# Supplementary material for: Post-diapause transcriptomic restarts: insight from a high-latitude copepod
Source: BMC Genomics. 2021 Jun 3;22:409. doi: 10.1186/s12864-021-07557-7 (PMC8176732; doi:10.1186/s12864-021-07557-7)
Supplement: Supplementary file 1 — Additional file 1:. [file 12864_2021_7557_MOESM1_ESM.zip]

Archive with 8 entries (8 files):
- FigS1.pdf
- FileS3-T0vs1hr.csv
- FileS4-T0vs12hr.csv
- FileS5-T0vs24hr.csv
- FileS6-T0vs36hr.csv
- FileS7-T0vs7d.csv
- FileS8-T0vs14d.csv
- Roncalli-Supplementary-FINALdocx.docx
