# Supplementary material for: Post-diapause transcriptomic restarts: insight from a high-latitude copepod
Source: BMC Genomics. 2021 Jun 3;22:409. doi: 10.1186/s12864-021-07557-7 (PMC8176732; doi:10.1186/s12864-021-07557-7)
Supplement: Supplementary file 1 — Additional file 1:. [file 12864_2021_7557_MOESM1_ESM.zip › FileS3-T0vs1hr.csv]

logFC	logFC	logCPM	PValue	FDR
Contig6808	12.5497947038098	4.97059050797096	8.17691821778813e-14	5.62833634766793e-09
W4a27350|c0_g2_i1	9.24244556336642	7.9960980919171	1.23926887543412e-11	2.3036337548635e-07
W4a25030|c0_g1_i1	11.1039255318904	4.13210551291276	1.29298002821881e-11	2.3036337548635e-07
W7b5001|c0_g2_i1	10.3905018830758	3.53547221768746	1.33869929966498e-11	2.3036337548635e-07
W4a4775|c0_g2_i1	10.898607662369	2.7282134610729	2.659785302054e-11	3.66156683821962e-07
W2b15294|c0_g1_i2	10.8025223435593	3.32186285724882	3.73325047597156e-11	3.72084419308952e-07
W7b23539|c0_g6_i1	9.94227796771866	4.64198951942265	3.78398264638927e-11	3.72084419308952e-07
W3d27722|c0_g1_i1	8.81773029476282	3.64765414748018	7.81119228172257e-11	6.7207498391941e-07
Contig28777	9.71915241809159	4.92256037508913	9.93490281391088e-11	7.15240015470317e-07
W1a18597|c0_g2_i1	10.4801877531313	4.63803413045094	1.14302071277509e-10	7.15240015470317e-07
Contig15287	10.433078085771	5.70484211161785	1.34342117942728e-10	7.48170530644076e-07
Contig13083	10.4165439139056	2.99423083657258	1.42925218728881e-10	7.48170530644076e-07
Contig10781	10.3981099709762	3.20044651498699	1.52173225084511e-10	7.48170530644076e-07
W6b22505|c0_g1_i1	8.85221026789567	4.63397250816343	3.3623445732751e-10	1.44648063542295e-06
Contig36616	10.1057326928877	2.05168531159672	4.22708140465739e-10	1.71152039556104e-06
W5c26829|c0_g2_i3	8.3459716602622	3.33948036960239	7.09491263061671e-10	2.35471022077148e-06
W4a12320|c0_g1_i1	9.95044839367182	1.790016217009	7.16885577214468e-10	2.35471022077148e-06
W0d33100|c0_g2_i1	7.92620813294833	6.06020299032791	7.18400084789067e-10	2.35471022077148e-06
Contig14952	9.92094274055507	4.12905023857516	7.93015100578164e-10	2.48112797286346e-06
W4a10970|c0_g1_i5	9.86539798277808	1.45430796305085	9.76457159492346e-10	2.92223909574683e-06
W5c20420|c0_g1_i1	8.70365163014376	2.8767723659327	1.19516760081002e-09	3.42774067912314e-06
Contig6333	9.73529547349192	1.73187945574014	1.52177880869046e-09	4.1648595866057e-06
Contig10500	9.72612322439561	3.72591051478764	1.57319777504283e-09	4.1648595866057e-06
W3d12727|c0_g1_i1	9.64969944756663	1.92540944665796	2.06907339934459e-09	5.27475778606248e-06
W1a20|c0_g1_i4	7.8050899852261	3.07747751597018	3.29419475201974e-09	8.0980718989651e-06
Contig5898	9.41315719459397	2.05686506923376	4.59919500756285e-09	1.09162686469161e-05
W2b16829|c0_g1_i1	7.85859169846662	2.3646028584563	1.01515995560979e-08	2.27169041901219e-05
W1a6584|c0_g1_i2	7.18403828390643	3.14078455665153	1.05029263520502e-08	2.27169041901219e-05
Contig13937	9.13722026501002	4.41851316756247	1.18761390398503e-08	2.47714667391205e-05
W6b9789|c0_g1_i1	9.01707676602833	3.04537152715292	1.79645519034112e-08	3.35977817230901e-05
Contig31035	7.57635332955648	1.77484702891317	2.31077346146011e-08	4.07833740767236e-05
W2b26597|c0_g2_i7	8.90832606017716	2.79118313364384	2.58285184646401e-08	4.44457145739527e-05
Contig28778	7.44020199589462	3.7501095210174	2.65492962454498e-08	4.45717355894342e-05
Contig30250	8.88036966812961	2.17362306198796	2.90389552460736e-08	4.75906992261367e-05
W1a14947|c0_g1_i1	8.86820677320499	1.07306761894018	2.99148811554493e-08	4.78860720858578e-05
Contig36166	8.86189082932748	3.47531004994829	3.08226302809231e-08	4.82178019885568e-05
W2b17924|c0_g1_i4	8.23429177281949	1.05399457904272	4.33481592110265e-08	6.48639238002908e-05
W2b31667|c0_g2_i1	8.75900825750027	2.52866886108307	4.47653413989137e-08	6.55593187057452e-05
W3d12290|c0_g1_i2	7.32740655124644	1.748367071038	5.33908901023735e-08	7.65625364068036e-05
W2b6534|c0_g1_i2	6.85348415285288	3.01660635893646	5.63103322768547e-08	7.7647183289153e-05
W4a21599|c0_g1_i8	8.68900056680785	1.56879634819015	5.64034048764768e-08	7.7647183289153e-05
W3d11592|c2_g1_i7	8.66723263659654	4.13727511457388	6.03728475795563e-08	8.14820361685494e-05
W3d7317|c2_g1_i1	7.31206405011152	1.77480987707616	6.17154034111395e-08	8.1692204761453e-05
Contig35934	6.6184114024851	3.70063930356599	6.7896146015845e-08	8.81778777842009e-05
W4a17898|c0_g1_i4	8.27774404927167	1.11096027427125	8.29642351236393e-08	0.000103828986036915
W4a7490|c0_g1_i4	8.49050370557738	0.741215208360438	1.12026392651118e-07	0.000132948287223478
Contig35171	8.48497642006384	2.15641219325628	1.12026392651118e-07	0.000132948287223478
W5c18762|c0_g1_i4	8.47955979474285	1.26943369844121	1.16461179253403e-07	0.00013586874390458
W2b2891|c0_g1_i2	8.46542582314424	1.16184425287568	1.2110781581589e-07	0.000138934886303989
Contig28862	8.4222415330922	3.15245484651589	1.36441526434943e-07	0.000148635149923514
Contig23070	6.57825616119498	4.91428703329986	1.4478356092431e-07	0.000148635149923514
W5c30134|c0_g1_i2	8.40276631695403	1.62171148448084	1.47962632440384e-07	0.000148635149923514
Contig19790	8.34541173080129	3.12284706761365	1.82268275924416e-07	0.000176702675611682
W3d7317|c2_g3_i1	8.34474669957102	1.50157807363023	1.82268275924416e-07	0.000176702675611682
W0d17881|c0_g1_i3	8.30451559167935	0.226420784292366	2.07439138418635e-07	0.000198311816328215
W4a6969|c0_g2_i1	7.38494397894435	2.06429060718182	2.21600721559841e-07	0.000208948231046671
W5c29669|c0_g1_i1	8.25448173765681	1.1105996888326	2.47798983078298e-07	0.000227419994709938
Contig29567	8.24957716023192	2.22809937183023	2.47798983078298e-07	0.000227419994709938
W0d11694|c0_g1_i4	8.23829164368784	1.41512435230287	2.59317882148976e-07	0.000233910115962439
W1a4601|c0_g2_i4	6.42251131038809	4.58492269371533	2.67581720661511e-07	0.000236130576879142
W5c13071|c0_g1_i1	8.22026165907731	2.82964391533537	2.71483807297511e-07	0.000236541435745599
W3d12396|c0_g1_i2	8.19418574698022	0.513167564743453	3.12307557648509e-07	0.000262155534244661
W0d31352|c0_g1_i1	6.60727364155191	3.27026982431899	3.2032045680293e-07	0.000263453647597029
W4a21599|c0_g1_i9	8.16533841088245	2.95676959667752	3.43634190348005e-07	0.000275202606217469
W4a32308|c1_g3_i3	6.03158161363549	6.51035792860529	3.68085270296202e-07	0.000287882089086258
W0d4612|c0_g1_i1	6.20466271600791	2.52175604247184	3.72232478043308e-07	0.000287882089086258
W4a26645|c2_g1_i1	8.12189978777144	3.39019076515168	3.78798590759979e-07	0.000289705162213232
W2b18479|c1_g1_i3	8.10348708152252	1.72303252503381	4.18359610815798e-07	0.000311480533065074
W1a7725|c0_g1_i1	8.10220957248666	0.89696918778758	4.18359610815798e-07	0.000311480533065074
W3d22752|c0_g1_i2	8.07964447389297	1.47530571189396	4.39988946489135e-07	0.000318792833313054
Contig5897	5.96833778476711	4.76254093332088	4.53445926952366e-07	0.000325120729624847
Contig10567	7.99327359920409	2.47123867992687	4.87405141644907e-07	0.000345866708347446
W3d913|c0_g1_i1	8.03663362294946	0.584362359036738	5.13399567848731e-07	0.000360595092389427
W1a23248|c1_g3_i3	7.99814012022455	2.61942072970882	5.70548364211798e-07	0.00039668671722653
W2b12980|c0_g2_i2	7.98895621932269	0.626321401442479	6.01968801402264e-07	0.000410244718199214
Contig3873	6.20093888087191	0.600192146369414	6.67252571664361e-07	0.000448582499793753
W7b14244|c0_g1_i3	7.94891806740248	0.10807811987139	6.71257517996811e-07	0.000448582499793753
W6b4900|c0_g1_i3	7.9217396983114	1.49335105186646	7.09469554166924e-07	0.000465087698594454
Contig16161	6.19744560612215	6.42775153311965	7.45635076789987e-07	0.000477497853053597
W0d10903|c0_g1_i1	7.92675983024597	3.2101979396751	7.50315581921393e-07	0.000477497853053597
W0d18784|c0_g2_i5	6.93156024990827	1.38439516800876	7.54108025044383e-07	0.000477497853053597
W4a3722|c0_g2_i1	5.94868663712777	3.09505222458505	7.56149261721903e-07	0.000477497853053597
W1a23101|c0_g1_i6	7.90389769754644	0.0724871948967269	7.94009512138344e-07	0.000496847843086423
W6b7377|c0_g1_i5	7.90036601491264	1.21654406352406	8.40785315804254e-07	0.000521377791508454
W1a14101|c0_g6_i2	7.88282668564452	0.78036019115256	8.90899163216104e-07	0.000542675851349477
Contig12127	6.36477664611846	1.52637297588367	9.55535692709955e-07	0.00056889976359494
W3d20650|c0_g1_i2	6.21229549074226	0.823966559213119	9.5874553371997e-07	0.00056889976359494
Contig55	7.84158803238604	1.23244486199305	1.00229133043878e-06	0.000584658617430185
W5c20185|c0_g1_i3	7.82677047388897	0.952302302280412	1.00229133043878e-06	0.000584658617430185
Contig31471	5.9971247511525	2.21797190652862	1.0636659730883e-06	0.000605389407839037
Contig384	7.82151043320837	1.44621516395174	1.06421603830375e-06	0.000605389407839037
W4a245|c0_g2_i1	7.08428785006915	2.77785325543553	1.1873073544543e-06	0.000659070482433855
W0d25219|c0_g1_i1	5.62936228442301	5.80851076991305	1.26336854205389e-06	0.000684725854225617
W5c12878|c0_g1_i5	7.73259645698772	0.785554580598943	1.36259633735914e-06	0.000717506493725191
W1a17099|c0_g1_i5	6.41580601371089	1.33407322566299	1.36554728437355e-06	0.000717506493725191
W1a16416|c0_g1_i8	7.71843972878886	0.701457004166357	1.45224548287751e-06	0.000751419494709904
W2b2891|c0_g1_i1	7.69170892246922	3.98561434669556	1.65368213464515e-06	0.000830848530597772
W0d4809|c0_g1_i1	7.67793962260966	1.1143476143817	1.65368213464515e-06	0.000830848530597772
W0d22133|c0_g1_i2	7.66848982055607	1.70959881709306	1.76689102877445e-06	0.000868704594947166
W1a13576|c0_g1_i1	7.65936133943388	2.35295797378993	1.76689102877445e-06	0.000868704594947166
Contig19229	7.64928522784569	0.0973302604514835	1.88950609117456e-06	0.000915904811744558
W0d26816|c0_g2_i1	7.63234278157158	2.27599635977177	2.02245026531306e-06	0.000966731226819645
W4a2359|c0_g1_i4	7.58705976356655	1.28245145623784	2.32355542849797e-06	0.00107338904197565
Contig41011	7.56780114515245	5.20723637967495	2.49414270776824e-06	0.00112812574687006
W3d20387|c0_g2_i1	7.55791236873499	1.60519905735489	2.49414270776824e-06	0.00112812574687006
W3d12466|c0_g1_i1	7.55376839391482	-0.288463705628507	2.67994508480458e-06	0.00119783103946279
W7b16853|c0_g1_i1	7.5164981021362	2.45767732689821	2.8825668250767e-06	0.00125092753044216
W6b8489|c0_g1_i4	7.51490430216214	0.953039759939611	2.8825668250767e-06	0.00125092753044216
Contig4300	6.25264528083705	2.57152602956716	3.08462980414181e-06	0.00131068298150483
Contig1903	7.5036685584458	2.09520373680862	3.10380819946082e-06	0.00131068298150483
W2b22188|c0_g1_i2	7.50170561414895	3.78344296879015	3.10380819946082e-06	0.00131068298150483
W5c26829|c0_g2_i5	5.62362675746772	3.1073665383129	3.18445794041848e-06	0.00133654029850539
W0d10903|c0_g2_i1	6.4429146421407	4.60314951303322	3.39838771135375e-06	0.00139236799373751
W1a10297|c0_g2_i6	5.98823405434683	1.16848130649157	3.39838771135375e-06	0.00139236799373751
W2b12877|c0_g1_i6	5.42772279077843	4.81258177931032	3.55550496732283e-06	0.00143651955620186
Contig37739	7.46417452326261	0.49102402673782	3.61049923324794e-06	0.00143651955620186
W2b14044|c0_g1_i5	7.4573139198253	1.29790114908821	3.61049923324794e-06	0.00143651955620186
W6b15971|c0_g1_i4	7.457209671368	1.60347262747218	3.61049923324794e-06	0.00143651955620186
W2b7191|c0_g1_i1	7.45555111777484	0.212964209175278	3.61049923324794e-06	0.00143651955620186
W7b22174|c0_g1_i1	6.27589499816018	1.00818053410299	3.64522287185763e-06	0.00144199988917071
W2b16072|c0_g1_i1	5.28884295225839	7.08572939455927	3.87613184437074e-06	0.00152458232635273
Contig2325	5.9378860303429	1.73615406854336	3.98422376936707e-06	0.00155819369598338
W3d25365|c0_g1_i1	5.65626768588715	1.28051596821155	4.13843621030315e-06	0.00160936068490162
W1a5945|c0_g1_i2	5.30400499460515	6.39079091208723	4.2316520612427e-06	0.00162722388089082
Contig8915	5.65404144777969	1.13053710924262	4.31575583163647e-06	0.00165034503001778
W7b11256|c0_g1_i1	5.99231248688929	2.18106282098967	4.50803266274721e-06	0.0017049280452869
W4a32056|c0_g1_i1	7.3702750117337	2.17815192346948	4.56987236644402e-06	0.00171887133730642
W5c15074|c0_g1_i2	5.26678086399217	4.28590936245767	4.73950144527534e-06	0.00175392130903867
Contig17188	5.7234240148913	0.995191646482664	4.95564842668495e-06	0.00182410263371967
W2b13122|c0_g1_i3	5.48645317967121	2.15387094432137	5.03781558852032e-06	0.00183472445814302
W1a14101|c0_g2_i1	7.32967395268681	1.93104116717441	5.38111766958965e-06	0.00186127181624721
W5c4855|c0_g2_i1	7.32680412467126	0.0920505056134006	5.38111766958965e-06	0.00186127181624721
W2b5094|c0_g1_i1	7.32079556840635	1.54694107059864	5.38111766958965e-06	0.00186127181624721
Contig8118	7.30074911842659	0.450805894402718	5.85105286368518e-06	0.00197421407212342
Contig11349	7.28966902202909	0.351777894785218	5.85105286368518e-06	0.00197421407212342
W4a29865|c0_g1_i1	5.72675448997114	0.582802716630993	5.97377116571357e-06	0.00200578837501657
Contig35369	5.15088139225446	8.40923600355774	6.17962775752331e-06	0.00205486056911036
W3d13719|c0_g1_i1	5.96779081494851	0.338645545260728	6.32260878980299e-06	0.00208228616373071
W5c2946|c0_g1_i1	7.28786609624955	1.37246715313689	6.37098567564512e-06	0.00208822707631431
W6b9335|c0_g2_i1	5.93917777873312	0.725838213137052	6.7162558999541e-06	0.0021777953667396
W4a5|c0_g1_i5	6.07697119264445	0.300933443369369	7.13960930762211e-06	0.0022964186348703
Contig17518	5.48758197029597	2.41752107778834	7.4133379430755e-06	0.00237337152231522
W3d8597|c1_g1_i1	6.58642089828854	2.37879695484164	7.59531282614703e-06	0.00242037302059885
W1a2845|c0_g2_i1	5.35230342403756	2.09675734796553	8.14676832622468e-06	0.00254890162468499
Contig9955	7.20662999560067	2.40932731580239	8.2986119449972e-06	0.00258466089320383
Contig13383	7.15981803503893	0.983182188963323	9.09164983669547e-06	0.00278131751804188
Contig38393	5.33393740990361	2.39510069841127	9.52584655083681e-06	0.00287580293766315
W2b24484|c0_g1_i4	6.43338341926182	0.332149076352831	9.97716746570705e-06	0.00297996458403824
Contig17170	5.08926708629	1.90767533481276	1.00007528317183e-05	0.00297996458403824
Contig43400	5.51971465356659	1.35326128899647	1.0055177114915e-05	0.00298326703092167
W2b13122|c0_g1_i7	5.10627364446192	3.42234392248073	1.09052454549272e-05	0.0032125424709684
Contig7980	7.13440797079353	1.42507935737986	1.09679724645161e-05	0.0032125424709684
W7b4289|c0_g1_i6	6.76221207928002	-0.159897759103604	1.09679724645161e-05	0.0032125424709684
W4a32308|c1_g1_i1	4.96487088385919	7.02875317527918	1.13597392830126e-05	0.0032992133937904
W4a21599|c0_g1_i3	5.22926453516383	0.659132891201003	1.1937551195861e-05	0.00342147091649606
W1a17771|c0_g1_i2	7.09414114103312	0.484214856360999	1.20789375974626e-05	0.00342147091649606
W0d4705|c0_g1_i2	7.09127687837458	2.19712539683638	1.20789375974626e-05	0.00342147091649606
Contig41140	7.09007737046084	2.21136145163615	1.20789375974626e-05	0.00342147091649606
Contig32596	7.07111579995896	0.570863001227379	1.20789375974626e-05	0.00342147091649606
Contig14854	7.06649056457818	0.738105223406121	1.20789375974626e-05	0.00342147091649606
W4a23453|c0_g1_i1	5.74769617147648	0.436075598022454	1.31171159039638e-05	0.0036702330158603
W1a28519|c0_g2_i2	7.05837914795953	0.984700786960542	1.33273826473264e-05	0.00371396924040798
Contig31339	5.92362483092478	0.575992812866857	1.38494671818855e-05	0.00382845994001422
Contig41197	5.50252034435837	0.680236031171105	1.38494671818855e-05	0.00382845994001422
W1a7076|c0_g1_i5	5.3863773022438	1.47815692505956	1.44820528640942e-05	0.00398731465096534
W2b8693|c0_g1_i2	7.02516927902034	2.2385564409275	1.47335363399242e-05	0.0039926723360223
W1a22916|c0_g2_i1	7.02210118111837	1.51810493591851	1.47335363399242e-05	0.0039926723360223
W2b18386|c0_g1_i2	7.00395970993896	-0.160893091692105	1.47335363399242e-05	0.0039926723360223
W3d13720|c0_g1_i1	5.01110894795108	2.13117765077052	1.4867024430212e-05	0.00401304715913864
W6b21858|c0_g1_i1	5.66571675279091	0.962435679841588	1.52730463606285e-05	0.00407720690364675
W3d20733|c0_g3_i1	6.02812240564213	0.0612046790780149	1.58503582024925e-05	0.00418012205285044
Contig26749	6.98869486599679	0.430527452036502	1.6321097139592e-05	0.00422694165928298
W1a23886|c1_g2_i1	6.97817456789185	-0.0797494413497975	1.6321097139592e-05	0.00422694165928298
Contig14953	4.91472935768062	4.67224009320037	1.64516346873579e-05	0.00424119445243527
W5c17398|c5_g6_i1	5.27103459822524	0.606559202747522	1.8008225586894e-05	0.00453488160460792
W0d7054|c0_g1_i1	6.94559977826747	0.184290821728183	1.81179166850764e-05	0.00453488160460792
W0d28599|c0_g1_i1	6.56737878972045	2.69454341138713	1.81179166850764e-05	0.00453488160460792
W2b33006|c0_g1_i1	5.90273200281675	-0.303452663729731	1.97636908399352e-05	0.00489343297803749
Contig32502	6.93894685117609	-0.0410883905546538	2.01568360043813e-05	0.004922809964252
W6b30239|c0_g1_i4	6.85154028063488	1.06699833061884	2.01568360043813e-05	0.004922809964252
W0d14137|c0_g1_i10	4.94561463007259	2.31958839068627	2.0168415997197e-05	0.004922809964252
Contig41152	4.97082959067922	2.49198351109504	2.07852335283688e-05	0.00503763800783338
W1a22979|c0_g1_i1	6.89525662963469	0.0637187766905696	2.24767129060768e-05	0.00533488656121061
W4a20269|c0_g1_i1	6.87995621763887	-0.420692415820475	2.24767129060768e-05	0.00533488656121061
Contig5537	4.82238981937213	3.2153607816184	2.27572521530044e-05	0.00538291127214982
W2b11830|c1_g1_i3	5.6508119485181	0.164924097204985	2.32270387990057e-05	0.00547521758429165
W0d33490|c0_g4_i1	5.01139134603284	0.893919039191918	2.37224206823403e-05	0.00556742955821998
W0d17426|c0_g1_i1	5.2798671413897	0.372999223455203	2.4684194770832e-05	0.00575953387954546
Contig27221	6.85452937996526	1.06602750662831	2.51236897112375e-05	0.00582260542156194
Contig1112	5.00757849785662	0.541830331794737	2.53034900371812e-05	0.00584459673234649
W0d8560|c0_g1_i1	5.26339887463118	1.03728240594781	2.78332832922262e-05	0.00634377667407456
W6b15283|c0_g1_i1	6.8274158611897	1.43728291166808	2.81527646037143e-05	0.00637437859606205
W7b6926|c0_g1_i2	6.80320951437427	0.147501043007463	2.81527646037143e-05	0.00637437859606205
W2b28190|c0_g4_i1	5.28747195177278	0.0235592771972327	2.9206335023471e-05	0.00654830766233081
W4a9734|c0_g1_i1	5.53920294695784	0.0380229398634326	2.95151075232139e-05	0.00659605156181123
W3d25488|c0_g1_i3	4.88492773547009	1.99302229286726	3.09798162975092e-05	0.00685660037102943
W1a16040|c0_g2_i1	4.81647825541197	3.05851275655567	3.12228487152049e-05	0.00686623361905747
W0d6430|c0_g1_i1	6.79980702512692	1.83597302396997	3.16297484841522e-05	0.00688967989766192
W4a24629|c2_g1_i1	6.79743074768581	0.0788089904340752	3.16297484841522e-05	0.00688967989766192
W6b25377|c0_g1_i4	6.60019951994771	1.00160104353703	3.16297484841522e-05	0.00688967989766192
W1a3780|c3_g2_i1	5.15081752906747	3.8280562539958	3.21878051232778e-05	0.00694530094747792
W4a5149|c0_g1_i3	4.65504000220524	7.31724587520323	3.42933176794745e-05	0.00730798031737953
W3d5113|c0_g1_i1	5.07668230659364	-0.00990503178423794	3.45994200563347e-05	0.007350454571968
W0d4135|c1_g1_i2	6.75720465959265	-0.00118527283072459	3.56337138941075e-05	0.00736558496924687
W0d19566|c0_g1_i1	6.75531368697614	5.56024584916876	3.56337138941075e-05	0.00736558496924687
W0d31401|c0_g1_i4	6.74554720305245	-0.156928281339875	3.56337138941075e-05	0.00736558496924687
W6b19960|c0_g2_i1	6.73736236130319	0.997485838117538	3.56337138941075e-05	0.00736558496924687
W0d20131|c0_g1_i1	6.73538110352751	0.106682880759933	3.56337138941075e-05	0.00736558496924687
W3d12621|c0_g1_i2	6.73370699087605	0.569828553299734	3.56337138941075e-05	0.00736558496924687
Contig41237	6.72012694316821	1.12735302447727	3.56337138941075e-05	0.00736558496924687
Contig30655	4.66155888573742	3.95183087747435	3.92375970318129e-05	0.00799053928666789
W0d32747|c0_g1_i2	4.96322399627988	0.836622601289896	3.9796895820819e-05	0.0080805307762201
W3d10592|c0_g1_i2	6.70936722603903	-0.171996454895627	4.02600755193174e-05	0.00812663201802244
W0d6430|c0_g3_i1	6.69429947407146	1.72876945723881	4.02600755193174e-05	0.00812663201802244
W2b23194|c0_g1_i1	5.11880040248684	1.31052993806752	4.07685280959322e-05	0.00818302642385384
W0d703|c0_g1_i5	5.3759568615243	1.3740687351801	4.42274965566295e-05	0.00877310387027644
W4a16697|c0_g1_i1	6.68460179117368	-0.605739106017932	4.56244860410708e-05	0.00894707869851563
W2b11594|c0_g4_i1	6.67912682858227	0.038971034831695	4.56244860410708e-05	0.00894707869851563
W1a11415|c0_g1_i4	6.66264208793376	-0.454181898105228	4.56244860410708e-05	0.00894707869851563
Contig8228	4.77118427582232	1.80333172073669	4.65140150894302e-05	0.00904421662891429
W0d32798|c0_g1_i3	5.09593912454939	0.307833573040049	4.73934843003821e-05	0.00918926284891239
W4a22198|c0_g2_i2	5.13073823394743	0.02596065977611	4.87435444216082e-05	0.00937183142354227
Contig24380	5.05588122284987	1.05097209109974	4.87435444216082e-05	0.00937183142354227
W0d8431|c0_g1_i1	4.59628545360846	2.84674751396837	4.91029239965244e-05	0.00941463082041439
W2b24607|c0_g1_i2	4.78884911467845	1.82744556452228	4.97504356891672e-05	0.00951228330376878
W3d26107|c2_g1_i10	5.69080747215204	-0.0718900133049579	5.08346337329185e-05	0.00969265791995635
W0d6363|c0_g1_i1	6.6384240686291	1.31566358462414	5.18677909801456e-05	0.00978127065409694
Contig8720	6.6316866544017	-0.337516007808062	5.18677909801456e-05	0.00978127065409694
W5c30989|c0_g1_i4	6.60481942289315	0.923609210707227	5.18677909801456e-05	0.00978127065409694
W0d24928|c0_g2_i1	4.64095456689241	2.81202912523544	5.26620368669372e-05	0.00990391617930333
W4a19790|c0_g1_i1	6.09597974546309	0.123323393198455	5.45791971554412e-05	0.0101810170693857
W1a10360|c1_g1_i1	4.47179264639101	7.20586041140109	5.76580738536505e-05	0.0106400014463659
Contig29725	5.09747031661063	1.03374784952145	5.8526612407351e-05	0.0106883572125094
Contig34786	5.05394015081017	0.678013582736199	5.86587858620939e-05	0.0106883572125094
Contig19321	6.61502286266522	-0.307142393283428	5.91623677645e-05	0.0106883572125094
Contig14167	6.60313971886103	0.142826163071046	5.91623677645e-05	0.0106883572125094
Contig38938	6.58370187678645	0.27251318885655	5.91623677645e-05	0.0106883572125094
W6b3549|c0_g1_i2	6.58005129056402	-0.359904714346088	5.91623677645e-05	0.0106883572125094
W6b8317|c0_g1_i1	4.6252293313036	1.91559024602989	5.97301466649515e-05	0.0107626844378061
Contig19093	4.67023056445421	0.895442673103092	6.19935022540035e-05	0.0110834720705132
W1a16469|c0_g1_i2	5.13307327506801	1.50101520088178	6.31088255630988e-05	0.0111514844353143
Contig32069	4.95421191258988	0.395680708138822	6.31088255630988e-05	0.0111514844353143
W0d14137|c0_g1_i5	4.88019009871294	1.77674289899096	6.58480172619157e-05	0.0115036820410461
W5c25079|c0_g1_i5	6.55431784497827	0.079549150629919	6.77202862666936e-05	0.0117118661917313
W4a7417|c0_g1_i5	6.54892514797992	0.44074363349532	6.77202862666936e-05	0.0117118661917313
W1a23256|c0_g1_i2	6.54334759656513	-0.453754881063643	6.77202862666936e-05	0.0117118661917313
Contig23316	6.53929884238628	-0.41208531823834	6.77202862666936e-05	0.0117118661917313
W5c26441|c0_g1_i1	4.48083884168855	1.91517711745878	6.79428996091122e-05	0.0117209164558757
W1a5299|c0_g3_i20	5.00091886067649	0.920457483826609	6.90323559650815e-05	0.0118153024811559
W6b2287|c0_g1_i1	4.83941598443406	0.807721238755555	6.91766460353589e-05	0.0118153024811559
W5c13039|c0_g1_i1	4.77013250253395	0.377458392158152	7.22123081934243e-05	0.0122728829569624
W7b7396|c0_g1_i1	5.36351546156068	2.77254418854939	7.32842642832374e-05	0.0123938635851199
W4a15505|c0_g1_i1	4.40947773086973	5.55353072198944	7.43499131024392e-05	0.0125027805634211
W1a6860|c0_g1_i2	4.74398195428247	0.669519213616672	7.44732105852315e-05	0.0125027805634211
Contig43309	6.49849550237128	0.101641532048855	7.78038830753594e-05	0.0128426783689284
W4a17869|c0_g2_i3	6.49783523910934	0.408988258342278	7.78038830753594e-05	0.0128426783689284
Contig15616	6.43358144165673	-0.388210860868216	7.78038830753594e-05	0.0128426783689284
W6b20190|c0_g1_i4	6.1033191030493	-0.431704367147073	7.78038830753594e-05	0.0128426783689284
Contig3206	5.69808475651275	2.84702701072706	7.80104525068259e-05	0.0128459700166264
Contig27076	4.9944506371529	1.59920183067206	8.09077180182134e-05	0.0131345284118624
W4a10119|c0_g4_i1	4.80295316140568	0.373096554719959	8.11746456070191e-05	0.0131468546033467
W6b17686|c1_g3_i1	4.57465445692782	3.05201785379107	8.25581315359384e-05	0.0133082934657651
W6b3546|c0_g1_i1	5.08523858677949	0.506483150141324	8.5487308515467e-05	0.0136576325351879
W7b30091|c0_g2_i2	4.62802081692094	2.31358881934623	8.57173590074554e-05	0.0136576325351879
W0d7743|c0_g1_i7	4.55980176317136	0.355238638621386	8.57173590074554e-05	0.0136576325351879
W4a19835|c0_g1_i1	5.27043311281731	0.495622030501176	8.88912370197206e-05	0.0140656589115894
Contig14519	6.4652832582042	0.622355606154821	8.97395580975935e-05	0.0141127414626933
Contig36421	5.22475709176763	0.879659229055089	9.05677202107908e-05	0.0141680848126117
W0d12993|c0_g1_i2	5.61124596821207	1.55872215729369	9.24962203742854e-05	0.0143717829363495
W2b6410|c2_g3_i1	4.74226647654418	0.823989749594411	9.24962203742854e-05	0.0143717829363495
W5c5587|c0_g1_i1	5.12500268890154	0.498295951738322	9.53811571409068e-05	0.0146874179157112
W0d13635|c0_g1_i1	4.85539265111984	2.08939155430955	9.58915269933095e-05	0.0147330481830435
W7b15046|c0_g1_i2	4.33724175873282	4.56176588676889	9.73545730660182e-05	0.0148583369695791
W0d24970|c0_g3_i4	5.33728490369688	5.10147633976755	0.000100204210214298	0.0152196380527404
Contig36138	4.32797520737258	3.2720433616032	0.000100385223093099	0.0152196380527404
Contig32362	4.63228940539198	4.14966686889678	0.000103421416153039	0.0153851964023146
W2b13747|c0_g1_i1	6.41718379076864	0.468523492711257	0.000103935906657896	0.0153851964023146
W0d22952|c0_g1_i1	6.40837042099751	1.79377918186482	0.000103935906657896	0.0153851964023146
W2b11546|c0_g1_i4	6.40629462636648	0.0992883993232381	0.000103935906657896	0.0153851964023146
W2b17834|c0_g1_i1	6.39576351868184	0.478842770258478	0.000103935906657896	0.0153851964023146
W1a1674|c2_g1_i5	6.3892607894142	1.20777578035245	0.000103935906657896	0.0153851964023146
W1a8820|c0_g1_i2	6.37647409198519	-0.452312843512047	0.000103935906657896	0.0153851964023146
Contig6334	4.38325065150118	1.75784732461692	0.000105578246905916	0.0155263047089175
Contig10827	5.26294469950411	2.02265240136371	0.000105791447415189	0.0155263047089175
W3d15660|c0_g1_i2	4.74332058041608	1.38853337006641	0.000107630525638931	0.0157291387277684
W4a29220|c0_g1_i1	4.46280539450677	3.29966773738826	0.000108445855820383	0.0158147142962471
W2b12605|c1_g1_i2	4.46353608305761	0.796876772301373	0.000110048215460889	0.0159806725033838
Contig25363	4.55506982741425	3.65235116588599	0.000117242572756749	0.0168978487380974
W4a27840|c0_g1_i1	5.41544472344469	1.22875104108548	0.000117591665875591	0.0168978487380974
Contig35429	5.06104078775214	0.995940711824536	0.000117591665875591	0.0168978487380974
W4a31046|c0_g1_i2	4.70745637048619	1.4983902314735	0.00012029706080277	0.0169880417467637
Contig41834	6.37675997723613	0.0664063412074531	0.000120907733055406	0.0169880417467637
W1a30041|c3_g8_i2	6.37444384126319	0.620174124208036	0.000120907733055406	0.0169880417467637
W3d16230|c0_g1_i4	6.36467095139896	-0.0952563992653962	0.000120907733055406	0.0169880417467637
W5c20928|c0_g1_i1	6.35329928679315	-0.510388846748889	0.000120907733055406	0.0169880417467637
W0d24958|c0_g1_i1	6.33630568831791	-0.0513922774955802	0.000120907733055406	0.0169880417467637
Contig15331	6.3336603722353	0.0421860254141382	0.000120907733055406	0.0169880417467637
W3d4594|c0_g1_i1	6.32345791200476	0.760784481322975	0.000120907733055406	0.0169880417467637
W1a4244|c0_g2_i6	4.26767793713994	2.2087803310926	0.00012366924453354	0.0172315818618069
Contig7448	4.28296150921277	4.54388108543172	0.000126504901934257	0.0174803182568675
Contig9178	4.27456733205059	3.23669631837668	0.000126724180761519	0.0174803182568675
W1a24988|c0_g1_i3	4.73363081346144	0.361091961528191	0.000128406383627963	0.0176544359762598
Contig21636	4.97034264473818	0.49929847090887	0.000130968115277665	0.0178912343418981
Contig10106	4.76985358239231	0.901844595856093	0.000131002761917664	0.0178912343418981
W2b29455|c0_g1_i5	4.20663700095435	2.17030334362441	0.00013567019178458	0.0183466613770456
W3d27460|c1_g1_i2	4.54110375588437	2.43223253917479	0.000136630382360658	0.0184332429581968
W4a21184|c0_g1_i3	4.37516771281446	1.64790797773531	0.000137381648616268	0.0184332429581968
W0d5918|c0_g1_i1	4.26205325409735	2.37967922144232	0.000140195537703434	0.0185975525956811
W1a14160|c0_g1_i1	6.30123570030129	0.0301551182380375	0.000141308112615371	0.0185975525956811
W7b28638|c0_g1_i4	6.2902074404284	-0.135011150326226	0.000141308112615371	0.0185975525956811
W4a18568|c0_g1_i2	6.28984746655482	-0.0721674427969451	0.000141308112615371	0.0185975525956811
W3d23511|c0_g3_i1	6.28398829168892	-0.094141005042501	0.000141308112615371	0.0185975525956811
W2b5474|c0_g1_i4	6.28312015773579	1.1220158229545	0.000141308112615371	0.0185975525956811
W4a17208|c0_g1_i1	6.2811954873329	0.00699050298909742	0.000141308112615371	0.0185975525956811
W5c3417|c0_g1_i6	6.2693194790362	1.65612914261355	0.000141308112615371	0.0185975525956811
Contig34710	4.31070620076794	1.13027485974093	0.000142646283584618	0.0187378415872069
Contig38385	4.45903493134082	0.43555115636468	0.000143929476990063	0.018798773738482
W0d20271|c0_g1_i1	5.31050555266011	-0.226782698567812	0.000146286685410311	0.0190176844953528
W0d32323|c0_g1_i1	4.56348331578305	5.7004912743735	0.00015184999568398	0.0196468776370671
W5c23876|c0_g1_i1	4.89031208054344	0.524871409877549	0.00015298082456853	0.019745390455696
W5c1629|c0_g1_i1	4.50931486577692	0.472494665424681	0.000153592966150198	0.0197609552262625
W2b14038|c0_g3_i2	4.30873268408738	3.23120627821871	0.000157489533956179	0.0201409657286591
Contig3257	4.55149236932659	0.537700928545834	0.000160217858774609	0.0204224363984702
Contig29235	5.27963244126361	1.85769383365289	0.000165174197749141	0.0208402201208337
W5c21252|c0_g1_i1	6.26082375304306	0.438588568194427	0.000165971569832685	0.0208402201208337
W0d24430|c0_g4_i7	6.23736486213682	-0.159305570678047	0.000165971569832685	0.0208402201208337
W1a26344|c0_g1_i1	6.23112246422572	-0.34947064719176	0.000165971569832685	0.0208402201208337
W6b5294|c0_g1_i2	6.2304426126683	0.0406008184032419	0.000165971569832685	0.0208402201208337
W3d6342|c1_g1_i3	6.22482106829839	-0.334091791310569	0.000165971569832685	0.0208402201208337
W0d16774|c0_g1_i8	6.21831068199651	-0.0726703034983315	0.000165971569832685	0.0208402201208337
Contig12489	4.25464022416248	3.97345363718588	0.000166656974946694	0.0208402201208337
W0d12685|c0_g1_i2	4.44382376501854	2.15489638284141	0.000166741300900286	0.0208402201208337
W3d6044|c0_g1_i1	4.52128322053768	1.15512008329275	0.000182344559289157	0.0222751886370706
W5c3508|c0_g1_i1	4.30073682541614	1.25320865911642	0.000182519851105704	0.0222751886370706
W3d30602|c0_g1_i1	4.25426609431356	0.722164805063967	0.000184380406355267	0.022383195996906
W0d33319|c0_g1_i1	4.37232411869014	0.261890832813372	0.000190721522189879	0.0229506010758282
W4a6615|c0_g1_i1	6.22399957231408	2.20951812660468	0.000195972760478444	0.023217206625219
W7b11564|c2_g1_i8	6.2134179238566	2.5377416909601	0.000195972760478444	0.023217206625219
W6b27500|c0_g1_i1	6.20122097818514	-0.107305377622138	0.000195972760478444	0.023217206625219
W4a29454|c0_g1_i8	6.17917979890324	-0.531183525283999	0.000195972760478444	0.023217206625219
W4a11852|c1_g1_i2	6.17440415996745	-0.225033957493852	0.000195972760478444	0.023217206625219
W0d20240|c0_g2_i1	4.54074974528493	1.06765107378279	0.000196735822271298	0.023227650289156
W3d29687|c0_g2_i1	4.4218653500472	2.09798013491658	0.000196735822271298	0.023227650289156
W4a7935|c0_g1_i1	4.11439186016182	4.51370930784212	0.000201371762908596	0.0236532784718848
W0d24970|c0_g10_i1	4.65019378482919	4.74722326459715	0.000206756242573398	0.0240396042040745
W1a3271|c0_g1_i1	4.55714694280356	0.276704966687	0.000206756242573398	0.0240396042040745
Contig25032	4.48565334830391	0.228589610743467	0.000206756242573398	0.0240396042040745
W2b6556|c0_g2_i2	4.12699424717492	2.88126043998928	0.000208839116777728	0.0242000237138798
W1a21784|c0_g1_i1	6.14233804101431	-0.394696129501576	0.000232707003888295	0.02638828417074
W1a10310|c0_g1_i9	6.13404890935404	-0.431024024954473	0.000232707003888295	0.02638828417074
W7b4944|c0_g1_i1	6.13257482374166	0.0196122845042531	0.000232707003888295	0.02638828417074
W2b26571|c0_g1_i3	6.12586912916697	0.142672461036418	0.000232707003888295	0.02638828417074
W2b24709|c0_g1_i8	6.12039355305862	-0.0745784662884304	0.000232707003888295	0.02638828417074
W0d2460|c0_g2_i1	6.11369624946261	0.550723513996213	0.000232707003888295	0.02638828417074
W4a14008|c0_g1_i6	4.97478056765188	0.826650098106694	0.000234700472688158	0.0265520336746609
W0d26591|c2_g1_i1	4.06345826255121	3.89086375647845	0.000234922543408131	0.0265520336746609
Contig29466	5.00499052895762	0.110081656321893	0.000241238897736509	0.0270426716980773
W1a21521|c0_g1_i1	4.81748691583249	0.732254059325199	0.000241238897736509	0.0270426716980773
W0d26592|c5_g1_i1	4.78403300207288	1.69292133536436	0.000241517357281207	0.0270426716980773
W0d27568|c0_g1_i1	4.42911807590367	2.29243954048861	0.000246930537551809	0.0274628381876617
Contig5460	4.00578628223861	4.67601475040897	0.000250687491542114	0.0276525857602819
W0d6397|c0_g1_i3	4.26191456941487	2.46468597403245	0.00025509928982874	0.028049511689284
W0d14230|c0_g1_i1	4.47479944983318	-0.216237775143716	0.00026150679709564	0.0284780541952896
Contig40726	4.06931768408681	2.82968364261773	0.000263073714202702	0.0285613405299691
W3d17782|c0_g1_i1	4.9735768428284	1.83979012686479	0.000265766808324215	0.0287178350872408
W3d14767|c0_g2_i4	4.79741634928	0.42213270480912	0.000265766808324215	0.0287178350872408
W2b13182|c1_g1_i4	6.11507754358639	-0.349175509876743	0.000278001952792956	0.0293038750607117
W0d25786|c0_g1_i2	6.09682583606571	1.12430415316427	0.000278001952792956	0.0293038750607117
W1a10806|c0_g1_i6	6.09603603785462	0.0257356518385761	0.000278001952792956	0.0293038750607117
W0d26639|c0_g4_i1	6.08517727779836	1.0450945203098	0.000278001952792956	0.0293038750607117
W3d25718|c0_g1_i2	6.08003330916675	0.750211817535329	0.000278001952792956	0.0293038750607117
W0d15282|c0_g1_i3	6.07704356449777	0.33297167765674	0.000278001952792956	0.0293038750607117
W7b15625|c0_g1_i1	6.06768545415105	0.430578192562142	0.000278001952792956	0.0293038750607117
Contig13457	6.0660238824979	-0.221339626049554	0.000278001952792956	0.0293038750607117
Contig45134	6.06446009096523	0.577761390779546	0.000278001952792956	0.0293038750607117
Contig16	6.06076616127612	-0.35617214799923	0.000278001952792956	0.0293038750607117
W0d5840|c0_g2_i1	6.0579236811063	1.17472675993332	0.000278001952792956	0.0293038750607117
W0d18817|c0_g1_i2	5.54395923688153	0.121621355724758	0.000278001952792956	0.0293038750607117
W0d7916|c0_g2_i2	4.10430631478854	0.184009873710085	0.000284588862710895	0.0299523250735724
W5c28734|c0_g1_i2	4.2320797138886	0.250577996644632	0.000294334283043616	0.0307896920523681
W5c6709|c0_g1_i1	4.8310585475239	-0.253024293904354	0.000299883401648193	0.0311466945230611
W2b15199|c0_g1_i1	4.3281629961341	-0.233450312938648	0.000301044902118979	0.0311466945230611
Contig11582	4.32793298546591	1.26304541858302	0.000301044902118979	0.0311466945230611
W5c19039|c0_g1_i1	4.13171819588904	2.00594890191536	0.000303012689452216	0.0312698192509369
Contig28730	4.63347723737085	1.65441970247279	0.000307762750643782	0.0314752257707047
Contig28645	4.36046419671264	0.753830808480069	0.000307762750643782	0.0314752257707047
W0d18757|c0_g1_i1	4.33012193727324	1.63458073273188	0.000315588841497083	0.0321340401448627
Contig34839	4.07029661604275	3.82164467519904	0.000320411389644827	0.0324331717235776
W0d17660|c0_g3_i3	4.00808501282059	3.70606480536243	0.000329555233208544	0.0331061284407483
W0d27038|c0_g1_i4	6.04137896500724	0.432622135719706	0.000334274164143423	0.0331061284407483
W0d1772|c0_g1_i1	6.03807555460871	1.38992114687535	0.000334274164143423	0.0331061284407483
W1a5288|c0_g1_i4	6.0327547771133	-0.444914810135038	0.000334274164143423	0.0331061284407483
W4a29994|c0_g2_i2	6.02737567773203	0.0379716897577574	0.000334274164143423	0.0331061284407483
Contig23759	6.02457615166086	0.427352718138742	0.000334274164143423	0.0331061284407483
W1a23343|c0_g1_i5	6.00807166311224	0.0657754947038998	0.000334274164143423	0.0331061284407483
W6b26849|c0_g1_i6	6.00517649069198	-0.198121086020311	0.000334274164143423	0.0331061284407483
W3d14658|c0_g1_i1	6.00510765614088	0.530757918756526	0.000334274164143423	0.0331061284407483
Contig22997	5.24113114434491	1.74546449199113	0.000334274164143423	0.0331061284407483
W2b2796|c0_g1_i1	4.83226541382087	-0.417871239230334	0.000334274164143423	0.0331061284407483
W0d19841|c0_g1_i2	4.0102105876958	1.19587645769786	0.000337925500651305	0.0332286972297581
W2b18497|c2_g2_i1	4.15980299711533	1.68742082466429	0.00033889267173328	0.033276263025314
W5c22817|c0_g1_i5	4.1736068994388	0.288651297292459	0.000339963131267616	0.0333019821916211
W7b29267|c0_g4_i1	4.34589256995788	0.607875709406223	0.000341141743877875	0.0333019821916211
W6b3775|c0_g1_i1	5.21493740207485	-0.41047728029132	0.000341573678336886	0.0333019821916211
W6b8705|c0_g1_i1	4.85894879783264	-0.174972223626965	0.000341573678336886	0.0333019821916211
W6b17509|c0_g1_i1	4.53451734132893	-0.266683269728832	0.000341573678336886	0.0333019821916211
W1a7768|c0_g1_i1	4.01249452779234	1.49348474746888	0.000358891393001269	0.0345016932445019
W3d23706|c0_g1_i1	4.72579675026232	2.11846994979301	0.000359496144313819	0.0345116298541267
Contig33424	3.88848826239242	4.82803073869135	0.000363556084648083	0.0348527749561237
W1a6160|c0_g1_i1	4.38362967465743	0.854361600430406	0.000364157760367816	0.0348619011983832
Contig1665	4.25012775578092	1.54799676394324	0.000373070317280543	0.0354684752473126
W1a18182|c0_g1_i1	3.86130400360139	6.25040425217403	0.000377054827632147	0.0355821364693661
W5c4495|c0_g1_i2	4.14666795735281	1.03572650320144	0.000377084598393592	0.0355821364693661
Contig857	3.9991584022012	2.22424807192382	0.000378401381560553	0.0355821364693661
W4a5071|c0_g1_i1	4.01888740864009	2.17126386141778	0.000380897167609723	0.0357679588552694
Contig40136	5.22341689924746	0.682361782222368	0.000390395384143998	0.0363535129692464
W0d3965|c0_g2_i2	5.1498443559535	0.366751474525704	0.000390395384143998	0.0363535129692464
W0d3934|c0_g1_i4	4.61710113603357	-0.449414558869986	0.000390395384143998	0.0363535129692464
Contig19696	4.08878589162318	1.78580733032238	0.000390829840731671	0.0363535129692464
W5c26847|c0_g2_i2	4.19020066952239	1.14339124160251	0.000396826969005968	0.0365614666720867
W2b28880|c0_g4_i1	4.49650307714238	2.08965393101638	0.000396965899995886	0.0365614666720867
W3d9229|c0_g1_i2	5.06206228857782	0.496617215283906	0.00039922468275913	0.0365614666720867
W6b17793|c0_g2_i2	4.48451497406812	3.87803156448146	0.00039922468275913	0.0365614666720867
W1a25429|c0_g1_i1	4.46354652641216	1.06322779575747	0.00039922468275913	0.0365614666720867
Contig21299	3.99154625963342	2.34439036674826	0.000403849464490266	0.0365614666720867
W5c709|c0_g1_i3	5.98074552015306	-0.267112135771255	0.000404751243667626	0.0365614666720867
W0d15655|c0_g1_i1	5.97730886130054	0.150212948844886	0.000404751243667626	0.0365614666720867
W0d27624|c0_g1_i1	5.97429127105551	-0.534757611811834	0.000404751243667626	0.0365614666720867
W2b18485|c0_g2_i1	5.97362438788996	-0.000517859228171205	0.000404751243667626	0.0365614666720867
W1a4376|c0_g1_i4	5.97259090503943	1.749862882006	0.000404751243667626	0.0365614666720867
W2b2644|c0_g1_i1	5.95352699940259	1.44948841132691	0.000404751243667626	0.0365614666720867
W5c30450|c0_g1_i1	5.94158943523839	0.137550323463627	0.000404751243667626	0.0365614666720867
Contig29875	5.93956996965419	-0.325282861337573	0.000404751243667626	0.0365614666720867
Contig29679	5.93406408620124	-0.281371523587325	0.000404751243667626	0.0365614666720867
W2b16338|c0_g1_i2	5.91680763739936	-0.133066661579924	0.000404751243667626	0.0365614666720867
Contig14076	3.83001612685715	7.52496529821908	0.000405403214778249	0.0365723644555916
Contig3971	3.85659234659169	4.79185607548278	0.000408414914929	0.0367477325809058
W3d14736|c0_g2_i4	3.89334820426308	1.47402661898747	0.000411012332329503	0.0369331603902145
W4a19067|c0_g1_i1	4.57340318980073	0.878853943425236	0.000412410299027441	0.0370104637583531
W5c4265|c0_g1_i1	3.86953627576573	1.84785631538764	0.000418057420320098	0.0373226048709117
Contig11667	3.95182818102959	1.23079160566524	0.0004198476766873	0.0373889139085177
W3d12290|c0_g1_i1	3.89028884164111	2.44578784461604	0.000419886541888717	0.0373889139085177
W2b24092|c0_g1_i1	3.82944933067308	3.72685491027817	0.000421113987811075	0.0374497648695245
W2b31694|c0_g1_i5	4.16944269648748	1.46172904153964	0.000427951648020016	0.0377167321850368
W0d20240|c0_g3_i1	3.90182869120998	2.89838611963191	0.000432492777983756	0.0380682134196648
W3d13126|c0_g1_i5	4.41105731232324	1.05064646598098	0.000433374155977612	0.0380970752289285
W2b19730|c0_g2_i2	4.43393075061376	0.41296215498354	0.000444323193516918	0.0388610597918126
Contig4487	4.57502214450167	1.71547323600308	0.000447809808764615	0.0390667233927579
W2b8764|c0_g1_i7	4.49328738842199	0.303428129578205	0.000447809808764615	0.0390667233927579
W0d11205|c0_g1_i1	3.94998616387407	2.17898747984913	0.000449949657611612	0.0392037149781297
W7b28667|c0_g1_i2	4.00435140283439	1.90729790324746	0.000453648128232316	0.0394112382118686
W0d9147|c0_g1_i1	4.54346280769872	0.54930177751286	0.000455351230055774	0.0394112382118686
W6b28111|c0_g3_i1	3.88648274686003	3.49928025350149	0.000462649898846987	0.0399562331711867
W4a8541|c0_g1_i6	5.92300013588621	-0.455767693449286	0.000493791065054796	0.041909527237795
W1a14144|c1_g2_i8	5.92171947004316	0.920380617544055	0.000493791065054796	0.041909527237795
W3d30510|c0_g2_i1	5.91631431711566	0.183444853457077	0.000493791065054796	0.041909527237795
W6b23505|c0_g2_i3	5.91015478689009	0.629822096908674	0.000493791065054796	0.041909527237795
W4a696|c0_g1_i2	5.89524467031543	-0.560318179074143	0.000493791065054796	0.041909527237795
W0d18847|c0_g1_i1	5.88352931062856	-0.386820775053539	0.000493791065054796	0.041909527237795
Contig855	5.88196965676236	-0.542658849068691	0.000493791065054796	0.041909527237795
W3d8661|c0_g1_i1	5.87296978521935	0.256431865036266	0.000493791065054796	0.041909527237795
W0d32055|c1_g2_i1	5.8697443088739	0.809760473640151	0.000493791065054796	0.041909527237795
Contig30353	5.85652550043082	2.06971941139684	0.000493791065054796	0.041909527237795
W5c26851|c0_g1_i1	4.5574709562556	0.640395620967172	0.000495655696019953	0.0420159764389721
W3d21276|c0_g2_i1	4.06940535608962	1.50107361549922	0.000503004401264137	0.0425366985070534
W5c19832|c0_g1_i1	4.19518597334976	1.20825400587388	0.00050303452732365	0.0425366985070534
W0d3947|c0_g1_i4	5.01421030410347	-0.287188147745221	0.000515630014906672	0.0435482763019093
Contig6106	4.62930171917996	2.02439817900113	0.000518934608090864	0.043706621710132
W6b28032|c0_g2_i7	4.15815422779062	0.996888206790676	0.000518934608090864	0.043706621710132
W1a18276|c0_g2_i1	3.81231470763806	2.93069171513856	0.000521775058398429	0.0438520400728702
W1a21378|c0_g2_i2	3.8961604317568	1.57869095072535	0.000523254892764109	0.0439227814374868
W1a18029|c1_g1_i3	3.99499662782185	0.825585785613005	0.000530847286923183	0.0443869696545305
W3d21337|c0_g1_i2	4.38739796351071	0.904452624392178	0.000531364234590497	0.0443869696545305
W3d28856|c0_g1_i3	4.13540529189319	0.0812509986230475	0.000531364234590497	0.0443869696545305
Contig15047	4.05279701802753	-0.0541266647190635	0.000545067508226628	0.0452025141280184
W2b15541|c0_g1_i2	3.91777694245538	0.953528161732512	0.000547853702301623	0.0453119762702188
Contig25248	3.87304270513116	1.12118541580743	0.000548161825913521	0.0453119762702188
W5c7567|c0_g1_i6	3.75781222145816	2.23384326545801	0.000566111448013889	0.0465229396022098
W2b1809|c0_g2_i1	4.02358643044021	1.14510270779478	0.000568533007905184	0.0466427461264953
Contig13557	3.71883041504433	6.41583466698219	0.000571692939054879	0.0467904499179851
W6b30876|c0_g1_i2	4.01728098932905	3.10908698643728	0.000574483500192287	0.0467914642016312
W1a30075|c0_g1_i3	3.73968008663681	3.93485914769453	0.000590145603762117	0.0478867668351614
Contig38140	5.11798957547884	0.483312344183296	0.000596118872185672	0.0478867668351614
W6b1514|c0_g1_i1	4.41910278668554	-0.159198091292839	0.000596118872185672	0.0478867668351614
W2b7632|c0_g1_i4	4.40536719473012	-0.120274593941967	0.000596118872185672	0.0478867668351614
W4a30340|c0_g1_i4	3.8901561764385	1.64701275640927	0.000596219188425926	0.0478867668351614
Contig30326	3.80567612411675	4.39523588786152	0.000598223540393416	0.0479917514363165
W4a24689|c0_g1_i3	4.03268152891555	0.754637649519215	0.000604121860435919	0.0481623223944406
W5c7553|c1_g1_i4	5.85585992799102	0.346231628890714	0.000607346813086564	0.0481623223944406
W4a11316|c0_g1_i8	5.84021716115458	-0.242214351859262	0.000607346813086564	0.0481623223944406
W5c6164|c0_g1_i4	5.83549524850491	0.522007274249244	0.000607346813086564	0.0481623223944406
Contig29379	5.8322562427075	-0.580784590765825	0.000607346813086564	0.0481623223944406
W1a91|c0_g1_i4	5.81811335520278	0.421729400501329	0.000607346813086564	0.0481623223944406
W4a22897|c0_g1_i1	5.81011711250608	-0.22896908932388	0.000607346813086564	0.0481623223944406
W3d3605|c2_g1_i3	5.79479801252102	0.0497791498316448	0.000607346813086564	0.0481623223944406
W3d4444|c0_g1_i1	5.78946985486932	0.0245927808625082	0.000607346813086564	0.0481623223944406
Contig14891	3.69277199244464	7.51013790340895	0.000615112670360497	0.0485692902303389
W4a11352|c0_g2_i3	3.77628298548436	3.05990078313979	0.000616644466920598	0.0485692902303389
W3d27541|c0_g4_i2	4.54827711195877	1.20928031915095	0.000625509496943905	0.0489818767845766
W3d11597|c0_g1_i1	4.46819288572079	0.557670351113224	0.000625509496943905	0.0489818767845766
W2b14479|c0_g3_i1	4.32227009579014	1.43968960883805	0.000625509496943905	0.0489818767845766
W2b24234|c0_g1_i2	4.07021899351972	1.34825432068807	0.000625509496943905	0.0489818767845766
Contig12794	-14.5836229488614	7.13251597995031	1.0429384040524e-10	7.15240015470317e-07	Contig12794	-14.5836229488614	7.13251597995031	1.0429384040524e-10
W0d33100|c0_g3_i1	-12.045847126567	8.31233962785498	2.88292902521883e-10	1.32291847109242e-06	W0d33100|c0_g3_i1	-12.045847126567	8.31233962785498	2.88292902521883e-10
W1a13553|c0_g1_i1	-13.6879493933973	7.9122298228682	6.88366282034005e-10	2.35471022077148e-06	W1a13553|c0_g1_i1	-13.6879493933973	7.9122298228682	6.88366282034005e-10
W2b32430|c0_g2_i1	-12.3908984071369	4.56469658306935	1.05610898140966e-08	2.27169041901219e-05	W2b32430|c0_g2_i1	-12.3908984071369	4.56469658306935	1.05610898140966e-08
Contig33051	-12.2491129988304	4.47661126934975	1.42329504944738e-08	2.88141896598713e-05	Contig33051	-12.2491129988304	4.47661126934975	1.42329504944738e-08
Contig22304	-12.1680514860523	6.3241541798521	1.68773851247775e-08	3.31915477973909e-05	Contig22304	-12.1680514860523	6.3241541798521	1.68773851247775e-08
W2b8769|c2_g1_i2	-12.1362171015822	5.04504070471199	1.80601743920609e-08	3.35977817230901e-05	W2b8769|c2_g1_i2	-12.1362171015822	5.04504070471199	1.80601743920609e-08
Contig1003	-12.0976477281008	4.99680910748206	1.95835145719451e-08	3.54729598688455e-05	Contig1003	-12.0976477281008	4.99680910748206	1.95835145719451e-08
Contig19208	-11.8377060294356	4.44400535972628	3.38405760913889e-08	5.17625451893884e-05	Contig19208	-11.8377060294356	4.44400535972628	3.38405760913889e-08
W4a476|c0_g1_i1	-11.4688417571099	4.95938796324224	7.33892071566452e-08	9.35467760556704e-05	W4a476|c0_g1_i1	-11.4688417571099	4.95938796324224	7.33892071566452e-08
Contig4331	-11.3147162983583	7.80405391088194	1.01515650607203e-07	0.000124777236832053	Contig4331	-11.3147162983583	7.80405391088194	1.01515650607203e-07
Contig17906	-11.2045196401486	5.98822488513588	1.28047965700528e-07	0.000144488484837684	Contig17906	-11.2045196401486	5.98822488513588	1.28047965700528e-07
Contig23199	-11.1719179063946	4.83601023751537	1.37077810916234e-07	0.000148635149923514	Contig23199	-11.1719179063946	4.83601023751537	1.37077810916234e-07
Contig13530	-11.1559499371509	5.25433873824245	1.41433698648599e-07	0.000148635149923514	Contig13530	-11.1559499371509	5.25433873824245	1.41433698648599e-07
W2b14771|c0_g1_i1	-11.1510108698135	5.62526765187258	1.43033911299237e-07	0.000148635149923514	W2b14771|c0_g1_i1	-11.1510108698135	5.62526765187258	1.43033911299237e-07
Contig42662	-11.1436964399	3.70356125196564	1.45314879724841e-07	0.000148635149923514	Contig42662	-11.1436964399	3.70356125196564	1.45314879724841e-07
W2b26873|c0_g1_i1	-11.1315633912669	4.76717068068182	1.48997927486089e-07	0.000148635149923514	W2b26873|c0_g1_i1	-11.1315633912669	4.76717068068182	1.48997927486089e-07
W3d26437|c0_g1_i1	-10.8625883141249	2.82366095498762	2.61667232233668e-07	0.000233910115962439	W3d26437|c0_g1_i1	-10.8625883141249	2.82366095498762	2.61667232233668e-07
W1a28730|c0_g1_i1	-10.8370453450814	5.13196066038804	2.76598800560934e-07	0.000237985608002628	W1a28730|c0_g1_i1	-10.8370453450814	5.13196066038804	2.76598800560934e-07
W4a30335|c0_g1_i2	-10.7902442433819	4.7146494761988	3.05573042158322e-07	0.000259669180714094	W4a30335|c0_g1_i2	-10.7902442433819	4.7146494761988	3.05573042158322e-07
W5c9740|c0_g1_i1	-9.25709758117245	5.41054200999023	3.21508984166527e-07	0.000263453647597029	W5c9740|c0_g1_i1	-9.25709758117245	5.41054200999023	3.21508984166527e-07
Contig7215	-10.7328021627402	4.7664802255249	3.43843330641305e-07	0.000275202606217469	Contig7215	-10.7328021627402	4.7664802255249	3.43843330641305e-07
W1a29548|c0_g1_i1	-10.7095769032446	4.03219297728327	3.60934851511351e-07	0.000285561697692291	W1a29548|c0_g1_i1	-10.7095769032446	4.03219297728327	3.60934851511351e-07
Contig35559	-10.6369834398307	3.48252401909493	4.20846257192177e-07	0.000311480533065074	Contig35559	-10.6369834398307	3.48252401909493	4.20846257192177e-07
W2b16622|c0_g4_i2	-10.6052288586749	2.1824191081684	4.37505398270414e-07	0.000318792833313054	W2b16622|c0_g4_i2	-10.6052288586749	2.1824191081684	4.37505398270414e-07
W4a19409|c0_g1_i1	-10.4840643562472	4.33182771029863	5.78548508362994e-07	0.000398226509276416	W4a19409|c0_g1_i1	-10.4840643562472	4.33182771029863	5.78548508362994e-07
W5c8846|c0_g2_i1	-10.3939895688734	4.76632312464588	7.00661292768671e-07	0.000463729981767819	W5c8846|c0_g2_i1	-10.3939895688734	4.76632312464588	7.00661292768671e-07
Contig39188	-10.2905164784516	3.89521713210419	8.70111303861591e-07	0.000534745547030367	Contig39188	-10.2905164784516	3.89521713210419	8.70111303861591e-07
Contig3445	-10.2713501738075	5.47986457469501	9.06612350207805e-07	0.000547402993767576	Contig3445	-10.2713501738075	5.47986457469501	9.06612350207805e-07
Contig23200	-10.2005565886241	2.23024763251888	1.05161278060075e-06	0.000605389407839037	Contig23200	-10.2005565886241	2.23024763251888	1.05161278060075e-06
Contig18807	-10.180174873533	2.37794160939886	1.09381920060355e-06	0.000617129206688064	Contig18807	-10.180174873533	2.37794160939886	1.09381920060355e-06
W2b26387|c0_g1_i1	-8.63614970575922	3.29811114835585	1.17940912696476e-06	0.000659070482433855	W2b26387|c0_g1_i1	-8.63614970575922	3.29811114835585	1.17940912696476e-06
W3d27722|c0_g2_i1	-10.115061446305	3.86101942373817	1.25765762465493e-06	0.000684725854225617	W3d27722|c0_g2_i1	-10.115061446305	3.86101942373817	1.25765762465493e-06
Contig8442	-8.42543713668927	4.93559314735255	1.25833033153164e-06	0.000684725854225617	Contig8442	-8.42543713668927	4.93559314735255	1.25833033153164e-06
W5c3617|c0_g3_i1	-10.0929816072271	2.50804019262398	1.31127824760747e-06	0.000705139877650919	W5c3617|c0_g3_i1	-10.0929816072271	2.50804019262398	1.31127824760747e-06
Contig11318	-10.0827939019139	3.70747802122531	1.34238484303248e-06	0.000716271577640403	Contig11318	-10.0827939019139	3.70747802122531	1.34238484303248e-06
W2b12896|c0_g1_i1	-10.0593347271024	4.38418361710611	1.40760228024553e-06	0.000734000607226212	W2b12896|c0_g1_i1	-10.0593347271024	4.38418361710611	1.40760228024553e-06
W7b9157|c0_g1_i1	-10.0409863243175	5.44841636816469	1.46284013672604e-06	0.000751419494709904	W7b9157|c0_g1_i1	-10.0409863243175	5.44841636816469	1.46284013672604e-06
W4a26992|c3_g2_i2	-7.89559719759254	5.52018545088406	1.53634896586185e-06	0.000783333126060763	W4a26992|c3_g2_i2	-7.89559719759254	5.52018545088406	1.53634896586185e-06
W2b8769|c2_g1_i1	-7.77902358856865	5.91935531886898	1.6691030246246e-06	0.00083251956080406	W2b8769|c2_g1_i1	-7.77902358856865	5.91935531886898	1.6691030246246e-06
W4a4539|c0_g2_i1	-9.94261585318497	1.92998607235185	1.79621509201838e-06	0.000876858703644037	W4a4539|c0_g2_i1	-9.94261585318497	1.92998607235185	1.79621509201838e-06
W4a19137|c0_g1_i1	-9.91431578354307	3.45437096922278	1.91264814121177e-06	0.000920639138852369	W4a19137|c0_g1_i1	-9.91431578354307	3.45437096922278	1.91264814121177e-06
W2b8127|c0_g1_i1	-8.27764435587991	5.13418795430443	2.06558699084383e-06	0.000980541267267328	W2b8127|c0_g1_i1	-8.27764435587991	5.13418795430443	2.06558699084383e-06
W2b30832|c0_g2_i1	-9.8657951069866	4.68095883484788	2.10686349262121e-06	0.00099328512276783	W2b30832|c0_g2_i1	-9.8657951069866	4.68095883484788	2.10686349262121e-06
W6b12432|c1_g1_i2	-9.51229774436034	4.53293161099471	2.16543143161755e-06	0.00101395221973537	W6b12432|c1_g1_i2	-9.51229774436034	4.53293161099471	2.16543143161755e-06
W4a26110|c0_g1_i1	-9.82855193096468	3.40000013618947	2.28921991862078e-06	0.0010646728745845	W4a26110|c0_g1_i1	-9.82855193096468	3.40000013618947	2.28921991862078e-06
W6b5362|c0_g4_i1	-9.80418561584258	4.22241086993705	2.3951065975708e-06	0.00109906651549329	W6b5362|c0_g4_i1	-9.80418561584258	4.22241086993705	2.3951065975708e-06
W3d2135|c0_g1_i1	-9.78140818136639	4.24626019058724	2.50760168629589e-06	0.00112812574687006	W3d2135|c0_g1_i1	-9.78140818136639	4.24626019058724	2.50760168629589e-06
W2b26597|c0_g2_i11	-9.73399719279302	3.37698918054986	2.77104610484442e-06	0.00123055900315259	W2b26597|c0_g2_i11	-9.73399719279302	3.37698918054986	2.77104610484442e-06
Contig13428	-9.47500550312146	4.90906418479131	2.85548652806259e-06	0.00125092753044216	Contig13428	-9.47500550312146	4.90906418479131	2.85548652806259e-06
W7b22791|c0_g1_i6	-8.26004273783607	2.4893355587112	2.88960770194538e-06	0.00125092753044216	W7b22791|c0_g1_i6	-8.26004273783607	2.4893355587112	2.88960770194538e-06
W0d25658|c2_g4_i1	-9.69314028254631	7.52030194079748	3.03490653301112e-06	0.00130561679050138	W0d25658|c2_g4_i1	-9.69314028254631	7.52030194079748	3.03490653301112e-06
W5c12546|c0_g1_i2	-9.65035996337751	5.31224015330324	3.31215579666813e-06	0.00138171095634098	W5c12546|c0_g1_i2	-9.65035996337751	5.31224015330324	3.31215579666813e-06
W3d23682|c0_g1_i1	-8.53166382995509	3.37393064866569	3.36885781440043e-06	0.00139236799373751	W3d23682|c0_g1_i1	-8.53166382995509	3.37393064866569	3.36885781440043e-06
W2b20477|c0_g1_i1	-8.02557838946888	1.97037575575271	4.21289825620395e-06	0.00162722388089082	W2b20477|c0_g1_i1	-8.02557838946888	1.97037575575271	4.21289825620395e-06
W4a16109|c0_g1_i1	-7.5282296342804	3.38449044857568	4.39631812705436e-06	0.00167186391890279	W4a16109|c0_g1_i1	-7.5282296342804	3.38449044857568	4.39631812705436e-06
W2b27320|c0_g1_i1	-8.02749905498593	4.30142645516417	4.7252058617496e-06	0.00175392130903867	W2b27320|c0_g1_i1	-8.02749905498593	4.30142645516417	4.7252058617496e-06
W5c20238|c2_g3_i1	-9.47990931087551	4.68903534199629	4.72734612092664e-06	0.00175392130903867	W5c20238|c2_g3_i1	-9.47990931087551	4.68903534199629	4.72734612092664e-06
W2b1371|c0_g1_i1	-7.33862599273561	5.93291400405839	4.99138668479707e-06	0.00182748472493592	W2b1371|c0_g1_i1	-7.33862599273561	5.93291400405839	4.99138668479707e-06
W6b3130|c0_g1_i1	-8.14798938608315	1.60955983938415	5.10570299712196e-06	0.00184432962905696	W6b3130|c0_g1_i1	-8.14798938608315	1.60955983938415	5.10570299712196e-06
W6b18271|c0_g1_i1	-9.4414290656315	2.43613955696933	5.11777892767724e-06	0.00184432962905696	W6b18271|c0_g1_i1	-9.4414290656315	2.43613955696933	5.11777892767724e-06
W4a19409|c0_g2_i1	-9.434198591398	3.46337507476351	5.19332500023517e-06	0.00186127181624721	W4a19409|c0_g2_i1	-9.434198591398	3.46337507476351	5.19332500023517e-06
W1a1679|c0_g3_i1	-9.42362659773325	3.27466154961636	5.3094475847036e-06	0.00186127181624721	W1a1679|c0_g3_i1	-9.42362659773325	3.27466154961636	5.3094475847036e-06
W1a11807|c3_g1_i1	-8.31202642436246	3.50261777545918	5.32260601328854e-06	0.00186127181624721	W1a11807|c3_g1_i1	-8.31202642436246	3.50261777545918	5.32260601328854e-06
Contig10375	-9.42050563757434	2.04800459125499	5.34892117066053e-06	0.00186127181624721	Contig10375	-9.42050563757434	2.04800459125499	5.34892117066053e-06
W2b17564|c0_g1_i4	-9.41832197101746	3.4514483691661	5.34892117066053e-06	0.00186127181624721	W2b17564|c0_g1_i4	-9.41832197101746	3.4514483691661	5.34892117066053e-06
W4a14811|c2_g7_i2	-9.40445544992009	1.31125442751971	5.51077350805726e-06	0.00188941697812234	W4a14811|c2_g7_i2	-9.40445544992009	1.31125442751971	5.51077350805726e-06
W0d9044|c3_g1_i2	-7.9821759233145	5.2490980247642	5.51738744483074e-06	0.00188941697812234	W0d9044|c3_g1_i2	-7.9821759233145	5.2490980247642	5.51738744483074e-06
W5c5594|c0_g1_i1	-7.5284606122227	5.41618658136321	5.76585142705012e-06	0.0019647281456768	W5c5594|c0_g1_i1	-7.5284606122227	5.41618658136321	5.76585142705012e-06
W7b2053|c0_g1_i1	-9.35460604849168	2.46842181448632	6.13127901650861e-06	0.00204868056924427	W7b2053|c0_g1_i1	-9.35460604849168	2.46842181448632	6.13127901650861e-06
W1a22739|c0_g1_i2	-7.12555992429808	4.61725009502433	6.3121093402308e-06	0.00208228616373071	W1a22739|c0_g1_i2	-7.12555992429808	4.61725009502433	6.3121093402308e-06
W0d20730|c0_g1_i1	-9.33010291871861	3.84707418977734	6.42568113083506e-06	0.00209617290804568	W0d20730|c0_g1_i1	-9.33010291871861	3.84707418977734	6.42568113083506e-06
Contig16574	-9.28903957486708	2.60723534189711	6.73916801946095e-06	0.0021777953667396	Contig16574	-9.28903957486708	2.60723534189711	6.73916801946095e-06
W6b9197|c0_g1_i1	-7.72403659381784	3.13299466659443	7.63397105386853e-06	0.00242148154645105	W6b9197|c0_g1_i1	-7.72403659381784	3.13299466659443	7.63397105386853e-06
Contig7100	-7.7855193469406	4.24013332624122	7.81125889300504e-06	0.0024566785170365	Contig7100	-7.7855193469406	4.24013332624122	7.81125889300504e-06
W2b28880|c0_g3_i2	-7.0944262209934	3.87879774168788	7.81631501672178e-06	0.0024566785170365	W2b28880|c0_g3_i2	-7.0944262209934	3.87879774168788	7.81631501672178e-06
W4a20496|c0_g1_i1	-9.18743348022927	3.42983267258201	8.65367345490475e-06	0.00268310653715317	W4a20496|c0_g1_i1	-9.18743348022927	3.42983267258201	8.65367345490475e-06
W1a4534|c0_g4_i1	-9.1803263589542	4.03097922092482	8.80577727959659e-06	0.00271802359510849	W1a4534|c0_g4_i1	-9.1803263589542	4.03097922092482	8.80577727959659e-06
Contig24526	-8.90395765168307	3.0610544420403	8.88316264839776e-06	0.00272966897952908	Contig24526	-8.90395765168307	3.0610544420403	8.88316264839776e-06
W4a17641|c0_g1_i3	-9.15458587360754	2.2834228852861	9.28395304629742e-06	0.00282757989417143	W4a17641|c0_g1_i3	-9.15458587360754	2.2834228852861	9.28395304629742e-06
W2b8769|c2_g1_i5	-9.15118512580403	2.82196745960997	9.36698012431542e-06	0.00284029945337832	W2b8769|c2_g1_i5	-9.15118512580403	2.82196745960997	9.36698012431542e-06
Contig36827	-9.12306133660476	2.45517454161659	9.88644952104798e-06	0.00297163359577631	Contig36827	-9.12306133660476	2.45517454161659	9.88644952104798e-06
Contig22990	-9.06804523167617	2.599948020925	1.11507090334834e-05	0.00325222713640986	Contig22990	-9.06804523167617	2.599948020925	1.11507090334834e-05
W5c19599|c0_g1_i1	-9.01995424842429	4.33851461340904	1.22732665958841e-05	0.00346226838658974	W5c19599|c0_g1_i1	-9.01995424842429	4.33851461340904	1.22732665958841e-05
Contig31498	-7.12082725874546	4.35550060610548	1.25246448133592e-05	0.00351876061956383	Contig31498	-7.12082725874546	4.35550060610548	1.25246448133592e-05
W7b22791|c0_g1_i4	-8.93092385860115	4.27548359245039	1.47036174109296e-05	0.0039926723360223	W7b22791|c0_g1_i4	-8.93092385860115	4.27548359245039	1.47036174109296e-05
W4a10492|c1_g2_i7	-8.91411854796038	3.03472379050706	1.51693500864058e-05	0.00407720690364675	W4a10492|c1_g2_i7	-8.91411854796038	3.03472379050706	1.51693500864058e-05
Contig32491	-8.88293721101977	1.77422425180929	1.53289451190087e-05	0.00407720690364675	Contig32491	-8.88293721101977	1.77422425180929	1.53289451190087e-05
Contig44058	-6.7559556849998	6.01349627310538	1.53416519648493e-05	0.00407720690364675	Contig44058	-6.7559556849998	6.01349627310538	1.53416519648493e-05
W7b14732|c0_g1_i1	-8.90563792755829	1.57255620345238	1.54907790789541e-05	0.00410100502139448	W7b14732|c0_g1_i1	-8.90563792755829	1.57255620345238	1.54907790789541e-05
W0d14291|c0_g2_i2	-8.88949331370018	1.97813613805469	1.59901118765773e-05	0.00418491019273221	W0d14291|c0_g2_i2	-8.88949331370018	1.97813613805469	1.59901118765773e-05
W4a30260|c0_g1_i1	-8.86671208402375	2.25442442367552	1.59901118765773e-05	0.00418491019273221	W4a30260|c0_g1_i1	-8.86671208402375	2.25442442367552	1.59901118765773e-05
W6b8763|c0_g1_i1	-8.87786718468348	1.6993710970698	1.63349384206368e-05	0.00422694165928298	W6b8763|c0_g1_i1	-8.87786718468348	1.6993710970698	1.63349384206368e-05
W4a4345|c0_g1_i1	-8.85636685217194	2.63642789027834	1.70548077032651e-05	0.00438028553668336	W4a4345|c0_g1_i1	-8.85636685217194	2.63642789027834	1.70548077032651e-05
W5c9149|c0_g1_i4	-8.85453387594024	1.25036846389622	1.72413374846983e-05	0.00441173138195819	W5c9149|c0_g1_i4	-8.85453387594024	1.25036846389622	1.72413374846983e-05
Contig30251	-8.83183243368966	2.87986094648825	1.74305879458136e-05	0.00444363788698609	Contig30251	-8.83183243368966	2.87986094648825	1.74305879458136e-05
Contig42991	-8.84291934134382	1.62588371219598	1.76226087686309e-05	0.00447601257107897	Contig42991	-8.84291934134382	1.62588371219598	1.76226087686309e-05
W0d26109|c0_g1_i1	-8.83611062140139	1.41309865696425	1.78174507263225e-05	0.00450886311909642	W0d26109|c0_g1_i1	-8.83611062140139	1.41309865696425	1.78174507263225e-05
Contig33416	-8.81678369161251	3.36983296425156	1.86260851528302e-05	0.004645183671158	Contig33416	-8.81678369161251	3.36983296425156	1.86260851528302e-05
W1a19911|c0_g1_i3	-8.79838433036267	3.33242712527282	1.94842230918905e-05	0.00484165358794586	W1a19911|c0_g1_i3	-8.79838433036267	3.33242712527282	1.94842230918905e-05
W3d10842|c0_g1_i3	-8.78042366198726	4.59706498608656	2.01626090331537e-05	0.004922809964252	W3d10842|c0_g1_i3	-8.78042366198726	4.59706498608656	2.01626090331537e-05
W0d22155|c0_g3_i1	-8.77160302441287	3.15710894754686	2.03957029851418e-05	0.00496069621156637	W0d22155|c0_g3_i1	-8.77160302441287	3.15710894754686	2.03957029851418e-05
W7b6946|c0_g1_i3	-7.25219392971648	5.30834772242341	2.11398585675622e-05	0.00510560963130681	W7b6946|c0_g1_i3	-7.25219392971648	5.30834772242341	2.11398585675622e-05
W5c25082|c0_g1_i1	-8.75297493319584	2.38673136816228	2.13647254981433e-05	0.00514187687233635	W5c25082|c0_g1_i1	-8.75297493319584	2.38673136816228	2.13647254981433e-05
W2b30033|c0_g1_i1	-8.74370745308529	4.18723400468354	2.1616502139509e-05	0.00518434520998845	W2b30033|c0_g1_i1	-8.74370745308529	4.18723400468354	2.1616502139509e-05
Contig13998	-6.72885389053877	5.7786909987932	2.20338732983161e-05	0.00526609571829754	Contig13998	-6.72885389053877	5.7786909987932	2.20338732983161e-05
W1a20373|c0_g1_i1	-8.70225681117109	4.38764675271027	2.37799902678503e-05	0.00556742955821998	W1a20373|c0_g1_i1	-8.70225681117109	4.38764675271027	2.37799902678503e-05
W2b23558|c0_g2_i1	-8.67000686367654	2.50975997973071	2.4970225192496e-05	0.00580658966368204	W2b23558|c0_g2_i1	-8.67000686367654	2.50975997973071	2.4970225192496e-05
W1a7190|c0_g1_i6	-8.65914142559205	1.26066296226717	2.55951082496296e-05	0.00589218224427592	W1a7190|c0_g1_i6	-8.65914142559205	1.26066296226717	2.55951082496296e-05
Contig35687	-8.64719380852956	1.41592105782418	2.65719920118974e-05	0.00609667784720973	Contig35687	-8.64719380852956	1.41592105782418	2.65719920118974e-05
W2b27104|c0_g1_i1	-8.64057750496273	1.80498039037816	2.6908613640505e-05	0.00615340097708718	W2b27104|c0_g1_i1	-8.64057750496273	1.80498039037816	2.6908613640505e-05
W3d25768|c0_g1_i4	-8.60824770349895	2.65770445524048	2.86795329759638e-05	0.00645120788824032	W3d25768|c0_g1_i4	-8.60824770349895	2.65770445524048	2.86795329759638e-05
Contig907	-8.60464972830837	2.92860447636663	2.86795329759638e-05	0.00645120788824032	Contig907	-8.60464972830837	2.92860447636663	2.86795329759638e-05
W4a20008|c0_g1_i1	-8.58906756975981	5.01086761096672	2.98169582244204e-05	0.00664194455826312	W4a20008|c0_g1_i1	-8.58906756975981	5.01086761096672	2.98169582244204e-05
W7b4710|c0_g1_i4	-8.57450907465772	2.41591085020235	3.06087359617848e-05	0.00679632423781152	W7b4710|c0_g1_i4	-8.57450907465772	2.41591085020235	3.06087359617848e-05
Contig35146	-6.758753747605	1.81695999831717	3.1099743333859e-05	0.00686108183703905	Contig35146	-6.758753747605	1.81695999831717	3.1099743333859e-05
W2b26597|c0_g2_i10	-8.55571125879162	2.12897845371772	3.18496405201137e-05	0.00689394483107065	W2b26597|c0_g2_i10	-8.55571125879162	2.12897845371772	3.18496405201137e-05
Contig20984	-8.55455587607378	3.05727882417304	3.18496405201137e-05	0.00689394483107065	Contig20984	-8.55455587607378	3.05727882417304	3.18496405201137e-05
Contig31600	-8.5453797483025	0.436920743121722	3.27142682422013e-05	0.00703683909889751	Contig31600	-8.5453797483025	0.436920743121722	3.27142682422013e-05
W3d895|c0_g1_i1	-6.73026091366994	3.70666235542752	3.28915640599889e-05	0.00705293500740546	W3d895|c0_g1_i1	-6.73026091366994	3.70666235542752	3.28915640599889e-05
W3d6611|c0_g2_i1	-8.52483321229189	3.34714662515453	3.40706649378557e-05	0.00728308077329965	W3d6611|c0_g2_i1	-8.52483321229189	3.34714662515453	3.40706649378557e-05
W4a977|c0_g1_i1	-8.50792056267731	1.43810029816596	3.50166977432512e-05	0.00736558496924687	W4a977|c0_g1_i1	-8.50792056267731	1.43810029816596	3.50166977432512e-05
W3d13126|c0_g1_i8	-8.50800880356411	1.65323996162656	3.55028231159562e-05	0.00736558496924687	W3d13126|c0_g1_i8	-8.50800880356411	1.65323996162656	3.55028231159562e-05
W1a17975|c1_g1_i1	-7.0275367432811	2.45614140535619	3.64310792888706e-05	0.0075078564359627	W1a17975|c1_g1_i1	-7.0275367432811	2.45614140535619	3.64310792888706e-05
W3d16808|c0_g1_i1	-6.17819422006275	4.95450652793641	3.85887732012682e-05	0.00791703565673093	W3d16808|c0_g1_i1	-6.17819422006275	4.95450652793641	3.85887732012682e-05
W1a288|c0_g1_i1	-6.85401737809226	1.97485828056784	3.86466175712109e-05	0.00791703565673093	W1a288|c0_g1_i1	-6.85401737809226	1.97485828056784	3.86466175712109e-05
W6b12701|c0_g4_i1	-7.47290056577849	5.27445850864499	3.9170086860686e-05	0.00799053928666789	W6b12701|c0_g4_i1	-7.47290056577849	5.27445850864499	3.9170086860686e-05
W0d25530|c0_g1_i1	-8.43808951029026	2.29619031091665	4.08961106724448e-05	0.00818302642385384	W0d25530|c0_g1_i1	-8.43808951029026	2.29619031091665	4.08961106724448e-05
Contig12193	-8.43707518404903	2.619395866628	4.08961106724448e-05	0.00818302642385384	Contig12193	-8.43707518404903	2.619395866628	4.08961106724448e-05
W6b1303|c0_g1_i1	-8.40210107365026	0.95645736694451	4.33583081979557e-05	0.00865054802864257	W6b1303|c0_g1_i1	-8.40210107365026	0.95645736694451	4.33583081979557e-05
Contig35084	-8.39773851532179	1.39782566637123	4.40044820102175e-05	0.0087540939471887	Contig35084	-8.39773851532179	1.39782566637123	4.40044820102175e-05
W4a30081|c0_g1_i1	-8.38411253966786	0.939955950024777	4.53357288619321e-05	0.00894707869851563	W4a30081|c0_g1_i1	-8.38411253966786	0.939955950024777	4.53357288619321e-05
W3d2427|c0_g1_i1	-8.37692091508763	2.00643684983383	4.60214531829177e-05	0.00899928598149599	W3d2427|c0_g1_i1	-8.37692091508763	2.00643684983383	4.60214531829177e-05
W3d26538|c0_g1_i1	-6.17152167548528	4.5027220344838	4.62401386839237e-05	0.00901643406768226	W3d26538|c0_g1_i1	-6.17152167548528	4.5027220344838	4.62401386839237e-05
Contig14793	-8.35353703358168	2.22657302588751	4.81631470618048e-05	0.00931226331055659	Contig14793	-8.35353703358168	2.22657302588751	4.81631470618048e-05
Contig8498	-8.3236795789681	2.96063207337359	5.12297706414759e-05	0.00974101539445876	Contig8498	-8.3236795789681	2.96063207337359	5.12297706414759e-05
W2b11039|c0_g1_i4	-8.31284078284489	2.4177959129739	5.28607145019119e-05	0.00991419264467466	W2b11039|c0_g1_i4	-8.31284078284489	2.4177959129739	5.28607145019119e-05
W7b16499|c0_g1_i3	-8.2920073583134	1.1995523690991	5.4561382443929e-05	0.0101810170693857	W7b16499|c0_g1_i3	-8.2920073583134	1.1995523690991	5.4561382443929e-05
W4a4661|c0_g1_i1	-8.28386259542396	0.931966756818905	5.54390279619403e-05	0.0102856581473754	W4a4661|c0_g1_i1	-8.28386259542396	0.931966756818905	5.54390279619403e-05
W1a9009|c0_g1_i2	-8.28375843891349	2.47234424901715	5.54390279619403e-05	0.0102856581473754	W1a9009|c0_g1_i2	-8.28375843891349	2.47234424901715	5.54390279619403e-05
W2b3705|c0_g1_i3	-8.26747728910681	1.69807797848714	5.72514043031082e-05	0.0105933566155687	W2b3705|c0_g1_i3	-8.26747728910681	1.69807797848714	5.72514043031082e-05
W4a15628|c0_g1_i1	-8.26804482598499	2.02649418479896	5.81871680797884e-05	0.0106883572125094	W4a15628|c0_g1_i1	-8.26804482598499	2.02649418479896	5.81871680797884e-05
W0d32744|c0_g1_i1	-8.25337446511773	2.12062977707441	5.91433656924145e-05	0.0106883572125094	W0d32744|c0_g1_i1	-8.25337446511773	2.12062977707441	5.91433656924145e-05
Contig14954	-6.15468395362656	4.75082854999478	5.99663583464356e-05	0.0107770349287255	Contig14954	-6.15468395362656	4.75082854999478	5.99663583464356e-05
W3d14898|c0_g1_i1	-8.23925631576677	2.13015699526617	6.11193194544134e-05	0.0109556380122036	W3d14898|c0_g1_i1	-8.23925631576677	2.13015699526617	6.11193194544134e-05
W3d10684|c0_g1_i3	-8.22662638410286	0.499695270988749	6.31839686449989e-05	0.0111514844353143	W3d10684|c0_g1_i3	-8.22662638410286	0.499695270988749	6.31839686449989e-05
Contig21132	-8.22582461235893	3.36055522183597	6.31839686449989e-05	0.0111514844353143	Contig21132	-8.22582461235893	3.36055522183597	6.31839686449989e-05
W6b25015|c0_g1_i4	-8.22560177985784	2.25108362377441	6.31839686449989e-05	0.0111514844353143	W6b25015|c0_g1_i4	-8.22560177985784	2.25108362377441	6.31839686449989e-05
W4a27877|c0_g1_i1	-8.2132779292144	1.86338493386287	6.42511103076981e-05	0.0112819704711721	W4a27877|c0_g1_i1	-8.2132779292144	1.86338493386287	6.42511103076981e-05
W7b5990|c0_g1_i1	-8.21316168977187	0.987905786286246	6.42511103076981e-05	0.0112819704711721	W7b5990|c0_g1_i1	-8.21316168977187	0.987905786286246	6.42511103076981e-05
W4a21685|c1_g2_i1	-8.20702247828378	1.00674696483658	6.53423354390342e-05	0.0114443858344519	W4a21685|c1_g2_i1	-8.20702247828378	1.00674696483658	6.53423354390342e-05
W5c25500|c0_g1_i1	-8.18251202652879	2.92822640808691	6.87674470978323e-05	0.0118071687901447	W5c25500|c0_g1_i1	-8.18251202652879	2.92822640808691	6.87674470978323e-05
W5c16605|c1_g1_i1	-6.2026717857027	1.27516049671984	6.87859525344031e-05	0.0118071687901447	W5c16605|c1_g1_i1	-6.2026717857027	1.27516049671984	6.87859525344031e-05
W6b9439|c0_g1_i1	-8.17267362155373	1.64247399951958	6.9962061633011e-05	0.0119198728374342	W6b9439|c0_g1_i1	-8.17267362155373	1.64247399951958	6.9962061633011e-05
Contig20030	-8.15306956037792	2.49253655296168	7.24353027306723e-05	0.0122804599939843	Contig20030	-8.15306956037792	2.49253655296168	7.24353027306723e-05
Contig18555	-8.10535079634435	2.14199823010931	7.37155734072341e-05	0.0124362508548204	Contig18555	-8.10535079634435	2.14199823010931	7.37155734072341e-05
Contig32204	-8.13390934717257	1.85165869742635	7.50260886860511e-05	0.0125649531300201	Contig32204	-8.13390934717257	1.85165869742635	7.50260886860511e-05
W2b33240|c0_g2_i1	-6.6680885059856	2.5980715998512	7.56586520384048e-05	0.0126401367405521	W2b33240|c0_g2_i1	-6.6680885059856	2.5980715998512	7.56586520384048e-05
W0d6409|c0_g1_i2	-8.12972227248013	2.23043584908602	7.63677450921565e-05	0.0127277109689669	W0d6409|c0_g1_i2	-8.12972227248013	2.23043584908602	7.63677450921565e-05
Contig40724	-8.11770645349483	1.81550548405744	7.91482289041589e-05	0.0129404534250144	Contig40724	-8.11770645349483	1.81550548405744	7.91482289041589e-05
W2b14248|c0_g1_i1	-8.11142384523697	1.40485444223434	7.91482289041589e-05	0.0129404534250144	W2b14248|c0_g1_i1	-8.11142384523697	1.40485444223434	7.91482289041589e-05
W2b4978|c0_g2_i1	-8.10895995823623	0.629114774393984	7.91482289041589e-05	0.0129404534250144	W2b4978|c0_g2_i1	-8.10895995823623	0.629114774393984	7.91482289041589e-05
W2b23558|c0_g1_i1	-6.8427720417868	2.31301951916837	7.95356104063777e-05	0.0129729742547199	W2b23558|c0_g1_i1	-6.8427720417868	2.31301951916837	7.95356104063777e-05
W2b21272|c0_g1_i5	-8.10607215107892	1.54717264073157	8.0589014968862e-05	0.0131137188613161	W2b21272|c0_g1_i5	-8.10607215107892	1.54717264073157	8.0589014968862e-05
W6b4900|c0_g1_i4	-8.07608997800413	2.24442183229326	8.20648623600074e-05	0.0132598324083663	W6b4900|c0_g1_i4	-8.07608997800413	2.24442183229326	8.20648623600074e-05
W6b24769|c0_g1_i5	-8.09262152139324	0.938055189447823	8.35768418632419e-05	0.0134410307923614	W6b24769|c0_g1_i5	-8.09262152139324	0.938055189447823	8.35768418632419e-05
W3d21164|c0_g1_i2	-8.07478194993839	1.04272000020362	8.51260636921595e-05	0.0136576325351879	W3d21164|c0_g1_i2	-8.07478194993839	1.04272000020362	8.51260636921595e-05
W3d19157|c0_g1_i1	-8.06539813324595	2.15292969749106	8.67136791907871e-05	0.0137844710532569	W3d19157|c0_g1_i1	-8.06539813324595	2.15292969749106	8.67136791907871e-05
Contig41363	-8.05727729050812	1.16962485473554	8.83408826205444e-05	0.01401078256345	Contig41363	-8.05727729050812	1.16962485473554	8.83408826205444e-05
W1a13933|c0_g1_i2	-8.05419877782468	2.13447451718283	9.00089130364127e-05	0.0141127414626933	W1a13933|c0_g1_i2	-8.05419877782468	2.13447451718283	9.00089130364127e-05
Contig16329	-8.04605178370351	0.662911305327047	9.00089130364127e-05	0.0141127414626933	Contig16329	-8.04605178370351	0.662911305327047	9.00089130364127e-05
W6b14745|c0_g1_i4	-8.0237490683254	1.87535120857475	9.00089130364127e-05	0.0141127414626933	W6b14745|c0_g1_i4	-8.0237490683254	1.87535120857475	9.00089130364127e-05
W1a22134|c0_g1_i5	-8.03915141017779	4.23684009450374	9.17190562573584e-05	0.0143156600460465	W1a22134|c0_g1_i5	-8.03915141017779	4.23684009450374	9.17190562573584e-05
W5c26829|c0_g2_i2	-8.02399214483085	3.55487931906938	9.3472646936365e-05	0.0144907865628916	W5c26829|c0_g2_i2	-8.02399214483085	3.55487931906938	9.3472646936365e-05
W0d9438|c0_g1_i3	-6.87350202516238	3.41142047170043	9.49196939054559e-05	0.0146820502716862	W0d9438|c0_g1_i3	-6.87350202516238	3.41142047170043	9.49196939054559e-05
W6b30670|c0_g1_i1	-8.0231127793477	3.98161779042681	9.52710707357711e-05	0.0146874179157112	W6b30670|c0_g1_i1	-8.0231127793477	3.98161779042681	9.52710707357711e-05
Contig20822	-8.01130377313927	3.09991823192023	9.71157666139758e-05	0.0148548276612737	Contig20822	-8.01130377313927	3.09991823192023	9.71157666139758e-05
Contig23007	-8.0096314701319	3.07348397046029	9.71157666139758e-05	0.0148548276612737	Contig23007	-8.0096314701319	3.07348397046029	9.71157666139758e-05
W1a28194|c0_g1_i1	-7.99841323451021	3.32109156693942	9.90082292299659e-05	0.0150772885715863	W1a28194|c0_g1_i1	-7.99841323451021	3.32109156693942	9.90082292299659e-05
Contig34663	-7.99378638621332	2.42481327682557	0.000100950011472532	0.0152716289883017	Contig34663	-7.99378638621332	2.42481327682557	0.000100950011472532
W2b31566|c2_g2_i1	-7.98625438520242	1.84041092836991	0.000102942727121486	0.0153851964023146	W2b31566|c2_g2_i1	-7.98625438520242	1.84041092836991	0.000102942727121486
W1a12788|c0_g2_i3	-7.98223135936434	2.34618166600396	0.000102942727121486	0.0153851964023146	W1a12788|c0_g2_i3	-7.98223135936434	2.34618166600396	0.000102942727121486
W6b5872|c0_g1_i1	-5.88782110499059	3.1594738526189	0.000103738504821511	0.0153851964023146	W6b5872|c0_g1_i1	-5.88782110499059	3.1594738526189	0.000103738504821511
Contig22621	-7.97173563328968	2.12913100143901	0.000104988053648695	0.0154743848153041	Contig22621	-7.97173563328968	2.12913100143901	0.000104988053648695
W7b24258|c0_g1_i1	-7.97046867313012	3.5363673024589	0.000104988053648695	0.0154743848153041	W7b24258|c0_g1_i1	-7.97046867313012	3.5363673024589	0.000104988053648695
W3d7871|c0_g1_i1	-5.94334731023942	3.68556406266502	0.000106104982056991	0.0155391874998868	W3d7871|c0_g1_i1	-5.94334731023942	3.68556406266502	0.000106104982056991
W7b34|c0_g1_i1	-7.95348323772184	2.21434025138115	0.000109243585537415	0.0158973667647175	W7b34|c0_g1_i1	-7.95348323772184	2.21434025138115	0.000109243585537415
W3d8603|c0_g1_i3	-7.93478298653752	2.24835763278437	0.000113731416822796	0.0164807597531509	W3d8603|c0_g1_i3	-7.93478298653752	2.24835763278437	0.000113731416822796
W6b14850|c0_g1_i1	-5.9115514220278	4.8253907880641	0.000115165977948493	0.0166535810801484	W6b14850|c0_g1_i1	-5.9115514220278	4.8253907880641	0.000115165977948493
Contig21339	-7.91561387396193	1.03250538905439	0.000118467582191613	0.0169529326765345	Contig21339	-7.91561387396193	1.03250538905439	0.000118467582191613
Contig43349	-7.9132257590523	1.74705090165495	0.000118467582191613	0.0169529326765345	Contig43349	-7.9132257590523	1.74705090165495	0.000118467582191613
W4a11076|c0_g1_i4	-7.90133778622979	1.86630116091445	0.000120934165154495	0.0169880417467637	W4a11076|c0_g1_i4	-7.90133778622979	1.86630116091445	0.000120934165154495
W0d22503|c0_g2_i1	-7.897252891875	0.421295362244807	0.000123469461070178	0.0172315818618069	W0d22503|c0_g2_i1	-7.897252891875	0.421295362244807	0.000123469461070178
W5c24191|c0_g2_i1	-7.89634322797827	1.45624195224633	0.000123469461070178	0.0172315818618069	W5c24191|c0_g2_i1	-7.89634322797827	1.45624195224633	0.000123469461070178
Contig28521	-7.89014157835134	1.54512281874191	0.000123469461070178	0.0172315818618069	Contig28521	-7.89014157835134	1.54512281874191	0.000123469461070178
W7b3022|c0_g2_i1	-7.88734701608846	1.78583485631325	0.000126075874345078	0.0174608744123147	W7b3022|c0_g2_i1	-7.88734701608846	1.78583485631325	0.000126075874345078
W1a25278|c0_g1_i1	-7.88056653483768	1.03818116780905	0.000126075874345078	0.0174608744123147	W1a25278|c0_g1_i1	-7.88056653483768	1.03818116780905	0.000126075874345078
W4a19276|c0_g2_i1	-7.87764522902057	0.381244628720182	0.000126075874345078	0.0174608744123147	W4a19276|c0_g2_i1	-7.87764522902057	0.381244628720182	0.000126075874345078
W4a12688|c0_g1_i1	-7.87803704131106	0.781335399981463	0.000128755910914726	0.0176544359762598	W4a12688|c0_g1_i1	-7.87803704131106	0.781335399981463	0.000128755910914726
W1a20398|c0_g1_i1	-7.86671665773132	0.990666461135735	0.000128755910914726	0.0176544359762598	W1a20398|c0_g1_i1	-7.86671665773132	0.990666461135735	0.000128755910914726
W4a18430|c0_g1_i6	-7.85431865506009	1.04903933233813	0.000131512183275781	0.0179252407905714	W4a18430|c0_g1_i6	-7.85431865506009	1.04903933233813	0.000131512183275781
W1a2712|c0_g1_i1	-6.35181919044529	0.767347411108177	0.000133955387728812	0.0182035459147285	W1a2712|c0_g1_i1	-6.35181919044529	0.767347411108177	0.000133955387728812
W2b31691|c0_g1_i4	-7.85187810953758	5.31538937989056	0.000134347415804888	0.0182035459147285	W2b31691|c0_g1_i4	-7.85187810953758	5.31538937989056	0.000134347415804888
W2b9437|c0_g1_i2	-7.84588596439003	1.2727471122111	0.000134347415804888	0.0182035459147285	W2b9437|c0_g1_i2	-7.84588596439003	1.2727471122111	0.000134347415804888
Contig42990	-7.84748743658974	1.12945575555882	0.000137264450382893	0.0184332429581968	Contig42990	-7.84748743658974	1.12945575555882	0.000137264450382893
W3d8597|c1_g1_i3	-7.8388310630711	2.85057499439186	0.000137264450382893	0.0184332429581968	W3d8597|c1_g1_i3	-7.8388310630711	2.85057499439186	0.000137264450382893
W1a5248|c0_g1_i5	-7.82704493225996	2.33644655554004	0.000140266252344248	0.0185975525956811	W1a5248|c0_g1_i5	-7.82704493225996	2.33644655554004	0.000140266252344248
Contig44050	-7.82315280725715	1.74366101045662	0.000140266252344248	0.0185975525956811	Contig44050	-7.82315280725715	1.74366101045662	0.000140266252344248
Contig41182	-7.82339918310827	1.6805030099815	0.000143355916772932	0.0187594571545902	Contig41182	-7.82339918310827	1.6805030099815	0.000143355916772932
W1a7190|c0_g1_i4	-7.72128467530626	1.39347295308889	0.000143355916772932	0.0187594571545902	W1a7190|c0_g1_i4	-7.72128467530626	1.39347295308889	0.000143355916772932
Contig38667	-5.71573044653012	4.44242581256274	0.000145470494138535	0.0189640625995144	Contig38667	-5.71573044653012	4.44242581256274	0.000145470494138535
Contig16090	-6.20630790228523	2.23493011795485	0.000146434402349735	0.0190176844953528	Contig16090	-6.20630790228523	2.23493011795485	0.000146434402349735
W2b17564|c0_g1_i3	-7.79857653098819	2.29596960353385	0.000149811902501321	0.0194196852598323	W2b17564|c0_g1_i3	-7.79857653098819	2.29596960353385	0.000149811902501321
W2b780|c0_g1_i5	-7.7863483494287	1.49017591374631	0.000153185124699873	0.019745390455696	W2b780|c0_g1_i5	-7.7863483494287	1.49017591374631	0.000153185124699873
W0d11308|c0_g1_i1	-7.77590011721304	0.227466785740923	0.000156660026570912	0.0200804896628101	W0d11308|c0_g1_i1	-7.77590011721304	0.227466785740923	0.000156660026570912
Contig30057	-7.76869850779029	1.55600308856532	0.000156660026570912	0.0200804896628101	Contig30057	-7.76869850779029	1.55600308856532	0.000156660026570912
Contig30589	-6.67089628689374	2.64005049291718	0.000157717057876384	0.0201409657286591	Contig30589	-6.67089628689374	2.64005049291718	0.000157717057876384
W2b20960|c0_g2_i1	-7.75682950446735	1.07342635743951	0.000163930453922371	0.0208402201208337	W2b20960|c0_g2_i1	-7.75682950446735	1.07342635743951	0.000163930453922371
W1a18492|c0_g1_i1	-6.18639352896429	4.10702923461949	0.000167042445918021	0.0208402201208337	W1a18492|c0_g1_i1	-6.18639352896429	4.10702923461949	0.000167042445918021
W2b18223|c0_g1_i1	-6.24512795348929	1.9605195578508	0.000167622142572644	0.0208402201208337	W2b18223|c0_g1_i1	-6.24512795348929	1.9605195578508	0.000167622142572644
W4a26617|c0_g1_i7	-7.74661943043258	0.828276012303546	0.000167734221683837	0.0208402201208337	W4a26617|c0_g1_i7	-7.74661943043258	0.828276012303546	0.000167734221683837
Contig23436	-7.74104280369028	1.10353374672231	0.000167734221683837	0.0208402201208337	Contig23436	-7.74104280369028	1.10353374672231	0.000167734221683837
Contig12117	-7.73355443413908	1.12012096428228	0.000171656173197514	0.0212890769613176	Contig12117	-7.73355443413908	1.12012096428228	0.000171656173197514
W3d18061|c0_g1_i5	-7.72103177902041	1.36749917145929	0.000175700924568832	0.0216735592113294	W3d18061|c0_g1_i5	-7.72103177902041	1.36749917145929	0.000175700924568832
W2b25967|c0_g1_i2	-7.71957841809764	1.2907350867325	0.000175700924568832	0.0216735592113294	W2b25967|c0_g1_i2	-7.71957841809764	1.2907350867325	0.000175700924568832
W4a7939|c0_g1_i1	-7.71452952838968	1.4432664105738	0.000175700924568832	0.0216735592113294	W4a7939|c0_g1_i1	-7.71452952838968	1.4432664105738	0.000175700924568832
W2b8736|c0_g4_i1	-6.40811437044021	2.17333693277096	0.000177460642869568	0.0218514686404259	W2b8736|c0_g4_i1	-6.40811437044021	2.17333693277096	0.000177460642869568
Contig20829	-7.71478555357258	1.59413302451756	0.000179873309654152	0.0220303196621256	Contig20829	-7.71478555357258	1.59413302451756	0.000179873309654152
Contig18806	-7.71237948829615	1.42700310129405	0.000179873309654152	0.0220303196621256	Contig18806	-7.71237948829615	1.42700310129405	0.000179873309654152
W0d24411|c0_g1_i1	-7.70365056580435	0.722431526211361	0.000179873309654152	0.0220303196621256	W0d24411|c0_g1_i1	-7.70365056580435	0.722431526211361	0.000179873309654152
W3d16324|c0_g1_i1	-5.80570948505891	1.00435565150142	0.000183712817642107	0.0223810985202505	W3d16324|c0_g1_i1	-5.80570948505891	1.00435565150142	0.000183712817642107
Contig25289	-7.68991169615501	1.35694178639368	0.000184178392127002	0.022383195996906	Contig25289	-7.68991169615501	1.35694178639368	0.000184178392127002
Contig11179	-7.69349554556903	2.06878505556669	0.000188621478313943	0.0227376420233018	Contig11179	-7.69349554556903	2.06878505556669	0.000188621478313943
W5c22867|c0_g1_i2	-7.68550075593146	2.28934438158508	0.000188621478313943	0.0227376420233018	W5c22867|c0_g1_i2	-7.68550075593146	2.28934438158508	0.000188621478313943
W0d14224|c2_g2_i3	-7.68506368110894	0.844845356674818	0.000188621478313943	0.0227376420233018	W0d14224|c2_g2_i3	-7.68506368110894	0.844845356674818	0.000188621478313943
W5c2388|c0_g1_i1	-7.67529009256213	1.44990153247803	0.000188621478313943	0.0227376420233018	W5c2388|c0_g1_i1	-7.67529009256213	1.44990153247803	0.000188621478313943
Contig35749	-6.1729025747941	1.86749091623979	0.000191615584537157	0.0230179474953954	Contig35749	-6.1729025747941	1.86749091623979	0.000191615584537157
W1a23143|c0_g1_i6	-7.67748361911136	1.98093477251353	0.000193208130855721	0.0230883716372587	W1a23143|c0_g1_i6	-7.67748361911136	1.98093477251353	0.000193208130855721
Contig21131	-7.67360111878356	2.93840397788603	0.000193208130855721	0.0230883716372587	Contig21131	-7.67360111878356	2.93840397788603	0.000193208130855721
W0d31878|c0_g1_i1	-7.67288992883956	0.411017718873936	0.000193208130855721	0.0230883716372587	W0d31878|c0_g1_i1	-7.67288992883956	0.411017718873936	0.000193208130855721
Contig23723	-6.16185143576551	1.43193345059651	0.000197558769065685	0.0232848719046734	Contig23723	-6.16185143576551	1.43193345059651	0.000197558769065685
Contig18077	-7.66386992046619	0.848606981774901	0.000197944183253834	0.0232904171311589	Contig18077	-7.66386992046619	0.848606981774901	0.000197944183253834
W5c17546|c0_g1_i2	-7.65127890724153	1.25128995420251	0.000202835755367572	0.0237038891569791	W5c17546|c0_g1_i2	-7.65127890724153	1.25128995420251	0.000202835755367572
W3d26532|c0_g1_i1	-7.65076665534678	1.18950472315127	0.000202835755367572	0.0237038891569791	W3d26532|c0_g1_i1	-7.65076665534678	1.18950472315127	0.000202835755367572
W5c12946|c0_g2_i2	-7.63833465277903	1.76531937308015	0.000202835755367572	0.0237038891569791	W5c12946|c0_g2_i2	-7.63833465277903	1.76531937308015	0.000202835755367572
W5c25387|c0_g1_i2	-7.63970843530256	0.704118731773493	0.000207889269931907	0.0241305804855869	W5c25387|c0_g1_i2	-7.63970843530256	0.704118731773493	0.000207889269931907
W5c4367|c0_g1_i1	-7.61068324991339	0.809445353116859	0.000213111470172507	0.0246535944788471	W5c4367|c0_g1_i1	-7.61068324991339	0.809445353116859	0.000213111470172507
W6b9280|c0_g1_i1	-5.79023026197809	2.22759715554971	0.000218003986554134	0.0251772657759969	W6b9280|c0_g1_i1	-5.79023026197809	2.22759715554971	0.000218003986554134
W5c22806|c0_g1_i2	-7.60452259995248	1.03858147446825	0.000218509438600441	0.0251933696444649	W5c22806|c0_g1_i2	-7.60452259995248	1.03858147446825	0.000218509438600441
W3d25476|c5_g2_i1	-7.6013858514439	0.700542125031815	0.000224090617076195	0.0257761504621379	W3d25476|c5_g2_i1	-7.6013858514439	0.700542125031815	0.000224090617076195
W0d1181|c0_g1_i2	-5.97033768257618	3.92937399178434	0.000224313024855018	0.0257761504621379	W0d1181|c0_g1_i2	-5.97033768257618	3.92937399178434	0.000224313024855018
Contig6322	-5.28050135714467	5.73982915756836	0.000229090969182466	0.0262813159846125	Contig6322	-5.28050135714467	5.73982915756836	0.000229090969182466
W0d28609|c1_g1_i4	-7.46459466077593	2.67426021657892	0.000229862828240164	0.0263259870106938	W0d28609|c1_g1_i4	-7.46459466077593	2.67426021657892	0.000229862828240164
Contig10401	-6.42982160734898	1.87677623596722	0.000236309011473124	0.0266213124021572	Contig10401	-6.42982160734898	1.87677623596722	0.000236309011473124
W1a8768|c1_g1_i3	-5.96385072169515	1.26491322471249	0.000236309011473124	0.0266213124021572	W1a8768|c1_g1_i3	-5.96385072169515	1.26491322471249	0.000236309011473124
Contig35580	-7.56328961519479	0.190680381016123	0.000242013682095763	0.0270426716980773	Contig35580	-7.56328961519479	0.190680381016123	0.000242013682095763
W0d14291|c0_g2_i1	-7.56212093857899	0.647869005013538	0.000242013682095763	0.0270426716980773	W0d14291|c0_g2_i1	-7.56212093857899	0.647869005013538	0.000242013682095763
Contig4884	-5.44067533765208	2.92335436281287	0.000245034964436586	0.0273358941200958	Contig4884	-5.44067533765208	2.92335436281287	0.000245034964436586
W1a20523|c0_g1_i1	-5.64585805720751	1.33961845953432	0.000246970839699015	0.0274628381876617	W1a20523|c0_g1_i1	-5.64585805720751	1.33961845953432	0.000246970839699015
Contig39150	-7.55228379151561	0.896456553412077	0.000248410088148608	0.0274896514267604	Contig39150	-7.55228379151561	0.896456553412077	0.000248410088148608
Contig25924	-7.54075597920036	1.12790483083515	0.000248410088148608	0.0274896514267604	Contig25924	-7.54075597920036	1.12790483083515	0.000248410088148608
W6b7377|c0_g1_i7	-7.53868585284039	0.932461521326047	0.000248410088148608	0.0274896514267604	W6b7377|c0_g1_i7	-7.53868585284039	0.932461521326047	0.000248410088148608
W4a31976|c0_g2_i1	-6.44831005153273	1.70665245476825	0.000251087664170389	0.0276525857602819	W4a31976|c0_g2_i1	-6.44831005153273	1.70665245476825	0.000251087664170389
W0d31130|c0_g1_i1	-5.73546927462872	4.44813475993125	0.000251087664170389	0.0276525857602819	W0d31130|c0_g1_i1	-5.73546927462872	4.44813475993125	0.000251087664170389
W4a28028|c0_g1_i1	-7.5250185342619	0.374475512880105	0.000261892844979346	0.0284780541952896	W4a28028|c0_g1_i1	-7.5250185342619	0.374475512880105	0.000261892844979346
W5c10183|c0_g1_i3	-7.52182921289076	1.53513708466471	0.000261892844979346	0.0284780541952896	W5c10183|c0_g1_i3	-7.52182921289076	1.53513708466471	0.000261892844979346
W2b7563|c0_g1_i4	-7.52059092409538	2.30201853729133	0.000261892844979346	0.0284780541952896	W2b7563|c0_g1_i4	-7.52059092409538	2.30201853729133	0.000261892844979346
W6b14187|c0_g1_i1	-7.51842540636946	2.60905508734841	0.000261892844979346	0.0284780541952896	W6b14187|c0_g1_i1	-7.51842540636946	2.60905508734841	0.000261892844979346
W4a17613|c0_g2_i3	-7.51625615156482	0.762408788742709	0.000261892844979346	0.0284780541952896	W4a17613|c0_g2_i3	-7.51625615156482	0.762408788742709	0.000261892844979346
W4a18498|c0_g1_i4	-7.51560007296333	1.54829292691467	0.000261892844979346	0.0284780541952896	W4a18498|c0_g1_i4	-7.51560007296333	1.54829292691467	0.000261892844979346
W0d32797|c0_g1_i1	-5.18384719168341	7.94979374002041	0.000263741558689115	0.0285887542798254	W0d32797|c0_g1_i1	-5.18384719168341	7.94979374002041	0.000263741558689115
W0d28325|c0_g1_i1	-7.50390136802961	0.291368806874475	0.000268999947914488	0.0289762197415494	W0d28325|c0_g1_i1	-7.50390136802961	0.291368806874475	0.000268999947914488
W1a21930|c0_g1_i2	-7.50342421161595	1.90021954571911	0.000268999947914488	0.0289762197415494	W1a21930|c0_g1_i2	-7.50342421161595	1.90021954571911	0.000268999947914488
W2b18652|c0_g1_i4	-5.94297888181287	2.0242348038966	0.000269536007586828	0.0289885976159633	W2b18652|c0_g1_i4	-5.94297888181287	2.0242348038966	0.000269536007586828
W1a8834|c0_g2_i1	-7.4897012756572	3.10266549926884	0.000276365644263287	0.0293038750607117	W1a8834|c0_g2_i1	-7.4897012756572	3.10266549926884	0.000276365644263287
Contig19957	-7.47911923577204	0.459144814236049	0.00029192084857827	0.0306141285866317	Contig19957	-7.47911923577204	0.459144814236049	0.00029192084857827
Contig41012	-7.46922444038118	2.37289971509334	0.00029192084857827	0.0306141285866317	Contig41012	-7.46922444038118	2.37289971509334	0.00029192084857827
Contig41073	-5.83902019609918	4.29337029208652	0.000292211216896458	0.0306141285866317	Contig41073	-5.83902019609918	4.29337029208652	0.000292211216896458
W2b23979|c0_g2_i3	-5.52943965236636	4.3780203321616	0.000295221586924616	0.0308356483629669	W2b23979|c0_g2_i3	-5.52943965236636	4.3780203321616	0.000295221586924616
Contig32467	-7.45664905192233	1.71911860290495	0.000300136055035633	0.0311466945230611	Contig32467	-7.45664905192233	1.71911860290495	0.000300136055035633
W7b22948|c0_g1_i1	-7.45216330875692	0.155853761780846	0.000300136055035633	0.0311466945230611	W7b22948|c0_g1_i1	-7.45216330875692	0.155853761780846	0.000300136055035633
Contig31470	-7.44795196334587	1.72605235342147	0.000300136055035633	0.0311466945230611	Contig31470	-7.44795196334587	1.72605235342147	0.000300136055035633
W1a18379|c0_g5_i1	-6.0886655935757	1.80471189926645	0.000301367075667693	0.0311466945230611	W1a18379|c0_g5_i1	-6.0886655935757	1.80471189926645	0.000301367075667693
W5c18690|c1_g2_i1	-5.14566704547168	3.79564415509743	0.000307754237190575	0.0314752257707047	W5c18690|c1_g2_i1	-5.14566704547168	3.79564415509743	0.000307754237190575
W6b12060|c0_g1_i2	-7.44270553927283	0.090572978314481	0.000308661340586147	0.0314752257707047	W6b12060|c0_g1_i2	-7.44270553927283	0.090572978314481	0.000308661340586147
Contig21386	-7.44076764634821	-0.0840021798345717	0.000308661340586147	0.0314752257707047	Contig21386	-7.44076764634821	-0.0840021798345717	0.000308661340586147
W7b29630|c0_g1_i1	-7.43924004685103	0.200468834191903	0.000308661340586147	0.0314752257707047	W7b29630|c0_g1_i1	-7.43924004685103	0.200468834191903	0.000308661340586147
W6b21795|c0_g1_i1	-7.43540561901187	0.0894668840876443	0.000308661340586147	0.0314752257707047	W6b21795|c0_g1_i1	-7.43540561901187	0.0894668840876443	0.000308661340586147
Contig28621	-7.429772506455	0.931015603383929	0.000308661340586147	0.0314752257707047	Contig28621	-7.429772506455	0.931015603383929	0.000308661340586147
W3d31870|c0_g3_i1	-7.42619523091204	0.588747264602607	0.000317511442738401	0.0321869626311776	W3d31870|c0_g3_i1	-7.42619523091204	0.588747264602607	0.000317511442738401
W1a4534|c0_g5_i1	-7.42243863995378	2.92526645681802	0.000317511442738401	0.0321869626311776	W1a4534|c0_g5_i1	-7.42243863995378	2.92526645681802	0.000317511442738401
W3d16308|c0_g1_i1	-7.41602296380928	0.397177617386557	0.000317511442738401	0.0321869626311776	W3d16308|c0_g1_i1	-7.41602296380928	0.397177617386557	0.000317511442738401
W0d26109|c0_g1_i3	-5.44588395580694	2.02513139738105	0.000322130183494616	0.0325592728198259	W0d26109|c0_g1_i3	-5.44588395580694	2.02513139738105	0.000322130183494616
W0d24314|c0_g2_i1	-5.44362010683535	2.42407675770574	0.000326152914550896	0.0328765327094498	W0d24314|c0_g2_i1	-5.44362010683535	2.42407675770574	0.000326152914550896
W3d4487|c0_g2_i4	-7.41461605052596	1.36539204081606	0.000326701946380516	0.0328765327094498	W3d4487|c0_g2_i4	-7.41461605052596	1.36539204081606	0.000326701946380516
W4a33016|c0_g2_i1	-7.40531543618753	0.464190198600738	0.000326701946380516	0.0328765327094498	W4a33016|c0_g2_i1	-7.40531543618753	0.464190198600738	0.000326701946380516
Contig19524	-7.4005964534275	1.2500167626141	0.000336249341113583	0.033111179753262	Contig19524	-7.4005964534275	1.2500167626141	0.000336249341113583
W0d26109|c0_g1_i2	-7.39906614162139	0.986918274708013	0.000336249341113583	0.033111179753262	W0d26109|c0_g1_i2	-7.39906614162139	0.986918274708013	0.000336249341113583
Contig4271	-7.39398835080855	3.2701322575286	0.000336249341113583	0.033111179753262	Contig4271	-7.39398835080855	3.2701322575286	0.000336249341113583
W6b8451|c0_g1_i4	-7.39116847552319	0.537043420191073	0.000336249341113583	0.033111179753262	W6b8451|c0_g1_i4	-7.39116847552319	0.537043420191073	0.000336249341113583
Contig16645	-7.38227255394135	0.412095380795624	0.000346171083058158	0.0335600675902241	Contig16645	-7.38227255394135	0.412095380795624	0.000346171083058158
Contig11800	-7.37889952402566	0.421034996174506	0.000346171083058158	0.0335600675902241	Contig11800	-7.37889952402566	0.421034996174506	0.000346171083058158
W4a17658|c0_g1_i4	-7.37675081851931	1.95890896586286	0.000346171083058158	0.0335600675902241	W4a17658|c0_g1_i4	-7.37675081851931	1.95890896586286	0.000346171083058158
W1a18008|c0_g1_i4	-7.36925792890841	0.843643955995701	0.000346171083058158	0.0335600675902241	W1a18008|c0_g1_i4	-7.36925792890841	0.843643955995701	0.000346171083058158
W1a11045|c0_g1_i2	-7.36915772419239	1.64911315158653	0.00035648566153004	0.0343664160426271	W1a11045|c0_g1_i2	-7.36915772419239	1.64911315158653	0.00035648566153004
W0d8286|c0_g1_i1	-7.36634065274068	-0.151258389112798	0.00035648566153004	0.0343664160426271	W0d8286|c0_g1_i1	-7.36634065274068	-0.151258389112798	0.00035648566153004
W4a11455|c1_g2_i1	-7.36211499551931	1.64100515872559	0.00035648566153004	0.0343664160426271	W4a11455|c1_g2_i1	-7.36211499551931	1.64100515872559	0.00035648566153004
W1a7151|c0_g1_i6	-6.86133669089754	1.26173792942966	0.00035648566153004	0.0343664160426271	W1a7151|c0_g1_i6	-6.86133669089754	1.26173792942966	0.00035648566153004
W4a12371|c0_g1_i2	-5.80211675715752	1.31561474017489	0.000357228446968855	0.0343898579884758	W4a12371|c0_g1_i2	-5.80211675715752	1.31561474017489	0.000357228446968855
Contig30789	-7.36183660612048	2.07747880606873	0.000367212671020937	0.035008286110406	Contig30789	-7.36183660612048	2.07747880606873	0.000367212671020937
W0d18629|c0_g2_i2	-7.35121565154077	1.25681586139293	0.000367212671020937	0.035008286110406	W0d18629|c0_g2_i2	-7.35121565154077	1.25681586139293	0.000367212671020937
Contig36168	-7.34907866272433	-0.00649191164847937	0.000367212671020937	0.035008286110406	Contig36168	-7.34907866272433	-0.00649191164847937	0.000367212671020937
W5c22279|c0_g4_i1	-5.08923151782489	5.33609119618871	0.000368545948187231	0.035086797656464	W5c22279|c0_g4_i1	-5.08923151782489	5.33609119618871	0.000368545948187231
W6b23909|c0_g1_i1	-5.11861990447148	3.93115426033495	0.00037382965094117	0.035491644873907	W6b23909|c0_g1_i1	-5.11861990447148	3.93115426033495	0.00037382965094117
W6b12132|c0_g1_i5	-5.672075140875	0.895340939990721	0.000377509540101097	0.0355821364693661	W6b12132|c0_g1_i5	-5.672075140875	0.895340939990721	0.000377509540101097
Contig24242	-7.3376693925304	0.399394020683524	0.000378372888963293	0.0355821364693661	Contig24242	-7.3376693925304	0.399394020683524	0.000378372888963293
W5c4347|c0_g1_i4	-7.33735262632094	0.812034020691195	0.000378372888963293	0.0355821364693661	W5c4347|c0_g1_i4	-7.33735262632094	0.812034020691195	0.000378372888963293
W2b7047|c0_g1_i2	-7.33199224135096	1.51357861863331	0.000378372888963293	0.0355821364693661	W2b7047|c0_g1_i2	-7.33199224135096	1.51357861863331	0.000378372888963293
W1a10331|c1_g2_i2	-6.03680079772301	1.70589645256208	0.000382072669567307	0.0358294632038922	W1a10331|c1_g2_i2	-6.03680079772301	1.70589645256208	0.000382072669567307
W1a22739|c0_g2_i1	-5.20686679649292	2.30421432011831	0.00038784179107133	0.0363209879769004	W1a22739|c0_g2_i1	-5.20686679649292	2.30421432011831	0.00038784179107133
W2b24562|c0_g1_i2	-7.3188881719632	0.630319415459809	0.000389988359807182	0.0363535129692464	W2b24562|c0_g1_i2	-7.3188881719632	0.630319415459809	0.000389988359807182
W0d23030|c0_g2_i1	-5.79410811429164	0.743372340192373	0.000392217347857346	0.0364333393896313	W0d23030|c0_g2_i1	-5.79410811429164	0.743372340192373	0.000392217347857346
W4a17391|c0_g1_i4	-5.79921437215343	2.93373288339484	0.000394798438262573	0.0365614666720867	W4a17391|c0_g1_i4	-5.79921437215343	2.93373288339484	0.000394798438262573
W3d20590|c0_g1_i1	-5.80902836870145	1.52933619610373	0.000399857358815764	0.0365614666720867	W3d20590|c0_g1_i1	-5.80902836870145	1.52933619610373	0.000399857358815764
W2b16299|c1_g2_i1	-7.30628482189562	0.48016798440894	0.000402082485991168	0.0365614666720867	W2b16299|c1_g2_i1	-7.30628482189562	0.48016798440894	0.000402082485991168
W3d13741|c0_g1_i3	-7.30246833965677	0.876525216010038	0.000402082485991168	0.0365614666720867	W3d13741|c0_g1_i3	-7.30246833965677	0.876525216010038	0.000402082485991168
W0d25616|c1_g1_i3	-7.30144855631367	0.486783096140983	0.000402082485991168	0.0365614666720867	W0d25616|c1_g1_i3	-7.30144855631367	0.486783096140983	0.000402082485991168
W2b25161|c0_g1_i1	-5.80553338509025	1.60597034408077	0.000407696379675638	0.0367310958191538	W2b25161|c0_g1_i1	-5.80553338509025	1.60597034408077	0.000407696379675638
W3d2788|c0_g2_i1	-7.29637120854333	0.15594459578664	0.000414680126449277	0.0371173764158084	W3d2788|c0_g2_i1	-7.29637120854333	0.15594459578664	0.000414680126449277
W1a25086|c0_g2_i1	-7.27937745396954	0.204741547034995	0.000414680126449277	0.0371173764158084	W1a25086|c0_g2_i1	-7.27937745396954	0.204741547034995	0.000414680126449277
W2b28085|c0_g2_i1	-6.20186451673469	0.732269083740857	0.000415740918389624	0.0371639985644086	W2b28085|c0_g2_i1	-6.20186451673469	0.732269083740857	0.000415740918389624
Contig35989	-5.86366936927816	1.52949245877771	0.000427729376939224	0.0377167321850368	Contig35989	-5.86366936927816	1.52949245877771	0.000427729376939224
W5c18110|c0_g1_i2	-7.27906533082872	0.530742748561121	0.000427807703363317	0.0377167321850368	W5c18110|c0_g1_i2	-7.27906533082872	0.530742748561121	0.000427807703363317
W4a9511|c0_g1_i1	-7.27251112356374	3.56483829511462	0.000427807703363317	0.0377167321850368	W4a9511|c0_g1_i1	-7.27251112356374	3.56483829511462	0.000427807703363317
W7b22454|c0_g1_i1	-7.27164632304164	0.16318093935994	0.000427807703363317	0.0377167321850368	W7b22454|c0_g1_i1	-7.27164632304164	0.16318093935994	0.000427807703363317
W1a10908|c0_g1_i1	-7.27054676379102	6.90202103410041	0.000427807703363317	0.0377167321850368	W1a10908|c0_g1_i1	-7.27054676379102	6.90202103410041	0.000427807703363317
W6b7750|c0_g1_i1	-7.26446723019798	0.526063791245937	0.000427807703363317	0.0377167321850368	W6b7750|c0_g1_i1	-7.26446723019798	0.526063791245937	0.000427807703363317
W3d27732|c0_g1_i1	-5.25531562571935	3.54237478002039	0.000437052650188874	0.038371438798215	W3d27732|c0_g1_i1	-5.25531562571935	3.54237478002039	0.000437052650188874
Contig43923	-6.43623432224195	2.28462189976528	0.000441176643211629	0.038662682011156	Contig43923	-6.43623432224195	2.28462189976528	0.000441176643211629
W7b2947|c0_g2_i1	-7.23757440347966	0.0121541115447983	0.000441493317944686	0.038662682011156	W7b2947|c0_g2_i1	-7.23757440347966	0.0121541115447983	0.000441493317944686
Contig22857	-7.24539368106115	0.820285364254566	0.000455766876113543	0.0394112382118686	Contig22857	-7.24539368106115	0.820285364254566	0.000455766876113543
W5c24280|c0_g2_i2	-7.2416705667337	0.788038406561921	0.000455766876113543	0.0394112382118686	W5c24280|c0_g2_i2	-7.2416705667337	0.788038406561921	0.000455766876113543
W5c14401|c0_g1_i1	-7.23900339191821	4.7929995880537	0.000455766876113543	0.0394112382118686	W5c14401|c0_g1_i1	-7.23900339191821	4.7929995880537	0.000455766876113543
W3d16357|c1_g1_i2	-7.23823359404262	0.34306819928409	0.000455766876113543	0.0394112382118686	W3d16357|c1_g1_i2	-7.23823359404262	0.34306819928409	0.000455766876113543
W1a5207|c0_g1_i7	-7.21826101463182	2.94785871337118	0.000470660225036809	0.0405462886229457	W1a5207|c0_g1_i7	-7.21826101463182	2.94785871337118	0.000470660225036809
W0d10951|c0_g2_i1	-7.21427409297541	0.495291915037375	0.000470660225036809	0.0405462886229457	W0d10951|c0_g2_i1	-7.21427409297541	0.495291915037375	0.000470660225036809
W7b22791|c0_g1_i3	-5.14371919064055	4.3543611157991	0.00048245818713737	0.0415107024212993	W7b22791|c0_g1_i3	-5.14371919064055	4.3543611157991	0.00048245818713737
Contig12976	-5.89177594958413	3.18252953580007	0.000490131993929479	0.041909527237795	Contig12976	-5.89177594958413	3.18252953580007	0.000490131993929479
Contig30025	-7.17303975778038	0.606227201845299	0.000519409817510576	0.043706621710132	Contig30025	-7.17303975778038	0.606227201845299	0.000519409817510576
Contig281	-5.09845724697322	2.82413532573663	0.000530289127808517	0.0443869696545305	Contig281	-5.09845724697322	2.82413532573663	0.000530289127808517
W7b4150|c0_g1_i2	-7.16918874995491	1.23230767678108	0.000537145106919055	0.0446531062795319	W7b4150|c0_g1_i2	-7.16918874995491	1.23230767678108	0.000537145106919055
W4a26302|c0_g1_i4	-7.16582960945102	0.351416427545765	0.000537145106919055	0.0446531062795319	W4a26302|c0_g1_i4	-7.16582960945102	0.351416427545765	0.000537145106919055
W0d4283|c0_g2_i1	-7.15126092589028	0.438132669817784	0.000537145106919055	0.0446531062795319	W0d4283|c0_g2_i1	-7.15126092589028	0.438132669817784	0.000537145106919055
W0d26788|c0_g1_i1	-7.15117512041862	5.59543303807648	0.000537145106919055	0.0446531062795319	W0d26788|c0_g1_i1	-7.15117512041862	5.59543303807648	0.000537145106919055
Contig24211	-5.53953597398856	1.68760938791945	0.000544434472326791	0.0452025141280184	Contig24211	-5.53953597398856	1.68760938791945	0.000544434472326791
W1a8768|c1_g1_i5	-5.0783675914373	2.54984997973345	0.000548362334860127	0.0453119762702188	W1a8768|c1_g1_i5	-5.0783675914373	2.54984997973345	0.000548362334860127
Contig30311	-7.14313379608095	3.70242262497089	0.000555694225340278	0.0457530441610311	Contig30311	-7.14313379608095	3.70242262497089	0.000555694225340278
W0d2473|c0_g1_i1	-7.13900738587785	0.128201453001398	0.000555694225340278	0.0457530441610311	W0d2473|c0_g1_i1	-7.13900738587785	0.128201453001398	0.000555694225340278
Contig6988	-7.13517612489551	1.23223824679972	0.000555694225340278	0.0457530441610311	Contig6988	-7.13517612489551	1.23223824679972	0.000555694225340278
W0d16007|c0_g1_i4	-5.68863846718462	0.310604922636827	0.000566396783278879	0.0465229396022098	W0d16007|c0_g1_i4	-5.68863846718462	0.310604922636827	0.000566396783278879
W3d27996|c0_g1_i1	-5.32102898074716	2.08074209931417	0.000570568274093932	0.0467539945743256	W3d27996|c0_g1_i1	-5.32102898074716	2.08074209931417	0.000570568274093932
W4a6216|c1_g1_i5	-7.13513768485707	0.991252788692407	0.000575104293273186	0.0467914642016312	W4a6216|c1_g1_i5	-7.13513768485707	0.991252788692407	0.000575104293273186
W1a12788|c0_g2_i1	-7.13288320997645	1.73514539186193	0.000575104293273186	0.0467914642016312	W1a12788|c0_g2_i1	-7.13288320997645	1.73514539186193	0.000575104293273186
Contig23258	-7.13124280484228	0.385922173674343	0.000575104293273186	0.0467914642016312	Contig23258	-7.13124280484228	0.385922173674343	0.000575104293273186
W4a29411|c0_g6_i4	-7.12665666465846	0.641090989469767	0.000575104293273186	0.0467914642016312	W4a29411|c0_g6_i4	-7.12665666465846	0.641090989469767	0.000575104293273186
Contig37487	-5.77975250672672	2.88959156292514	0.000578866683203987	0.04704197348087	Contig37487	-5.77975250672672	2.88959156292514	0.000578866683203987
Contig7393	-5.09960273275436	1.82921754122657	0.000595422912126825	0.0478867668351614	Contig7393	-5.09960273275436	1.82921754122657	0.000595422912126825
W1a25169|c0_g1_i1	-7.10686750278869	0.260898806028785	0.000595425738655656	0.0478867668351614	W1a25169|c0_g1_i1	-7.10686750278869	0.260898806028785	0.000595425738655656
W2b28880|c0_g5_i1	-7.10660324274685	1.55076258240819	0.000595425738655656	0.0478867668351614	W2b28880|c0_g5_i1	-7.10660324274685	1.55076258240819	0.000595425738655656
W7b21621|c0_g2_i1	-7.10071429598544	0.901542244455987	0.000595425738655656	0.0478867668351614	W7b21621|c0_g2_i1	-7.10071429598544	0.901542244455987	0.000595425738655656
Contig36988	-7.0951059014026	1.29065996983926	0.000595425738655656	0.0478867668351614	Contig36988	-7.0951059014026	1.29065996983926	0.000595425738655656
W0d1854|c0_g1_i1	-4.78414508244134	7.61251378908609	0.000603004183407441	0.0481623223944406	W0d1854|c0_g1_i1	-4.78414508244134	7.61251378908609	0.000603004183407441
Contig36635	-5.54558350536774	2.04346942201807	0.00061086960495208	0.0483859340023724	Contig36635	-5.54558350536774	2.04346942201807	0.00061086960495208
W1a19743|c0_g2_i2	-5.82937111103676	1.75968298516718	0.000611730815688147	0.0483984546039615	W1a19743|c0_g2_i2	-5.82937111103676	1.75968298516718	0.000611730815688147
W7b26603|c0_g2_i2	-7.08884484920996	1.22585816130666	0.000616712570625816	0.0485692902303389	W7b26603|c0_g2_i2	-7.08884484920996	1.22585816130666	0.000616712570625816
W6b28680|c0_g1_i1	-7.07850235700397	1.02124378439699	0.000616712570625816	0.0485692902303389	W6b28680|c0_g1_i1	-7.07850235700397	1.02124378439699	0.000616712570625816
W6b15532|c5_g5_i1	-5.99091740562654	1.43115116754703	0.000621886318286389	0.0489207760689014	W6b15532|c5_g5_i1	-5.99091740562654	1.43115116754703	0.000621886318286389
W1a22134|c0_g1_i6	-7.07352554923807	3.34148832393448	0.000639022679468908	0.0498133738088379	W1a22134|c0_g1_i6	-7.07352554923807	3.34148832393448	0.000639022679468908
Contig20273	-7.07216044529322	1.70783743243895	0.000639022679468908	0.0498133738088379	Contig20273	-7.07216044529322	1.70783743243895	0.000639022679468908
W7b21133|c0_g1_i5	-7.07130387848733	0.50818549621514	0.000639022679468908	0.0498133738088379	W7b21133|c0_g1_i5	-7.07130387848733	0.50818549621514	0.000639022679468908
W0d21633|c0_g1_i2	-7.05638858321859	2.07420788399569	0.000639022679468908	0.0498133738088379	W0d21633|c0_g1_i2	-7.05638858321859	2.07420788399569	0.000639022679468908
