# Supplementary material for: Post-diapause transcriptomic restarts: insight from a high-latitude copepod
Source: BMC Genomics. 2021 Jun 3;22:409. doi: 10.1186/s12864-021-07557-7 (PMC8176732; doi:10.1186/s12864-021-07557-7)
Supplement: Supplementary file 1 — Additional file 1:. [file 12864_2021_7557_MOESM1_ESM.zip › FileS4-T0vs12hr.csv]

logFC	logCPM	PValue	FDR
Contig5207	7.75353940925732	8.66578472715329	8.1620152042188e-23	5.61807830536789e-18
Contig4531	5.37002891122389	9.98509265158988	7.66865065523879e-19	2.63924280950698e-14
Contig31871	5.37983480479383	9.91354210078354	1.53522265838e-18	3.52241486738707e-14
W0d24970|c0_g15_i1	8.54682179079175	6.64074651388998	1.13490334293149e-17	1.9529416725165e-13
Contig9120	4.45651615452431	8.02233652692741	1.77672055974648e-17	2.44590459136939e-13
Contig5536	8.55523449639979	8.3433545590204	5.94629636500186e-17	6.82159118993013e-13
Contig493	5.56918104702589	6.54454475219933	8.10051108807078e-17	7.96534827448697e-13
Contig23949	7.10106741973718	4.45981966262844	2.25564990026028e-16	1.94076117418394e-12
Contig6704	5.14309006148968	2.66784272982183	2.80083647061021e-16	2.14207973272268e-12
Contig4100	9.60230019499621	4.61158572660618	2.12982908334865e-15	1.46600395465054e-11
W0d24970|c0_g12_i1	9.18269020166658	5.32095028808469	3.04917012591847e-15	1.80330537190211e-11
Contig3512	6.61033431197826	1.79420160324813	3.14383781712362e-15	1.80330537190211e-11
Contig9790	7.25576332023578	4.66641891878368	4.24625473283746e-15	2.2482938905436e-11
Contig1711	4.46741997672511	4.30743860749138	1.49757290178762e-14	7.3629241411318e-11
Contig4288	4.89592872894944	3.33333713673491	1.6170111992144e-14	7.42014099095504e-11
Contig9983	9.9323788330906	4.39632254248384	2.63464819334753e-14	1.13342565277811e-10
Contig32711	3.78599679439109	3.8419904778468	3.90751709901004e-14	1.58213068799446e-10
Contig1444	3.83575739512265	7.8559232127661	5.58392328854868e-14	2.13529226554101e-10
Contig1335	5.10069452822582	3.41761153927489	5.99931177780576e-14	2.1733927804733e-10
Contig37491	8.69107533231361	4.37175834065755	6.34337838000366e-14	2.18313710326206e-10
Contig6230	3.22732627778765	4.05425881793121	7.22688117758959e-14	2.23088119243019e-10
Contig37937	4.85666547319538	3.49065163592919	7.24009351537219e-14	2.23088119243019e-10
Contig36838	5.35548310490699	5.17589619817378	7.45442053491027e-14	2.23088119243019e-10
Contig4109	2.32417887915562	4.98712168768249	1.01421492569135e-13	2.90876840688281e-10
W3d9265|c1_g4_i1	6.51255901408123	6.23432909607966	1.42176693211548e-13	3.91452245885492e-10
W0d24970|c0_g10_i1	10.3471384075867	4.92158432012771	1.56936118073104e-13	4.1547026458492e-10
Contig15303	6.51943447622233	4.76487180121877	1.67340118606115e-13	4.26605742366521e-10
W0d24970|c0_g5_i1	8.85758477822731	5.89735279924346	2.09137813121007e-13	5.14120498312327e-10
W0d24970|c0_g7_i1	8.82047039851301	5.43198754992245	2.72987046064751e-13	6.47939460507894e-10
W2b11969|c0_g1_i1	9.63282090768112	5.27273488370198	4.42404905380955e-13	1.01505381490606e-09
Contig4305	8.51490972310098	5.44424016577481	4.94762377039553e-13	1.08957493888232e-09
Contig24162	5.02521773611228	4.59196994116473	5.06543439740735e-13	1.08957493888232e-09
Contig7203	8.3211970108692	2.3151497822987	8.50688587309646e-13	1.77438172247568e-09
Contig28991	4.06732214737271	6.31366332109245	1.02159773534057e-12	2.03817733540468e-09
Contig5208	8.61449833811	5.61022779387178	1.03638143217056e-12	2.03817733540468e-09
Contig38095	3.18740188863452	3.0558258371522	1.23804486853401e-12	2.36714178863703e-09
Contig6983	2.93244195763512	4.90321894492077	1.49750627581766e-12	2.78584735073192e-09
Contig6459	4.31746295950457	4.29935700073853	2.04537918686591e-12	3.70493526816722e-09
W4a13555|c0_g1_i1	6.63989842365605	6.69388517739934	2.32809238751295e-12	4.10890397993055e-09
Contig14528	3.51359958508826	3.03087342292442	2.79089404029742e-12	4.68543459955493e-09
W1a13916|c0_g7_i1	8.28875593806315	5.66646629348608	3.01180041437516e-12	4.92376827996133e-09
Contig5547	3.01663261446917	6.68234653750924	3.07592451241192e-12	4.92376827996133e-09
Contig13650	3.7194418462298	7.05796773662709	3.8409991067395e-12	6.00871932988849e-09
W0d23145|c0_g1_i1	3.60821384238619	2.12758226894867	4.27532524630296e-12	6.42519969711249e-09
Contig9527	2.97731550588793	3.42334742874615	4.2939212294743e-12	6.42519969711249e-09
Contig37829	3.65092359400991	3.8119702398161	4.76822949541671e-12	6.98312282188347e-09
Contig8245	3.70378353467182	3.80137072645544	5.44283917523765e-12	7.80503137729079e-09
W1a14296|c0_g1_i3	6.87516369969392	3.25717074284506	5.61220744491185e-12	7.88366250710556e-09
Contig4267	4.67103108535639	5.41752937635197	9.89057870921055e-12	1.33487904649486e-08
Contig20024	3.31939236335254	3.15645537757906	1.01386623661011e-11	1.34204693842975e-08
W0d6377|c0_g11_i3	4.39764010624774	2.81235371078909	1.18501550108877e-11	1.51706626095936e-08
Contig4574	5.88755747208494	5.06900433909989	1.19016704573171e-11	1.51706626095936e-08
Contig35813	2.85894107509065	3.98081086309753	1.31837272921395e-11	1.62046842316525e-08
Contig3622	3.79043936622402	6.75599623784928	1.59650865113725e-11	1.91212216648642e-08
Contig33934	4.81048668858292	8.16975039044657	1.61121405242057e-11	1.91212216648642e-08
Contig25986	3.81019638946358	6.09252944816931	2.0956415553356e-11	2.44486778876034e-08
Contig12514	3.80179834292615	5.28339536305203	2.39707492077824e-11	2.71362081761519e-08
W7b22587|c0_g1_i1	3.930747291753	7.26787065482058	2.4048534093812e-11	2.71362081761519e-08
Contig5917	4.76441573012015	6.97109812320699	2.58332561512832e-11	2.84225397837343e-08
Contig4390	6.44083637444896	2.2532273349576	2.6014353881556e-11	2.84225397837343e-08
Contig40180	4.17511878257933	3.06787952172094	3.40422631799966e-11	3.66124540500864e-08
W0d32055|c1_g6_i1	6.83183549536003	5.25627792637244	3.67250315489991e-11	3.87339532691981e-08
Contig35972	4.89058713786377	3.73185972013994	3.73087892172358e-11	3.87339532691981e-08
Contig3970	4.61104446667073	1.33923596902157	3.77030286645204e-11	3.87339532691981e-08
Contig29573	6.0211295758518	3.72113119548583	3.96773906049814e-11	4.01628551488541e-08
Contig32039	3.40693150546972	2.61738649045373	4.21532036967869e-11	4.14498473836748e-08
W0d24970|c0_g8_i1	8.44706149433993	4.73035794760911	5.25732168400607e-11	5.09678825568318e-08
Contig35971	3.42822913662175	2.86052101405507	5.40496834002869e-11	5.16714973306743e-08
Contig23556	6.02247040227736	2.60508875983453	5.83183759275694e-11	5.49886363266638e-08
Contig14552	2.81521954920391	3.63133264661301	7.16856805903534e-11	6.57902502186027e-08
Contig20917	5.53480483107141	3.26592596124891	7.59780326861249e-11	6.88121045506756e-08
Contig23306	3.28879537898426	6.92950549936958	7.98278985937826e-11	7.06239574420961e-08
Contig32057	3.67266715797985	5.22465316465149	8.00306351767128e-11	7.06239574420961e-08
W0d6319|c0_g6_i2	6.46129033023153	4.77985861983935	8.491665990696e-11	7.39871333508338e-08
Contig30392	2.29582704805373	6.82071976837361	9.2980389655239e-11	8.00003272593676e-08
W0d4374|c0_g1_i1	9.03013177878499	1.11831449253805	1.15202087880736e-10	9.78961742346518e-08
Contig19594	2.66873462221275	4.99521093401314	1.22371092255598e-10	1.02720085635821e-07
W1a21185|c0_g1_i1	9.58558780765715	2.70682366336096	1.47240251536509e-10	1.21769299345224e-07
Contig3345	5.8968375121286	4.56685763169128	1.48602701432456e-10	1.21769299345224e-07
Contig33972	4.50737869377948	4.30164734856237	1.5333209255573e-10	1.22785754593377e-07
Contig37830	3.96014495012568	3.14168873476621	1.53410839362948e-10	1.22785754593377e-07
W1a16484|c0_g1_i1	5.70684934468604	0.117970640382969	1.59227717283015e-10	1.25976577425569e-07
Contig41010	6.02155549363832	5.82489999461243	1.62646962382024e-10	1.27219496757721e-07
W3d2052|c0_g1_i1	4.98077841376869	0.66437178965085	1.73347468543164e-10	1.34065763536664e-07
Contig6544	5.66769837214825	4.71284776850253	1.784199463332e-10	1.36455574955631e-07
Contig10236	3.68147725982922	2.26911139588176	2.0318752438034e-10	1.53690150309314e-07
Contig4702	10.4595027509581	2.97324614790414	2.38340695274089e-10	1.78320290620718e-07
Contig23735	3.79022994049407	8.79324401151572	2.42666349798718e-10	1.79604410638122e-07
Contig35533	3.22818523607515	5.24225693770818	2.5840448487505e-10	1.89218058541696e-07
Contig15107	6.71494944534948	3.27695352545986	2.64447861787746e-10	1.91605002342886e-07
Contig6073	5.36593664119227	1.85797410120881	2.79921853460525e-10	2.00703968931197e-07
Contig35626	4.78411931193408	2.8719810876556	2.96970335605613e-10	2.10732599385624e-07
Contig37244	6.19131414621348	4.81587253280814	3.07796632628871e-10	2.16186304256229e-07
Contig6178	6.91243356083629	4.83807181962804	3.15284468025827e-10	2.19208691951048e-07
Contig4919	3.94369303132702	5.81128547335976	3.30812379251536e-10	2.25366234364853e-07
Contig36474	6.92868915497487	9.57233618997323	3.34668131602742e-10	2.25366234364853e-07
Contig4924	3.54007518844111	3.91728332357227	3.34701257341004e-10	2.25366234364853e-07
W0d17403|c0_g1_i1	9.43495810130762	1.3634785520511	3.3723736255782e-10	2.25366234364853e-07
W5c11221|c0_g2_i1	3.85386490075196	7.1890172495666	3.78552101053506e-10	2.50543252112643e-07
Contig15617	4.09416530493752	5.46729873414255	3.83432252949179e-10	2.51356274619028e-07
Contig38545	5.26438692723551	3.75288802725555	3.97911538501558e-10	2.58387236020182e-07
Contig30977	2.8790800447016	6.05566890200695	4.08249311078095e-10	2.62622584861004e-07
Contig4595	3.51966506825664	2.25225791506025	4.16854829492805e-10	2.65675477996748e-07
Contig37823	5.88112651708053	5.02386211378528	4.43629402051629e-10	2.80145862403832e-07
Contig33269	3.2675462246862	4.02056199936421	4.68382885132015e-10	2.93088461358244e-07
Contig2	5.63957029597673	8.37968188368963	4.77737619725846e-10	2.95951879419344e-07
Contig5211	8.01011608733925	4.66230129128618	4.96855792089061e-10	3.02651131690923e-07
Contig1128	6.22747285519389	6.80222021865079	5.43957948439079e-10	3.28436083394374e-07
W1a30200|c0_g2_i1	8.54552598210116	0.794690641184612	5.8211812497541e-10	3.48420476333108e-07
Contig15847	4.23365565851453	3.05417579206777	5.92443042632172e-10	3.51543444055669e-07
Contig1695	7.0116246761985	3.22967279123903	6.90201131302345e-10	4.03507514397589e-07
W0d24970|c0_g6_i1	9.80254993820679	4.70763218054295	6.91740566871739e-10	4.03507514397589e-07
Contig4246	4.34251291770477	6.50028794444346	7.39567070519193e-10	4.27780509226698e-07
Contig6684	2.91187387815783	3.70497232703039	7.51118231781017e-10	4.30841417749591e-07
Contig6388	3.79429118737384	1.03774057625643	8.6619345361735e-10	4.92742378507351e-07
W1a12414|c0_g1_i2	9.70181522738807	2.27324523192519	9.3241226362691e-10	5.26063942048913e-07
Contig6992	4.64725084992249	5.75284429428559	9.5578310903767e-10	5.34865552530739e-07
Contig11506	5.4220336502963	2.58876177265197	1.02167558020412e-09	5.62432596450882e-07
Contig43391	3.27991816827524	6.377303329673	1.02691700952559e-09	5.62432596450882e-07
W6b3002|c0_g2_i1	5.47643647326774	-0.373050817981156	1.02955757718519e-09	5.62432596450882e-07
W3d30358|c0_g2_i1	5.49497489150493	2.18224647029722	1.05139042794972e-09	5.69837054619175e-07
Contig5489	3.83216115401889	3.4370809502	1.10701362487753e-09	5.90913239405873e-07
W4a25732|c0_g1_i2	9.51015191422665	4.37742211902735	1.11138264144442e-09	5.90913239405873e-07
Contig29889	6.67854246342863	1.76745079099897	1.11603209441486e-09	5.90913239405873e-07
Contig25965	2.46953618389471	7.13279056864609	1.14588644001051e-09	6.02088972815295e-07
Contig31130	8.13781063827812	2.48093745419002	1.18944335174227e-09	6.20240642326696e-07
Contig37279	4.33924259107592	3.87432446542122	1.20180667705641e-09	6.21975618008621e-07
Contig35026	4.52752752500346	4.25076931671414	1.25423168463107e-09	6.44263248630788e-07
Contig3992	2.38189810646794	4.11250144833641	1.32512654594102e-09	6.75637854890459e-07
Contig37484	3.97981463370761	4.9687349376893	1.36333760238811e-09	6.90009219467488e-07
W1a19555|c0_g1_i1	8.15934011221866	1.28983949044736	1.47041847838549e-09	7.38772589081971e-07
W2b11340|c0_g1_i1	5.43648996793302	1.50336481311838	1.48140110662373e-09	7.38897108486411e-07
Contig550	2.94860778105115	4.67372110787712	1.51840498350685e-09	7.51905408811102e-07
Contig9926	5.04886667904615	3.43580116487546	1.57125953014487e-09	7.70729144912446e-07
Contig29890	5.6163720742147	2.41207271582383	1.57881231742002e-09	7.70729144912446e-07
Contig31185	7.43918796250654	3.9505687079169	1.63141011594138e-09	7.90797331693499e-07
W2b3774|c0_g1_i1	8.36806879163249	3.68634921815501	1.65840584280212e-09	7.96983161479201e-07
Contig4683	4.262995450256	6.95985953144727	1.66732878970544e-09	7.96983161479201e-07
Contig35668	2.91314356058885	1.89615953638533	1.72409290706436e-09	8.18432848131405e-07
W1a7161|c0_g1_i8	10.907321327073	3.25912522526429	1.79572493986673e-09	8.46598212745937e-07
Contig15820	2.80119899795971	5.20066459359747	1.86874804804822e-09	8.75031739069764e-07
Contig458	7.25536495685243	3.59968506075113	1.97897827702785e-09	9.20385356516089e-07
Contig7039	3.7863301599613	1.33378712034324	2.04587627111089e-09	9.45112452973858e-07
W4a7498|c0_g1_i4	4.7787329579547	4.03583765613925	2.18609705478058e-09	1.00315621649771e-06
W0d24970|c0_g3_i4	11.3642878045128	5.25927806480449	2.47780722897426e-09	1.12948627274673e-06
Contig38912	2.57661491266492	4.28621707600165	2.49796627136535e-09	1.13118430520144e-06
W6b21032|c0_g1_i1	7.81983887221363	2.17786576136105	2.51446691704228e-09	1.13121429303173e-06
Contig37483	3.9783314619074	5.56496364868456	2.70247824373308e-09	1.20790248358854e-06
Contig2162	3.76255796615889	6.89039760314833	2.97964213592089e-09	1.31470979166479e-06
W1a20790|c0_g1_i1	3.98262684513769	0.661729490320515	3.0209720062327e-09	1.32445570148413e-06
W3d11879|c0_g1_i1	4.6435389614686	0.938865278745547	3.17290562889186e-09	1.3822622800499e-06
W4a24304|c0_g1_i1	3.29026410730165	1.89366026079553	3.19633916796799e-09	1.3837133182992e-06
Contig13634	4.93996651513437	5.87800625921344	3.54322134642747e-09	1.5242938232331e-06
Contig3394	4.40141752270402	4.66344060929465	3.83354210409073e-09	1.63894639819114e-06
Contig5802	3.30261178639986	5.0478068705165	3.98391929771723e-09	1.68929128989505e-06
Contig5584	5.14581923270176	3.25327875198732	4.00038470846252e-09	1.68929128989505e-06
Contig4074	4.56034746333367	6.43277626647664	4.14606342554607e-09	1.74013315675114e-06
W1a13843|c0_g3_i1	4.68042186726818	1.52638332226008	4.31318201515861e-09	1.7993026937418e-06
W0d2791|c0_g1_i3	4.25135683517656	3.2300447602564	4.34310508810288e-09	1.80087114111022e-06
Contig8332	8.38362844790245	4.31336228544016	4.41281630918512e-09	1.81882019277743e-06
W2b31691|c0_g1_i10	9.58389748062397	4.41743236000423	4.59156266794664e-09	1.88122881881014e-06
Contig19511	2.3376727333601	4.51035704437751	4.64778048855454e-09	1.89299424016678e-06
W2b18272|c0_g2_i1	6.99297121010593	3.06778040586188	5.1010212177551e-09	2.0532952775469e-06
W1a1663|c0_g1_i1	7.45751144404056	2.86924256424929	5.56735330084e-09	2.22797710699662e-06
Contig45089	3.335698504993	2.62324137957091	5.70207996310855e-09	2.26870270532189e-06
Contig32119	5.77696464360215	1.80704245308545	5.85345724927856e-09	2.31554695047323e-06
W2b29396|c0_g1_i1	6.59945518688389	2.55687662803474	6.06239675110277e-09	2.38449653241089e-06
W2b12520|c0_g1_i6	5.9283341228533	2.42327264755523	6.7890851074966e-09	2.6551494665864e-06
Contig3242	2.20685755680061	3.64353833774125	6.91116598474121e-09	2.68762359921868e-06
Contig4602	5.78515263956234	3.94290644540759	7.08604115833039e-09	2.74014823039437e-06
Contig11288	4.51812012660509	5.68689647790417	7.55521906843632e-09	2.90525608334418e-06
Contig1396	5.95541384949787	6.31262592178007	7.63227253244423e-09	2.91858101640667e-06
Contig31468	7.99955233570845	6.8846902594127	7.69458984324146e-09	2.92615474082871e-06
Contig34329	3.48807683189878	4.80241891980732	7.87565210075038e-09	2.9785543153783e-06
Contig5614	2.97388283781181	3.29852497047066	8.00390134457212e-09	3.01051659753873e-06
W1a11262|c0_g1_i1	9.21439575615064	1.62295310811499	8.82010470241776e-09	3.29948612433054e-06
Contig14002	3.57393499007575	6.69983188263833	9.66632917357192e-09	3.57716542836184e-06
Contig36013	3.25989290969935	6.9006989871548	9.72705194723198e-09	3.58038737771055e-06
Contig31131	6.43555855336081	2.03981440440071	1.00717690856059e-08	3.68755324308736e-06
Contig35844	4.21862149444269	2.74387966770422	1.09261144953403e-08	3.97918684096964e-06
W1a23122|c0_g1_i4	5.56315539350329	3.26941291791676	1.14480294471532e-08	4.14731980477078e-06
Contig2200	4.87516075521816	4.16260452185844	1.18263811662879e-08	4.26195533213577e-06
W1a23220|c1_g6_i3	6.67191799758069	0.806770761481579	1.20469814410376e-08	4.318842846612e-06
Contig31146	6.04017611608939	4.06512785317478	1.41328214348256e-08	5.02188869808868e-06
Contig30147	9.76816298786915	2.62954297909694	1.41539750033299e-08	5.02188869808868e-06
W1a9331|c0_g1_i2	3.83734221156604	2.13918594116459	1.43917850720957e-08	5.08007871837176e-06
Contig4596	3.35219045659622	1.48843198707386	1.45869838995724e-08	5.12271059069065e-06
W1a8198|c0_g1_i1	8.26773145110302	2.86612626003666	1.48667208495029e-08	5.19444735793394e-06
Contig33162	3.3123055927693	5.01894948835916	1.49988177751403e-08	5.20843277311052e-06
Contig31591	4.77203928184048	5.82432596649999	1.54377387115313e-08	5.30537333528981e-06
W0d5454|c0_g1_i1	5.19676576730678	0.350275986736717	1.54925040735886e-08	5.30537333528981e-06
Contig36789	3.86202881048368	0.733521873148373	1.5582268847215e-08	5.30969667966091e-06
W0d30937|c0_g1_i1	8.73969564861565	2.59857778894369	1.60821142865466e-08	5.45302507670726e-06
W3d6279|c0_g2_i3	6.90788993333488	4.89457153286594	1.6161869714221e-08	5.45320498122187e-06
Contig15650	3.06282393694904	3.67617274328903	1.67326665789741e-08	5.5909849804075e-06
W2b18272|c0_g1_i1	8.36963910837659	0.793190124439008	1.78327949378859e-08	5.87794475653742e-06
Contig37416	7.37118312712627	2.72571770319077	1.78476646634752e-08	5.87794475653742e-06
Contig4308	2.34428885177509	4.59220806823998	1.81550524951204e-08	5.95070749211489e-06
Contig44344	4.79361816065918	5.87484754067701	1.84685623268438e-08	6.02477764019578e-06
Contig7205	3.09827209942309	6.98748347286953	1.8891726793015e-08	6.08217317148591e-06
W4a23183|c0_g1_i1	7.20369631713577	5.79311991829169	1.89143740428494e-08	6.08217317148591e-06
W4a10628|c0_g1_i1	7.04718475470601	6.14672687866713	1.89575118648979e-08	6.08217317148591e-06
W2b14130|c0_g1_i1	4.44276351457688	4.00871828747817	1.89979549027991e-08	6.08217317148591e-06
Contig448	2.62974131652634	4.2855421994747	1.93730435509624e-08	6.11526023715065e-06
Contig37682	3.7932437861893	3.9659280775869	1.9391457731599e-08	6.11526023715065e-06
W2b25270|c0_g2_i1	5.9550692616933	4.32547880284493	1.94566770097628e-08	6.11526023715065e-06
W1a11036|c0_g3_i2	6.97417193826759	2.10121730595375	1.96189135015157e-08	6.13822297334696e-06
Contig40166	1.91749774615703	5.48883750174935	2.03901965540243e-08	6.32943376182651e-06
Contig38216	4.26622858328501	1.01279139342552	2.04139687227668e-08	6.32943376182651e-06
W2b1288|c0_g1_i1	6.78804701096237	2.31631707824899	2.134817204116e-08	6.58940528222926e-06
W7b14300|c1_g1_i2	5.95894855950812	0.679229940572082	2.31792181043461e-08	7.12264259177837e-06
Contig5394	6.58632462726565	2.88025752563235	2.37175674951317e-08	7.25567824811069e-06
Contig3580	3.42681039061003	6.22928673473394	2.50789542879549e-08	7.63820611304652e-06
W1a16922|c0_g1_i1	5.01468056931808	0.0986268400975415	2.60647377652516e-08	7.90347149717091e-06
W1a14490|c0_g2_i1	5.39130447653554	3.04468545696723	2.61799948204464e-08	7.90360264684635e-06
Contig4310	4.08709182984579	6.17039372056724	2.69770396850743e-08	8.1086619895329e-06
W5c25122|c0_g1_i2	4.00424633069383	3.7106599034511	2.82493171942397e-08	8.45416087440828e-06
Contig4524	3.63247814522793	2.58583327862689	2.89613500931095e-08	8.61947821622019e-06
Contig31284	2.40749363079128	5.56103923241225	2.90521697199425e-08	8.61947821622019e-06
Contig6438	1.89832134488862	3.98792805332994	2.99944880325543e-08	8.86086094530805e-06
Contig1520	3.94420987592413	4.31677240594674	3.13722089127762e-08	9.22825591403509e-06
Contig28536	2.62323102194718	3.54362508120173	3.24053700249258e-08	9.49160182789657e-06
Contig11691	2.13128231280415	4.56014762617416	3.33163762299033e-08	9.71708817227417e-06
W1a5238|c0_g1_i4	4.640384705396	1.5932851894907	3.43259804929888e-08	9.96930754976119e-06
Contig44271	2.79780246977218	6.78563825284116	3.45784983685064e-08	9.99170338375418e-06
Contig7010	4.32432491341379	6.38958425984673	3.46934145269242e-08	9.99170338375418e-06
W0d3428|c0_g1_i1	6.30669037522993	1.29419600324258	3.48490256098152e-08	9.99470054489499e-06
Contig30293	4.14948699138138	1.23188151184854	3.5032239253226e-08	1.0005556399494e-05
Contig8437	6.27810417997457	6.2481374747903	3.5300073161471e-08	1.00403910572329e-05
W1a28808|c0_g1_i1	4.57950498802891	3.0493910982966	3.58177368585628e-08	1.01457056108996e-05
Contig709	5.50172121734489	2.48825645676042	3.64240578855898e-08	1.02751670179546e-05
Contig36330	2.9333082817403	4.24783503009484	3.69858382608307e-08	1.03760058970016e-05
W1a14144|c1_g2_i4	9.60337141651823	4.50233541575785	3.70830057337053e-08	1.03760058970016e-05
Contig39122	3.54140403824656	5.14502593158833	3.72763787320519e-08	1.03878854286826e-05
Contig31382	3.53420918578041	4.55511799327999	3.88147532766049e-08	1.07297072190171e-05
Contig34502	2.88834098579771	3.70115079688514	4.02405431010228e-08	1.10793482509184e-05
Contig31229	2.85831745825612	4.5695699525518	4.04903851933554e-08	1.11037218869683e-05
W4a27286|c0_g1_i1	6.9068179019013	5.23910309597639	4.09807391889125e-08	1.11935961898858e-05
Contig13132	2.36406266084855	4.42429806473113	4.12852195788655e-08	1.12321906484287e-05
Contig6042	3.96566579383247	2.48169754810825	4.18701393035966e-08	1.13203950321441e-05
Contig6754	4.52957628270658	4.911978857659	4.19383532833094e-08	1.13203950321441e-05
Contig37194	4.25229140824833	3.42112238184957	4.38408498920077e-08	1.17877085147136e-05
Contig30408	5.00907504289442	2.85822889996001	4.47773497084877e-08	1.19926635608351e-05
W2b7889|c0_g1_i1	4.2305169558637	0.757331656139076	4.56656387508245e-08	1.21745250853347e-05
Contig4972	6.24920305903731	3.40916346128697	4.58101173451548e-08	1.21745250853347e-05
Contig22921	3.65617629127092	4.19410998400965	4.70106517637579e-08	1.24455276238576e-05
Contig6583	7.95825038293136	0.565574888788812	4.74466287747022e-08	1.25128212713422e-05
Contig6611	3.79241612695084	2.92994236646745	4.88640947526923e-08	1.28374556107531e-05
W2b18187|c1_g6_i5	6.25192833223862	2.62621790886708	4.95554342171953e-08	1.29695804107908e-05
Contig1122	4.83168542043956	5.80784305229196	4.98831035201545e-08	1.29743188224419e-05
Contig3063	3.76748465117853	5.44015628997582	5.00208263916758e-08	1.29743188224419e-05
Contig5630	4.62697066736016	2.35890118348896	5.04696360022768e-08	1.29945434238527e-05
W6b6269|c0_g1_i1	7.06911981606486	0.787639576993314	5.05947471756236e-08	1.29945434238527e-05
W0d15368|c0_g1_i1	5.93835083841551	0.068313748581062	5.22609920475367e-08	1.33725970431823e-05
Contig30084	3.49317215065638	3.95145400170897	5.29277604436049e-08	1.34930503957563e-05
W6b3843|c0_g1_i1	9.23443263480756	1.99488409544875	5.4254260682505e-08	1.37801818129084e-05
Contig11866	6.94669449658474	7.77949644201394	5.47337745365132e-08	1.38508645915341e-05
W1a30598|c0_g1_i2	8.41712830274025	1.77299550435382	5.72302305034415e-08	1.44090516682101e-05
W1a23255|c2_g1_i1	5.76923309921075	3.76795059615632	5.73582077680378e-08	1.44090516682101e-05
Contig44879	3.49629070861986	5.627335203334	5.84919294581475e-08	1.46404235944117e-05
W0d5740|c1_g1_i1	4.21365485299428	1.16123249680291	6.41767435895483e-08	1.60051217925934e-05
W1a25099|c0_g2_i1	6.043803205808	0.453983989776244	6.60454805206364e-08	1.63017681087502e-05
Contig21536	4.16933830095305	2.63746156944279	6.60700141178874e-08	1.63017681087502e-05
Contig5741	5.36039941549943	0.910377077254434	6.60767274282502e-08	1.63017681087502e-05
Contig8088	7.25959223719034	5.11761665091938	6.71025222976908e-08	1.64957171956952e-05
Contig28822	3.43201690465647	2.9133407236091	6.96302366223325e-08	1.70561866447985e-05
Contig9892	3.04211093751806	4.25961714149442	6.98829276045521e-08	1.70573818187111e-05
Contig13371	4.8939211678765	4.34921929891887	7.05124277603951e-08	1.71502170586697e-05
W1a16922|c1_g3_i5	3.29588263446103	2.46580893785957	7.32833496312659e-08	1.77614067669693e-05
Contig9891	3.65671450646036	3.2610913543612	7.42219898201745e-08	1.79257824677272e-05
Contig26096	2.02696909708913	3.99120902786833	7.47682199416214e-08	1.79945668357402e-05
Contig4145	3.8507401444047	5.25134318378847	7.88629428903372e-08	1.89031234803434e-05
W1a28577|c0_g1_i1	6.87005632382769	2.01212352294784	7.90925668633617e-08	1.89031234803434e-05
W1a716|c0_g1_i1	6.86450824484123	3.06551882229627	8.09120776671998e-08	1.92710731141477e-05
Contig15197	2.71283720926003	3.40055998078122	8.36378520694244e-08	1.98386009577387e-05
W6b30437|c0_g1_i1	6.18021253334066	1.39785845625346	8.38713516780272e-08	1.98386009577387e-05
Contig6604	3.17969023139554	5.11699253705777	8.4555186759673e-08	1.99318582706911e-05
Contig30101	2.35686284993463	3.58338443155642	8.64550670458556e-08	2.0249303723751e-05
Contig37100	3.57847131580695	3.0421334034933	8.64902268535389e-08	2.0249303723751e-05
Contig2922	1.91532249250122	5.94252240300723	8.68286697746726e-08	2.02571124878536e-05
Contig4452	3.47998674418488	5.17948633806053	8.71121759705465e-08	2.02571124878536e-05
Contig15685	7.42275568638228	4.23113015668532	8.81326831128879e-08	2.04254169832535e-05
W2b16267|c0_g1_i2	5.78245046118082	2.28622454470517	8.97989297289177e-08	2.06919249768909e-05
W6b11037|c0_g2_i1	9.02595421539109	3.65468203297447	9.00337293820087e-08	2.06919249768909e-05
Contig12942	2.67606181797519	4.34515787491589	9.0184470784915e-08	2.06919249768909e-05
W1a13557|c0_g1_i1	3.87139213694723	0.40562590271147	9.32165192146e-08	2.11795058898023e-05
W3d27535|c0_g5_i1	3.15688756383528	3.72836610255212	9.34858317425058e-08	2.11795058898023e-05
Contig21942	5.353109894406	3.28410960030089	9.35403560916421e-08	2.11795058898023e-05
W1a11068|c0_g1_i2	6.80169341715223	1.94637885322155	9.40917148288157e-08	2.12344948035969e-05
Contig5386	2.91758103082713	4.69958353769974	9.53096726636556e-08	2.14390698979894e-05
Contig42607	4.78572387933819	2.85073085718056	9.92850925113984e-08	2.22605585920019e-05
W1a12414|c0_g1_i1	8.19864949974554	1.27917642339247	1.05150220152774e-07	2.34990258232328e-05
Contig2576	4.42893996548959	0.299223533317571	1.07355988035636e-07	2.39143280532973e-05
Contig28993	3.79027691846157	4.59990084765551	1.09645474648672e-07	2.43455397129594e-05
W1a760|c0_g1_i1	6.35227006668002	0.818360073269566	1.1297801740117e-07	2.50048324558114e-05
Contig11912	6.71348618041433	2.0874146677091	1.14263635812957e-07	2.51814450605978e-05
W0d18801|c0_g3_i1	3.25053380618614	1.31240355443254	1.1450767526684e-07	2.51814450605978e-05
Contig44600	2.70451563379963	1.39590331429047	1.16387856748081e-07	2.55134043174646e-05
Contig7013	2.64277810336836	4.59783859159214	1.17727814349491e-07	2.57252092612831e-05
Contig29496	4.58633915039968	1.17535948435222	1.1867479248349e-07	2.58500737855177e-05
W2b19763|c0_g1_i1	4.06301060162669	1.30341796371958	1.21143951881369e-07	2.63046703340644e-05
Contig3953	7.67108008276023	4.65318758995263	1.22220178961158e-07	2.64549036423096e-05
Contig10613	2.77270952794504	4.91897990033993	1.23367103728107e-07	2.66194497925174e-05
Contig5145	2.61631349318478	6.85253532618793	1.2493327660774e-07	2.68731477983249e-05
Contig43082	3.74431097890524	8.41518394125244	1.25496743029023e-07	2.69102548790458e-05
W0d11190|c0_g5_i1	4.00271354074716	2.82730612887877	1.27507547768649e-07	2.71820617786792e-05
Contig31273	4.34450459509659	1.67995293667397	1.27554131138328e-07	2.71820617786792e-05
Contig1171	5.48285337137264	1.62522686065781	1.29567858003254e-07	2.7525971611358e-05
Contig8010	6.09015770730689	3.44838334921839	1.31641705869737e-07	2.78804981490023e-05
Contig32121	4.74391081089238	1.4925486880391	1.37851006056096e-07	2.91060136467889e-05
W6b30104|c0_g2_i1	5.00264100224217	-0.0945572152854934	1.42236518360617e-07	2.99401346538165e-05
W6b22208|c0_g1_i1	8.21881298866132	1.21154497726701	1.46431700753052e-07	3.07292281287625e-05
Contig10792	2.90107177055483	9.55161144890609	1.47073825215168e-07	3.07701688061107e-05
Contig3295	3.59428949107211	5.47865912359258	1.49039881133069e-07	3.10870093883376e-05
Contig30884	3.21134870848517	2.1211517231487	1.52660473722632e-07	3.1650378696615e-05
Contig37615	7.18185418072622	1.4337266546911	1.53152999080587e-07	3.16571388369819e-05
W1a23809|c0_g1_i2	4.29480744480477	2.84083120179546	1.57184326830906e-07	3.2393148456362e-05
W0d32055|c1_g3_i3	5.44648072477966	2.25198538286304	1.60085857856826e-07	3.28926261731375e-05
W1a11036|c0_g5_i1	6.43829269040373	2.43848674385359	1.64219042167763e-07	3.36414437812247e-05
W0d29491|c0_g1_i2	7.48923233862127	1.3906334249193	1.65781400289273e-07	3.37605483571339e-05
W5c28461|c0_g2_i1	6.54045714779599	0.808873420275027	1.66615973228759e-07	3.38304149536341e-05
W1a11418|c0_g1_i1	4.54772711259043	1.82678581054418	1.68936144919345e-07	3.42006256679069e-05
W1a23805|c1_g1_i7	4.90084887089322	-0.234104462133887	1.72836456857722e-07	3.48876216962778e-05
W0d2791|c0_g1_i1	8.42132242049059	3.18922211423683	1.77718467989585e-07	3.57681800837986e-05
Contig44704	5.17534292689559	0.938642044273151	1.79061253360265e-07	3.59333649891947e-05
Contig24161	4.17412264844971	4.58953184411014	1.81921330298932e-07	3.64011889742328e-05
W4a25732|c0_g1_i1	8.32557369126316	3.7628855370863	1.83694865771191e-07	3.66495217413408e-05
Contig18229	1.71519731353364	6.06379582667868	1.89840237351321e-07	3.7766136466376e-05
W1a4835|c0_g4_i4	2.81676659870371	1.3061602471493	1.90462781869487e-07	3.77807902064569e-05
W0d9455|c2_g2_i7	4.88055900651547	0.845710539847602	1.94935282947989e-07	3.85568545858505e-05
Contig25806	2.34434494436361	5.36618032594868	1.96301421237486e-07	3.87158149759846e-05
Contig44395	3.54567379823011	5.56521038676562	2.01459376099847e-07	3.96195765020133e-05
Contig6286	6.44991811347043	3.07703564368013	2.06029735312367e-07	4.04029593761277e-05
Contig38383	3.78602693425942	2.42117020623963	2.07270718913586e-07	4.05308469439204e-05
Contig4678	6.43709363421282	3.43629453359792	2.10237934866232e-07	4.09946105742564e-05
Contig23544	2.88754084889182	7.61662163445212	2.13456071229024e-07	4.15045432057518e-05
Contig34358	2.16655782741339	2.70078837032482	2.22182130941652e-07	4.30795505266923e-05
W0d32796|c0_g2_i1	3.98635969728125	1.99146392033686	2.24461253943455e-07	4.33992051444829e-05
W5c3037|c0_g1_i1	9.59873340672166	1.7965089874489	2.31073026052627e-07	4.45524328550544e-05
W1a7131|c0_g5_i3	3.07835861049098	5.02532500682973	2.3241669622589e-07	4.46863297056438e-05
Contig6501	6.32122518261012	3.74975003465926	2.37265936217185e-07	4.54916125952682e-05
Contig34942	3.91930269291467	3.0260916683843	2.42005365964917e-07	4.62714259724921e-05
W0d5|c0_g1_i2	5.22195115845672	5.44238744028358	2.44856228233951e-07	4.66868252127404e-05
Contig5204	1.76779718720525	6.20280120291643	2.50850903259543e-07	4.75663068131154e-05
W1a4312|c0_g1_i1	5.62193471547985	0.621710333878231	2.54336617075671e-07	4.80947747982215e-05
Contig23095	2.12017525363559	3.86450565929661	2.55650738565581e-07	4.82108264025921e-05
Contig32572	3.89689380313753	3.34241143570645	2.5849904611535e-07	4.86147714268082e-05
Contig27705	4.98750041636656	3.21177434258163	2.59859202060408e-07	4.87374076191334e-05
W0d694|c0_g6_i1	3.97571374714001	0.563246403371403	2.62052435616154e-07	4.88986954454295e-05
W0d26339|c0_g1_i2	3.64071542049319	4.35033767957639	2.69588438137209e-07	5.00540811153934e-05
W1a4080|c0_g1_i1	9.72694951268463	1.79187434391338	2.69788239391721e-07	5.00540811153934e-05
W3d9265|c1_g4_i6	6.40677406853435	5.5549994954277	2.73297491043111e-07	5.05688518910736e-05
Contig11070	3.23955959961613	4.51129247707556	2.74724343656774e-07	5.06965845109465e-05
Contig16153	7.16460031363544	3.52169225881322	2.7998753532861e-07	5.15296845768419e-05
Contig558	3.38188560631814	3.45093599059538	2.83364524853601e-07	5.18833038932375e-05
Contig6315	4.4455156002394	1.11167704152783	2.83416467106248e-07	5.18833038932375e-05
Contig37415	7.94298566768194	1.69301369778223	2.88707928595095e-07	5.27117881725664e-05
Contig359	2.20255402067837	3.95838975963295	2.91350577437391e-07	5.30231954218817e-05
W0d752|c0_g5_i1	4.17990581290959	2.4150264679494	2.91954193760071e-07	5.30231954218817e-05
W0d30241|c0_g1_i1	5.80497500085206	1.64119754038723	2.95743954041671e-07	5.35701259068323e-05
Contig4518	2.68544967865408	3.56003942755757	3.00150643521046e-07	5.42256406688731e-05
W2b20370|c0_g1_i1	8.45323474039799	1.07967859801118	3.13887152188698e-07	5.65588493702944e-05
Contig32573	5.83702048513311	3.82370306817053	3.14909080642641e-07	5.65948350882357e-05
Contig30391	2.64966168267127	3.27886274066915	3.48213973492117e-07	6.22552317491153e-05
Contig42392	7.89000460570273	1.57000602373829	3.57876948003258e-07	6.38170623962701e-05
Contig12664	4.30702386656964	3.36017724358371	3.70411937912382e-07	6.58816395617186e-05
Contig11690	4.01746048345432	5.66284343336674	3.74601833928637e-07	6.64551377138555e-05
Contig5601	6.71151009024413	3.666317074371	3.78112074693899e-07	6.66310888420182e-05
Contig12719	5.04046001098264	2.63147332331983	3.78497729794704e-07	6.66310888420182e-05
W6b11037|c0_g4_i1	10.1805627674783	3.52326490930966	3.81441319658701e-07	6.69779819253768e-05
W0d32055|c1_g7_i1	8.67896695343998	2.25684980002703	3.85198825058375e-07	6.74656629170943e-05
W6b7324|c0_g1_i12	6.54542017866284	1.18057989596623	3.89041769102914e-07	6.79657945454107e-05
Contig16435	2.24624852498491	5.30903088632335	4.04644510831053e-07	7.03345731553612e-05
Contig5959	4.27203388774053	4.47355597811614	4.12251409462532e-07	7.13219123272932e-05
Contig41006	7.47592068192404	5.67578063616612	4.18751533758904e-07	7.22393623350699e-05
Contig8438	4.81928474457648	7.515055233628	4.24950629736684e-07	7.31255043650886e-05
Contig36566	3.27603251795132	2.78879508906805	4.29549268296072e-07	7.37325068213347e-05
W0d6373|c0_g1_i1	7.2412057459983	2.26944593690778	4.3402021906067e-07	7.42278989741445e-05
Contig5947	5.51504551009859	1.90351126013758	4.34592097957058e-07	7.42278989741445e-05
Contig25493	3.29864363524322	5.93106128771826	4.43455680453809e-07	7.55543103886054e-05
Contig37810	2.4865807059246	6.27013363000771	4.65025813990728e-07	7.90337205644686e-05
W1a4775|c0_g2_i2	8.23580360240456	2.89003634884658	4.81830448129232e-07	8.16880625754466e-05
Contig4406	2.48123884735437	4.05768834980019	4.87427604427243e-07	8.24339480784669e-05
W1a11068|c0_g3_i2	6.14233726423506	2.0506428946877	4.91337859242357e-07	8.2771067434137e-05
Contig5820	2.38419063860461	4.95971542634979	4.92521481724994e-07	8.2771067434137e-05
Contig9391	3.32973686800181	2.51755349616809	4.93028499070144e-07	8.2771067434137e-05
W0d16081|c0_g1_i1	4.29896422103997	-0.253917226820586	4.95082736665535e-07	8.29137102923652e-05
W1a14289|c0_g1_i5	6.1878442492419	3.04699792214626	4.97001265924158e-07	8.30329881943972e-05
Contig4277	3.06328725399855	2.25605743749479	5.00847521917351e-07	8.33993082188515e-05
Contig5691	4.83035769923103	1.86839133206425	5.01617178094556e-07	8.33993082188515e-05
Contig32598	4.45844436844475	0.418218258183108	5.04186834534987e-07	8.36245498667764e-05
Contig25831	7.88980878401538	4.36681170464226	5.06235989428934e-07	8.37625856355105e-05
Contig31592	3.55757831100292	4.99355485083078	5.13073452743778e-07	8.4289384826318e-05
Contig34874	3.77854531395441	4.84584899039247	5.13093506540959e-07	8.4289384826318e-05
Contig7913	2.62494706806892	2.0260961127845	5.23595306180859e-07	8.58097907500973e-05
Contig3821	3.2939144708469	4.56506736148399	5.29458056092536e-07	8.65645057410011e-05
W2b28123|c0_g4_i3	7.95173082106704	2.33839154795382	5.33760843038237e-07	8.70611998767961e-05
W3d13018|c0_g1_i2	5.62882263667588	1.98037235375604	5.35605523297984e-07	8.7088140522097e-05
W1a19|c0_g1_i4	4.0176201683988	0.751727175282913	5.39347553620862e-07	8.7088140522097e-05
W2b30209|c0_g1_i1	8.76102621285674	1.31057038204986	5.39980175382285e-07	8.7088140522097e-05
Contig25483	2.12002089394787	4.7950606981078	5.40509652819297e-07	8.7088140522097e-05
W0d20733|c0_g1_i1	6.01017434163225	1.63072612747133	5.41517377723407e-07	8.7088140522097e-05
W1a4852|c4_g5_i1	5.88917883075893	4.33927050386638	5.5460975395324e-07	8.89857775853367e-05
Contig5140	3.70798340665104	1.52494497118903	5.65354081101421e-07	9.04987258380768e-05
Contig2391	2.84073077193639	5.81645514947985	5.7216895162094e-07	9.1294213164087e-05
W5c11595|c0_g1_i1	5.37617871903281	1.5013472012665	5.72976233247408e-07	9.1294213164087e-05
W2b14231|c0_g4_i1	7.55385565201744	2.33492649416315	5.74582885655109e-07	9.13387741002597e-05
W6b28639|c1_g6_i1	4.63797344170927	2.62273563752738	5.79455908982864e-07	9.19011731039366e-05
Contig9994	1.782979183914	3.4435248846249	5.94173227883748e-07	9.40186933832048e-05
Contig35715	1.40936038789163	5.00468447223114	5.98938134510561e-07	9.45552974188783e-05
Contig6591	4.39892861659737	5.37064695509588	6.04373268714507e-07	9.5195013345897e-05
Contig31044	2.33764792153072	4.25751239549551	6.1799972150711e-07	9.68978515507458e-05
Contig12169	1.99521337310109	3.583277829175	6.20481715442182e-07	9.70659032666279e-05
W1a1779|c0_g1_i1	8.50605417484519	1.47700081077969	6.26147707809956e-07	9.77301565169499e-05
Contig6708	3.5240128659885	3.84033239732473	6.27610667424317e-07	9.77368720817886e-05
W1a20974|c0_g1_i2	7.3403017042727	3.72326872808302	6.31981186899721e-07	9.81953251843828e-05
Contig22348	3.78817127205974	1.02835080782193	6.33705601887526e-07	9.8241495470996e-05
W2b5969|c0_g1_i1	5.64998984391629	1.45471914530697	6.43104162807261e-07	9.93638360825823e-05
W2b6422|c0_g1_i1	2.69203888927799	4.93104731251507	6.43832387448159e-07	9.93638360825823e-05
Contig7204	2.2617806507718	4.81414571420744	6.50499235470079e-07	9.98856411964149e-05
Contig19914	2.82338539041379	4.52250538879779	6.51566900528683e-07	9.98856411964149e-05
Contig35517	8.54205068250479	4.71556734203255	6.56195502272912e-07	0.000100371664027665
Contig29870	4.69855716844008	5.38042477503121	6.59263772121399e-07	0.000100617392378404
W2b14799|c0_g1_i1	5.21189784304467	0.460663941548479	6.68953008026052e-07	0.000101870295239932
Contig34292	9.12662262972888	4.63373884667839	6.74692032351845e-07	0.000102517443644243
Contig12555	4.03439499214003	6.71865060910913	7.0220582786217e-07	0.000106463065073588
Contig5871	2.30673688718372	5.09779737428005	7.17447088796383e-07	0.000108534764870401
Contig35843	3.39486953709041	2.91833795615276	7.23054725467744e-07	0.000109143208033763
Contig2460	2.85879309826091	3.5284579773043	7.2503372134921e-07	0.000109202453190172
Contig4194	2.66096740921084	4.04411225932023	7.3289243342123e-07	0.000110145091653384
Contig30627	1.92691681335557	3.2806372144427	7.34961516748888e-07	0.000110215405492069
Contig9976	2.63413241249963	4.33332993370822	7.41104387957185e-07	0.000110894993982324
Contig38123	7.77701370364066	5.0222204506688	7.43646126181073e-07	0.000111033948280468
Contig30338	2.9026670055514	2.73509851404806	7.57440386986418e-07	0.000112848780772834
Contig38382	2.82675572886581	3.38110675271703	7.65544731209462e-07	0.000113809881076911
Contig13869	1.97575053537279	6.4520738810358	7.67586452417679e-07	0.000113867479941409
Contig9927	2.60151354534195	2.62672078766961	7.71825137724003e-07	0.000114194542221265
W2b6037|c0_g2_i1	8.37615545901865	3.16626738187937	7.73109261319e-07	0.000114194542221265
Contig4538	2.11227051571742	2.95174291192525	7.95439940307537e-07	0.000117241374670767
W2b22326|c0_g1_i1	6.24360601005061	2.70723201403883	8.05258879491079e-07	0.000118434998275919
Contig5427	7.37508051123158	6.91520579301181	8.19917077044727e-07	0.000120333757456594
W0d19893|c0_g2_i1	5.01616243091418	1.71492541809198	8.24544144763852e-07	0.000120755367175288
Contig31023	3.15753648217757	3.58294998355372	8.41243294110559e-07	0.000122735974404964
W0d24805|c0_g1_i1	4.49429393491695	-0.277185207086337	8.56368876332688e-07	0.000124620681809158
W6b740|c0_g2_i1	6.92983652887094	1.44579850353577	8.67129162830138e-07	0.000125892632033587
Contig35497	2.94234665568359	2.10855010929122	8.84386884294556e-07	0.000127618696058203
Contig30149	3.22876754329553	4.99495128675053	9.02141410007644e-07	0.000129908363041101
Contig35737	6.21307998646915	2.54033250939403	9.1237712825662e-07	0.000130834880191999
Contig38569	2.81567546828177	3.65647606175826	9.17877992417609e-07	0.000131077547664085
Contig38492	3.329095242832	4.2861416771031	9.23980865839413e-07	0.0001316758818995
Contig21373	2.42438313827877	6.24069673355385	9.35595601404769e-07	0.000133055612470853
Contig33264	4.05657337258187	2.43882138260828	9.43349903911757e-07	0.000133881774404235
Contig4872	2.82552811693439	2.13037134096797	9.45682195075396e-07	0.000133936619035864
Contig8532	5.10490471749559	4.82464427328853	9.664984196567e-07	0.000136603735568398
Contig27299	2.08716357439626	3.65076213645166	9.99075465740952e-07	0.000140918775528445
Contig43043	2.83657078138212	3.87295525189955	1.05645961493061e-06	0.000148708033159312
Contig31144	6.39567836448665	1.16629363462051	1.10568080005732e-06	0.00015531881801948
Contig33177	4.32633466948579	3.49747554325278	1.11521051877166e-06	0.00015633843264377
W1a9849|c0_g1_i1	4.73873834470982	0.418647447751157	1.13524145674688e-06	0.00015882304868049
Contig4519	2.59519594479828	4.0055452221566	1.15068180233177e-06	0.000160494911490631
Contig1417	2.11612987361036	4.53370916432397	1.15185504236941e-06	0.000160494911490631
Contig870	5.2148938822952	3.93140712738366	1.1599366258757e-06	0.000161294460267225
Contig25999	2.56623197559314	4.54747129483446	1.17719559829629e-06	0.000163364369802279
Contig4489	4.07945966127829	3.82117741184378	1.20799106010458e-06	0.000167300685410701
W1a7118|c3_g2_i5	5.80139184192691	0.888595742980202	1.2160609450867e-06	0.000168080134482344
Contig15013	2.41937398917354	3.90898208135784	1.23501681929554e-06	0.00017035807155461
W6b4929|c0_g1_i3	7.47179738989557	3.71987238799317	1.2600596669356e-06	0.000173464853989023
Contig632	2.61564023462445	4.50272373699878	1.32444850975133e-06	0.000181241431060047
Contig37828	3.87804746893104	2.36524885989174	1.33614052221566e-06	0.000182478619891168
W0d23612|c0_g1_i2	6.6145749283222	1.15465003678906	1.35107663390049e-06	0.000183834075741826
W5c22882|c0_g1_i1	4.53609940875012	-0.0917665159823128	1.35829987855482e-06	0.000184289123839758
W1a30598|c0_g1_i1	7.72299153816363	1.62265240014527	1.3601068530712e-06	0.000184289123839758
Contig35842	4.43122411578965	2.27345490761722	1.40176266533428e-06	0.000189560172456364
W3d909|c0_g1_i1	5.27534487730867	2.37111189926564	1.43199595361166e-06	0.00019281189994804
Contig20245	2.99886592448475	0.669737148720173	1.43474726375976e-06	0.00019281189994804
W0d27049|c1_g1_i3	3.24472572283474	3.90849206477896	1.43701337565877e-06	0.00019281189994804
Contig37365	3.93837749489413	2.55407175534279	1.45081139616941e-06	0.000194056820121965
Contig4382	2.5204728453815	2.5518840656929	1.45193024120775e-06	0.000194056820121965
W6b25533|c0_g1_i1	5.9645427461479	0.881255550981359	1.4835916274967e-06	0.000197904222681885
W1a23238|c0_g11_i1	3.97411614785462	0.698765803606146	1.5045003298214e-06	0.000200305158031463
Contig9318	2.35233049301601	3.46566201978307	1.52797625488779e-06	0.000203037956711268
Contig38119	1.43512742457383	5.44022145668736	1.53160958625983e-06	0.000203128614723384
Contig12053	2.3236215169397	4.83387899180291	1.57615847679531e-06	0.000208599973714138
W2b13876|c0_g2_i2	6.74556121208138	4.26177298307023	1.58033981025944e-06	0.000208599973714138
Contig30480	1.52440018788466	6.1786449401094	1.58195586760198e-06	0.000208599973714138
Contig10523	7.81620094715301	1.69378091391009	1.59486864363122e-06	0.000209744803501792
Contig30323	6.45341976545207	4.17602497916554	1.59673229072145e-06	0.000209744803501792
W0d11769|c0_g1_i2	9.80509760618061	3.17414590992539	1.62746882392226e-06	0.000213375112548985
Contig44072	2.05670695737044	4.44284900170846	1.66337005096068e-06	0.000217667466440542
W1a14608|c0_g1_i1	4.21904063533874	1.56286711844934	1.6911090771601e-06	0.000220459128786143
Contig3460	1.75573891687182	3.5708190983025	1.71418921947098e-06	0.000222677656127661
Contig23691	3.99806173899235	3.15661479147843	1.76215170758145e-06	0.000228422648467507
Contig2613	2.49609127515585	2.02627335542628	1.77389964985436e-06	0.00022951327199018
W3d20457|c0_g1_i1	9.56380058013088	4.00613034796599	1.78850286008984e-06	0.00023096853445723
W1a24911|c1_g1_i1	4.25134635072286	0.924495329467302	1.83172418280886e-06	0.000236107189047002
W1a21320|c0_g2_i1	9.64214515600789	2.08192531259283	1.85956579021914e-06	0.000239247911163297
Contig34238	4.00295764302008	2.26083828109347	1.87390253458089e-06	0.000240642647873641
Contig16937	2.30590823953329	3.13484523846903	1.91182214244964e-06	0.000245055012493657
Contig9024	1.92043083121216	5.489964679856	1.92703629056202e-06	0.000246490909740768
W6b17509|c0_g2_i1	3.91645832394604	0.466134598824101	1.93152840492902e-06	0.000246490909740768
W1a13916|c0_g5_i4	7.94350092811336	3.29747192776155	1.93376759733866e-06	0.000246490909740768
Contig31489	1.80531952293813	2.37103436532104	1.98089169914473e-06	0.000251679959071405
Contig4212	3.1001958676339	1.19996466842613	1.98178954289722e-06	0.000251679959071405
Contig7255	7.39572299814276	4.97775662312359	2.10113826686861e-06	0.000265855788943199
W1a22618|c0_g1_i1	3.47383307236619	0.837580492278799	2.11466258911635e-06	0.000267076064833131
Contig16554	3.9415805705323	1.23624911547597	2.12060387784691e-06	0.00026723367935205
W1a23804|c1_g2_i5	6.76840097584693	1.07028319925726	2.1236753632841e-06	0.00026723367935205
Contig34425	6.95128807752609	1.29559118321611	2.14817162005641e-06	0.00026945218464698
W0d29833|c0_g5_i5	8.49857969363442	1.86623245094576	2.14913484093433e-06	0.00026945218464698
Contig213	2.90768618982154	4.1837633707998	2.17180887460878e-06	0.000271799906285584
Contig33853	4.27724607724142	8.7638931984465	2.19343241446032e-06	0.000274007876501148
W1a3641|c3_g1_i1	7.57294664843204	3.83005178260881	2.2112236863752e-06	0.00027572997967496
W3d4758|c0_g1_i1	7.05281406921639	6.09170295744562	2.28986139977563e-06	0.000284644100949216
W1a14144|c1_g2_i1	7.8255592963321	1.58924666824302	2.29098140292111e-06	0.000284644100949216
W3d28822|c0_g2_i3	4.80392424402158	1.5842167191321	2.31755794377389e-06	0.000287427294388908
Contig27906	3.11713827485742	4.49535414005822	2.3282581602288e-06	0.000288235010224584
W0d5364|c0_g1_i2	5.62045640677228	0.430423716649798	2.33448462058994e-06	0.000288486975591467
W2b31691|c0_g1_i8	8.35083556645123	4.39183122978409	2.36539698407517e-06	0.00029178316345495
Contig5362	2.34776065492591	4.50600512637017	2.44902142959248e-06	0.000301019719717338
Contig3199	2.74001601693414	1.42348267666792	2.47258341860102e-06	0.000303374085328245
W0d32055|c1_g8_i1	6.86523700486475	3.16568751747677	2.52802231058372e-06	0.000309074301389163
W0d28006|c0_g1_i1	8.51457330527195	0.81204154529908	2.54673591397839e-06	0.000310810153246383
W6b16944|c0_g1_i1	6.90072270903809	0.867446979029002	2.57649373500945e-06	0.000313738974633344
Contig44341	3.88061463493577	3.33333720284774	2.57985035510333e-06	0.000313738974633344
Contig20224	3.31038134555727	1.35587709018293	2.66138588358285e-06	0.000323083797422884
Contig31147	5.83473377324102	1.00942727124636	2.6743476203884e-06	0.000323344641615864
Contig30965	4.30386628064082	0.75529547865647	2.67508797808217e-06	0.000323344641615864
W1a4794|c0_g6_i5	3.5566850132521	2.14210399326219	2.67762734950376e-06	0.000323344641615864
Contig4361	3.6102608014076	3.81587487953514	2.69586438809142e-06	0.000324976773311924
Contig5958	2.85704623921484	3.75736222886881	2.75455759184867e-06	0.000331471517765957
W0d135|c0_g1_i1	4.00548640691935	1.02300779488251	2.78772127339469e-06	0.000334564397567821
W0d25800|c0_g1_i9	3.96215051081303	2.02607271705608	2.7899808839483e-06	0.000334564397567821
W1a26938|c0_g1_i1	3.80236779806333	0.563716242452465	2.80715532434532e-06	0.000336038461365804
W1a12399|c0_g1_i8	7.76050123067787	0.321187744823406	2.81714604167446e-06	0.000336648951980099
W1a27197|c0_g1_i2	5.8456798158191	1.61055125467292	2.86926313558967e-06	0.000342282703897587
Contig5773	3.82482669641054	8.53905075380826	2.89764528490513e-06	0.000345070450260536
Contig28255	2.86780316316549	1.95146600268999	2.94890162704516e-06	0.000350567870108416
Contig20911	1.6604145892701	5.58012263982542	2.98203581374033e-06	0.000353895670916163
W2b12204|c0_g1_i1	7.17338486208552	-0.0267413827769835	3.04737062944364e-06	0.000361026876361213
Contig2288	2.05590151875366	8.04078065496283	3.08778168280543e-06	0.000365185891393236
Contig44128	3.32067353625596	3.99993187713072	3.11211636623516e-06	0.000367432579280786
Contig6341	1.57740813140211	4.68147642351176	3.15643517305682e-06	0.000372026962040834
Contig11294	3.87972242856894	7.10161767248509	3.16365104709474e-06	0.000372125179361488
W0d7051|c0_g1_i1	3.75498018759565	1.50791462173388	3.2144329867312e-06	0.000376926492917687
W0d18840|c0_g2_i2	7.16374745466884	2.54844162025204	3.27115979014439e-06	0.000382925970536086
W0d6378|c0_g2_i2	7.38953976479074	-0.0945547678668782	3.33589641887422e-06	0.000389494807310628
Contig16872	2.66321061593995	5.03613184349063	3.33859158986039e-06	0.000389494807310628
Contig894	3.7160130601573	4.09754753397888	3.35539284796641e-06	0.000390738178542011
W1a2548|c0_g1_i1	7.56068902143501	0.959195846155052	3.36060265133761e-06	0.000390738178542011
Contig36501	1.86771266306941	4.46764195824159	3.45466079281083e-06	0.000400996984301442
W0d14211|c0_g1_i2	3.41325377688443	2.41847216603771	3.47200450028178e-06	0.00040233167300235
W1a14296|c0_g1_i1	5.70046206307085	1.55244006966013	3.59633089169346e-06	0.000416038063759739
W3d11749|c0_g1_i1	5.73550490916769	1.1197205140048	3.60932817593816e-06	0.000416841068802308
W1a5211|c0_g1_i1	9.19505816007144	1.75970637469169	3.71209917679656e-06	0.000427991977449348
Contig8690	3.42111080722924	6.97108298492617	3.77826841568008e-06	0.000434286062655508
W3d21900|c0_g1_i1	4.27465230718777	-0.10436499626824	3.77930833813705e-06	0.000434286062655508
Contig721	4.14060708759784	-0.321125944352564	3.79764409782596e-06	0.000435665730902594
W1a22138|c0_g1_i1	4.07021751920916	1.71008581704304	3.81547113133147e-06	0.000436795247931256
Contig17498	3.82598099165763	3.24437339767742	3.82910976764527e-06	0.000436795247931256
Contig45172	2.84515981990531	2.43563604720466	3.83140835573202e-06	0.000436795247931256
Contig9996	4.75370943042277	3.77240920616855	3.8328732239435e-06	0.000436795247931256
W2b16280|c1_g5_i1	5.16795435979547	6.11751808374216	3.87838016728419e-06	0.000441250683759513
Contig35738	4.94431086845892	3.69930877422669	3.91929856429197e-06	0.000445170229005519
W6b14396|c0_g1_i2	8.4380781984052	1.70841855937201	3.99667859223323e-06	0.000452862729075819
W1a4829|c0_g2_i1	4.69501052259713	0.959421105606596	4.00018217221784e-06	0.000452862729075819
Contig24747	6.05825595030643	1.55022011437102	4.02225107015859e-06	0.000454613441151323
W1a23083|c0_g5_i1	8.11478579158455	3.96402546862942	4.03214391144546e-06	0.000454984474938712
W1a30041|c2_g2_i1	6.27674762381907	1.81318417328791	4.04284817969537e-06	0.000455445705245158
W1a26996|c0_g1_i1	4.49508323780938	0.249918701651502	4.09743269707366e-06	0.000460840665694402
Contig725	2.90316644783324	2.34215399917227	4.10718283576335e-06	0.000461183701388683
Contig8829	2.19064510073783	4.33765810940369	4.14127303692237e-06	0.000464254243774333
Contig4183	3.18502344967499	0.336944531962191	4.19235081348295e-06	0.000469216083241721
Contig2137	4.56513626696344	3.72207656801664	4.22232285329831e-06	0.000471803452334788
Contig31477	1.57267397182506	6.26465973405138	4.27201233495652e-06	0.000476582095688374
Contig15165	3.16792877253172	0.123634184699419	4.35199900343015e-06	0.000483936664626986
Contig20429	3.76978893489694	5.69994760964926	4.40573005225915e-06	0.000489121307995326
Contig15889	2.22324826340739	3.72319882197141	4.4386647223252e-06	0.000491984170961495
W5c11399|c0_g1_i2	3.65339451451509	2.25891103872796	4.45409572518925e-06	0.000492900831119335
Contig18085	3.53783627259539	5.71931583134033	4.50936373100454e-06	0.000497766371982374
Contig4186	3.31761166418092	0.519519206703973	4.51252638477745e-06	0.000497766371982374
Contig5963	2.09587849081613	2.48972510631443	4.53997459219196e-06	0.000499992849807611
Contig40163	3.53018911740141	3.87697426225142	4.56517311087442e-06	0.000501964849149693
W3d26899|c0_g1_i1	4.7516414281787	0.483449506400959	4.5970806872301e-06	0.000504667077932093
W1a23804|c1_g2_i2	5.98887831615244	-0.0954638134613235	4.62394656272688e-06	0.000506808104786014
W6b21708|c0_g1_i4	7.65558345416689	2.64160524224334	4.6442658380308e-06	0.000507419216132279
Contig1661	2.24963868789412	3.8263504232363	4.73818551913038e-06	0.000516860199132777
Contig31747	3.32663745115027	1.28828305637849	4.82597845876656e-06	0.000524899202491724
W1a12414|c0_g1_i3	7.58352602797417	0.932086290632948	4.82713265889792e-06	0.000524899202491724
W7b1134|c0_g1_i1	4.51617524046545	1.41870208505973	4.84746572019863e-06	0.000526278801975887
Contig26548	2.36113058771505	1.95138318091172	4.90415086153303e-06	0.000531594507245735
Contig6582	2.8299074708889	1.56520358431674	4.91334123073866e-06	0.000531753307538055
Contig36785	2.83621301707181	1.50706882124005	4.92403503324844e-06	0.000532074065005583
Contig29306	2.66726646450118	5.81389785793056	4.95804570691761e-06	0.000534909407677983
Contig11008	1.79192611887588	2.67288904293859	4.98254072791623e-06	0.00053671086601554
Contig24381	1.90638505738027	6.502701693669	5.04880224913433e-06	0.000542998681894398
W7b1560|c0_g1_i2	4.05331880565763	1.99001738997531	5.12373037059748e-06	0.000549340512256956
Contig19487	3.41363400740949	4.1625357574483	5.15112886952438e-06	0.000551419132732662
Contig4371	1.76509638351808	3.95755765218698	5.16424749971994e-06	0.000551965037112924
Contig2993	2.92605325064942	4.73352499541748	5.21594411418593e-06	0.000556626147701776
W2b29396|c0_g2_i4	3.43562799622042	3.49180161763198	5.22515544552383e-06	0.000556745974653709
Contig3973	2.27101027366981	3.25440187199217	5.29031894455209e-06	0.000562817980821344
Contig4811	4.68531163802889	4.46396984549368	5.34482639252909e-06	0.000567739336806424
Contig33965	3.34362938938701	1.96832252202132	5.36051299239657e-06	0.000568528243902374
W0d18843|c0_g1_i2	3.24901643674845	2.77298580878963	5.38096702438033e-06	0.000569819572649457
W5c20174|c0_g1_i2	2.82797333741625	4.63643333248425	5.40410645603777e-06	0.000571390868789542
Contig6403	2.2806781145046	1.14635231926779	5.48879727023393e-06	0.000579455358442856
Contig37327	2.40501773403729	3.49957140632991	5.51106387310584e-06	0.000580915081950416
W2b25270|c0_g1_i2	7.21556908744409	1.64779767014459	5.59198780413024e-06	0.000587645350433424
Contig551	2.47775312682578	4.45610067031184	5.72781597825562e-06	0.000601001569230626
W2b721|c0_g3_i3	6.629158478874	2.9973695589245	5.74630054496319e-06	0.000601170142523337
W2b16266|c0_g1_i1	2.65195005861444	4.46840163809537	5.75508762610619e-06	0.000601170142523337
W3d1823|c0_g2_i1	8.94247419286187	3.11973309018547	5.75802852281803e-06	0.000601170142523337
Contig5722	3.83688539629605	1.43015593618104	5.78242664648459e-06	0.000602142195054202
W6b664|c0_g2_i1	3.3428690303313	4.06577822748059	5.83286805233672e-06	0.000606477301780122
Contig6624	3.17044815851588	1.98339264566166	5.86033238227395e-06	0.00060841387411264
W4a9148|c1_g1_i1	6.41419100328074	4.22805001204259	5.88346157121309e-06	0.000609895221189367
Contig3914	2.02320803812209	5.3589846641434	5.9162304793075e-06	0.000611450414942483
Contig11985	3.70289921028984	5.32410026213482	5.93478503567104e-06	0.00061234376577876
W2b29764|c0_g1_i1	4.25404847353153	0.80411256192401	5.94266671809931e-06	0.00061234376577876
Contig11426	5.25473446685208	3.48220035591686	5.95804242340096e-06	0.000613010427634581
Contig36333	1.96192232897674	2.44979759781022	5.99772642913261e-06	0.000616172396373218
Contig11374	3.03164555236164	3.1056550984914	6.0431809813988e-06	0.000619916890181285
Contig4302	2.91125737129499	2.68452198753815	6.08230621905893e-06	0.000623001937009322
Contig5606	4.77587258240244	3.80767970447015	6.17821698916648e-06	0.000629482048190256
Contig17836	5.62533667784975	4.19860526195461	6.17854931717407e-06	0.000629482048190256
Contig36254	1.70933682071607	4.15733498636932	6.18215168201727e-06	0.000629482048190256
W1a4852|c4_g3_i1	5.73138538188636	2.00000656971358	6.19786376373298e-06	0.000630149717260367
W1a29465|c0_g2_i1	4.98575042641736	0.846743017028759	6.21382031998165e-06	0.000630840236379022
Contig5393	7.37496346191388	4.62907112027075	6.23653463885279e-06	0.000631515015884641
W1a19|c0_g1_i1	5.20312588208559	-0.298378783696891	6.34469912948322e-06	0.000641289765757105
Contig724	3.07978951169758	3.19656684225318	6.39496759237603e-06	0.000645422887563676
W0d16996|c0_g3_i1	3.44466600282183	1.7197891240486	6.40971199738391e-06	0.000645963830459633
Contig8407	1.89900361813098	2.38054493685722	6.43710686874773e-06	0.000647776228055034
Contig5612	1.72011549501616	6.77335587108515	6.5289136257274e-06	0.000655721911752401
W6b26790|c0_g1_i3	4.31302230003052	3.21882436371819	6.61618087257072e-06	0.000661925816599982
W1a10354|c1_g10_i1	2.41513255260593	4.66011554042429	6.69230696240411e-06	0.00066760126498
W4a13115|c0_g1_i1	6.77228778411158	0.0947572634105286	6.7351878175468e-06	0.000670906581559162
Contig4798	2.79727219281644	5.75348515549149	6.75033316400277e-06	0.000671443543850634
Contig25609	3.27401120710171	2.11832453183283	6.76149971467328e-06	0.000671583763867808
Contig11622	2.11260434013338	3.04277977913475	6.79236773750346e-06	0.000673436424119113
W7b4301|c0_g1_i7	2.38838090128611	3.57243968429566	6.79971982163505e-06	0.000673436424119113
Contig11376	3.69567794741772	4.34089363314332	6.85992746427127e-06	0.000678423171294138
W0d32055|c1_g3_i6	5.24081680206401	1.5413855932188	6.92726406452754e-06	0.000684099627101234
Contig26818	3.72310331983128	1.98209797515735	6.9934265447632e-06	0.000689644034282436
Contig43943	4.55092824007357	2.73189025815752	7.05824275313765e-06	0.000695040007416267
Contig3752	2.30905322101438	4.29712426485822	7.11401582492613e-06	0.000699531338944736
Contig15316	2.52251911634389	3.90751572803418	7.13044926668503e-06	0.000699624276073619
Contig9052	3.28027123261883	2.67101630597444	7.20138158029282e-06	0.00070510028013473
Contig40059	5.11083710892755	2.00372772557035	7.30170219744336e-06	0.000713907337577303
Contig6080	3.79378025800926	3.23161611110406	7.39885664347513e-06	0.000722380284374014
Contig6701	7.23768161926124	2.23964601321956	7.46691931035021e-06	0.000727127119727603
Contig5459	3.2337660581265	3.43957283631081	7.46860288306914e-06	0.000727127119727603
Contig8998	4.1390182052528	1.78038373018573	7.48402691222393e-06	0.000727599633364686
W0d4506|c0_g1_i1	4.41488880343399	0.391746275577933	7.56615413361551e-06	0.000734546574506379
Contig35994	4.37351071648446	4.78732588055437	7.62970293494938e-06	0.000739672834392163
Contig6221	1.98629761665579	4.72785071209144	7.64561562947163e-06	0.000740173016888596
Contig6610	4.28035116457285	6.40175433666979	7.83277260656953e-06	0.000756658745192205
W0d6373|c0_g4_i1	5.98680341805441	4.78924124824761	7.83789059335835e-06	0.000756658745192205
W3d23586|c0_g1_i1	4.43549916854103	1.09969527196558	7.86792738356145e-06	0.000758494646590058
W6b943|c0_g1_i1	5.44529573550914	1.14139679442227	7.94689795851835e-06	0.000765036196196833
Contig6217	2.50730726515592	0.69354022697989	7.97098382163204e-06	0.000766283182137677
W5c15925|c0_g3_i1	3.57441867962214	1.12157537040196	8.025582701311e-06	0.000769352634420623
W0d32090|c0_g1_i2	6.24058401185026	3.41101301532527	8.0293590405258e-06	0.000769352634420623
Contig37479	2.70565408268625	2.96786615354022	8.03644444660083e-06	0.000769352634420623
W1a11036|c0_g1_i1	6.58005098848827	1.16468187126563	8.07692024851658e-06	0.000772153575758185
Contig4089	3.27787972642426	1.72951942275563	8.17519495359515e-06	0.00078046465887082
W1a23083|c0_g3_i3	9.14321594402356	3.05029944144517	8.20117239046341e-06	0.000780837084106501
Contig32454	3.75361641170551	5.31480693659522	8.22808609245679e-06	0.000782259146292798
Contig29401	2.6371935297045	3.76760214900395	8.25842378836411e-06	0.00078406044993197
W6b663|c0_g1_i5	6.8796718366463	0.281788765825324	8.29921494851851e-06	0.000786488589596321
W1a5281|c0_g2_i2	4.58127218924125	1.45083251085081	8.30685153179518e-06	0.000786488589596321
Contig7142	5.05897411308314	1.2503330539285	8.32004190744712e-06	0.000786655390897528
W2b32418|c0_g1_i1	7.72262315063186	0.935595800467422	8.70580259422698e-06	0.000819750758092793
W1a476|c0_g1_i1	5.19236839221862	-0.176221712660774	8.72709421934607e-06	0.000819964574164481
Contig43083	3.86939408672231	6.66017674113333	8.73189843187129e-06	0.000819964574164481
Contig5192	2.40394825866699	4.00617987298505	8.82477525598014e-06	0.000827557125912296
Contig35421	6.6665845334647	2.98725654003741	8.93268770700092e-06	0.00083653708877318
Contig41242	3.43570810024746	4.62237561716724	9.04842519199852e-06	0.000846224460347339
Contig5407	3.20248365390451	2.0079841973941	9.08516399616704e-06	0.000848507473791275
Contig7254	2.31818043244574	3.42422011573764	9.26116038071185e-06	0.000863772616971759
W3d15709|c0_g1_i1	7.04310394579043	0.626959458297243	9.33070466428018e-06	0.000869081276659991
W1a11036|c0_g3_i3	4.92905192433879	3.15246184520729	9.44991918558786e-06	0.00087899572619241
W1a12394|c0_g2_i1	9.04198666494997	1.18861924279777	9.49633508993584e-06	0.000882121102443271
Contig31590	3.4549206045919	5.63353671912085	9.53626268104595e-06	0.000884636162886462
W5c21857|c0_g1_i1	5.66611865609651	0.640516585610081	9.5545079509039e-06	0.000885135789066779
Contig31133	4.38165129398132	1.58021122009075	9.58870560410264e-06	0.000887109924921496
Contig42608	3.82798248834116	2.79844326553704	9.64804074921773e-06	0.000891401262886113
W1a23083|c0_g3_i2	7.96602834072458	3.32821486111563	9.66845871271024e-06	0.000892090281653179
Contig7238	3.59748471779793	1.13157994321596	9.70781220416705e-06	0.000894522261897224
W1a17166|c0_g1_i2	4.14995247906914	1.7989081001746	1.00130023394816e-05	0.000921410397100527
W6b16276|c0_g1_i1	11.2355637120739	3.16407889340871	1.0148458930613e-05	0.000932628471444531
W1a3459|c1_g1_i1	4.50768669685308	2.57940439698264	1.02487289485865e-05	0.000939334901450204
Contig7282	1.5962172574775	3.80667230074395	1.0323800407525e-05	0.00094439482034737
W4a26198|c0_g2_i1	3.32556555961986	2.82642746167803	1.03577969570846e-05	0.00094439482034737
Contig27573	3.59246399896656	1.32711542420687	1.03578683181575e-05	0.00094439482034737
Contig30100	5.6717302070626	2.17347918889906	1.03588169653978e-05	0.00094439482034737
Contig13327	2.93033093894886	4.43471560407423	1.04372109377541e-05	0.000950283205380276
W1a16438|c0_g1_i3	3.72070286437539	0.578684855642296	1.04951463398633e-05	0.000954295789782654
Contig44345	3.59981526087315	4.15150892814578	1.05642229985754e-05	0.000959309495300713
Contig7382	2.90176624264685	3.60276107448184	1.06253539567259e-05	0.00096358941179098
Contig1901	6.05238133720413	2.57890423675427	1.0655495383211e-05	0.000964332791485227
W1a5050|c0_g1_i1	4.13572720413125	0.00941752294753605	1.06634615789289e-05	0.000964332791485227
Contig35841	3.42608311341178	2.03377880838493	1.06755809378159e-05	0.000964332791485227
W3d198|c0_g3_i1	4.38376071956306	0.804604807992644	1.09732458353848e-05	0.00098992196243933
Contig13666	2.04584876006424	5.01493803505611	1.11338808136322e-05	0.00100274235281319
Contig604	3.44244781963817	0.288330507569501	1.11444952914646e-05	0.00100274235281319
W6b3002|c0_g1_i1	3.76268153820658	0.500227877174726	1.12978908069651e-05	0.00101131677496333
Contig4490	6.87528971843905	0.603645826272351	1.13433431463388e-05	0.00101400648759584
W5c11058|c0_g5_i3	3.83484737824975	0.406640802533277	1.13908029512051e-05	0.00101692833818074
W0d23238|c0_g1_i1	4.42081288474914	1.44595052760531	1.14253995216707e-05	0.00101710236327397
W1a4466|c0_g1_i1	7.25665386048057	2.90429645426314	1.14338091265135e-05	0.00101710236327397
Contig10040	2.72706371575488	3.3666845624782	1.14463129372481e-05	0.00101710236327397
W0d3698|c1_g3_i1	8.45298066254081	1.27137126689419	1.14801167306951e-05	0.00101829818918454
Contig40641	2.96395474153606	5.10673730971601	1.15591463536511e-05	0.0010239886252439
Contig9998	1.6266938245839	3.49631475329579	1.16957952665016e-05	0.00103476218481213
Contig9061	3.52178434010034	0.0443867065616763	1.18297836084212e-05	0.00104527299786245
W3d11300|c0_g1_i4	3.10854208640254	4.23075157228088	1.18777904124779e-05	0.00104682723389459
Contig4247	3.99457155830993	2.06024541316568	1.21247416045356e-05	0.0010672253377537
W3d6934|c0_g1_i1	4.35559730943763	0.672157512315485	1.23569963192997e-05	0.00108489384011484
W0d29833|c0_g5_i2	7.20958896293963	-0.133792881981283	1.23861537440429e-05	0.00108606845160504
Contig29882	1.8136380842044	6.65145638090963	1.27251784032659e-05	0.00111295994898806
Contig13543	1.88265737352772	5.07509559633119	1.28869475848218e-05	0.00112553747547172
W1a23083|c0_g2_i1	9.64590028296592	1.44726973648357	1.29016891583447e-05	0.00112553747547172
Contig7079	1.95839450969476	2.40522187298403	1.31163296587198e-05	0.00114136940969532
W1a18072|c0_g1_i1	6.3890336415171	2.2306682440418	1.31511479718788e-05	0.00114262796715485
W1a27248|c0_g3_i1	3.79282685967893	1.08068080690489	1.31639931711093e-05	0.00114262796715485
Contig3396	5.1093922421568	3.44594197185512	1.33033619040734e-05	0.00115183694921367
W3d6279|c0_g2_i2	5.8623259963135	4.39407732720044	1.33035561167025e-05	0.00115183694921367
Contig2565	1.86254686104623	4.37406793628489	1.33927876485717e-05	0.00115665289764929
Contig12397	2.54356055228474	1.479813893324	1.34533866391371e-05	0.00116043046258782
Contig36698	2.57163658087611	2.65558976604512	1.35303068471592e-05	0.00116560460688819
Contig13655	2.43993735487953	3.16129483477305	1.36494269339178e-05	0.00117439669339429
W1a5205|c0_g1_i7	7.36917726742129	2.12311816615154	1.36994117605476e-05	0.00117722585555807
W3d9355|c0_g1_i1	4.60275409617012	3.20038465480528	1.37168248595506e-05	0.00117725247971644
Contig5141	2.89979016631225	2.17319820392285	1.39034772374298e-05	0.0011917859840682
W1a19377|c0_g3_i1	3.91965716764547	0.612467080431461	1.39427285649268e-05	0.00119366404549881
Contig19665	1.8678116783843	2.91393305559665	1.39945995581122e-05	0.00119661649289935
Contig4597	3.63322453906282	3.19935640659719	1.40920438579426e-05	0.00120345355189814
W1a13916|c0_g4_i1	7.60886013482415	1.71949438944002	1.42469801750444e-05	0.0012151773722536
Contig12759	3.61327627033937	3.53639286000784	1.43415265539811e-05	0.00122021749785368
W1a7188|c0_g1_i4	6.64536575387622	0.0669190884846712	1.44186946477978e-05	0.00122526862962619
Contig36723	1.57751025178987	3.97567990800214	1.46060305413927e-05	0.00123813090421815
W2b20778|c0_g1_i1	5.96479798560356	0.660897296279212	1.47334275052617e-05	0.0012464632721189
Contig7993	1.66666311411084	3.19163268129161	1.47405436934098e-05	0.0012464632721189
Contig31312	3.63995982350855	2.57895593202035	1.50126556500735e-05	0.0012679154769397
Contig8044	4.10645761583307	4.88459934452635	1.51177931254111e-05	0.00127523031422585
Contig20270	1.74987197946375	5.27281874885776	1.52218279911607e-05	0.00127998158283222
Contig3979	1.72256831388967	2.89982559252065	1.52299063856867e-05	0.00127998158283222
Contig40267	2.01768612768759	3.93501656660688	1.52935719777537e-05	0.00128376481264969
Contig11215	1.68616214050555	3.40546915783104	1.53704415969505e-05	0.0012886458416581
W0d3698|c0_g2_i1	8.85787780089361	1.28883927601409	1.55256217743369e-05	0.00130007250361454
Contig3956	2.46502019825162	3.90343214832755	1.56294048413423e-05	0.00130558640053309
W0d668|c0_g6_i1	5.45820589030031	1.4881254625448	1.57171935025185e-05	0.00130996722810165
Contig28328	1.72700941186341	5.06082449815404	1.57199112391324e-05	0.00130996722810165
W2b13490|c0_g1_i2	4.61135311508191	7.35851610225255	1.581465370754e-05	0.00131626873518427
Contig27800	4.38607185159424	1.3812640673403	1.59013880990228e-05	0.00132188930631877
W6b8282|c0_g1_i1	6.6481815069905	0.234451875870339	1.62264028498794e-05	0.00134728077317599
Contig5549	2.31170332530393	4.18008970942538	1.63921331558281e-05	0.00135940157756863
Contig36220	1.9616202723348	2.65905245303213	1.65403896504988e-05	0.00137004584888464
Contig28020	1.86495624772432	4.29488343828343	1.69217364283484e-05	0.00139994827143759
Contig30318	1.95289807390241	5.04727656022803	1.70070231342155e-05	0.00140531502565945
W0d9661|c0_g1_i1	4.89462273323635	-0.293612162739163	1.73726598864339e-05	0.00143208973090182
W0d28571|c0_g4_i2	4.98978125630243	0.803327902994876	1.7438362614008e-05	0.00143436367256181
W0d25786|c0_g1_i2	8.78587194825688	1.16659537236332	1.75181759297653e-05	0.00143891537660812
Contig18638	4.3203236736397	2.19499431694848	1.75631505348574e-05	0.00144089008059035
Contig43797	4.73753962390815	7.26023741937649	1.78599663049325e-05	0.00146349666750132
Contig9897	1.83082230082872	4.12086046334025	1.80623039935722e-05	0.00147831689475097
Contig12462	4.16407544740562	4.09968338568553	1.80917576725678e-05	0.00147896895976032
Contig1591	2.94775647481576	9.17268232290324	1.82581804255753e-05	0.00148903681878341
W1a4775|c0_g2_i4	7.3369988950464	0.963952412015657	1.83609833686873e-05	0.00149564876595679
W4a12162|c0_g1_i1	6.11797189324379	-0.468625977084283	1.84341374017942e-05	0.00149826203437575
W6b20496|c0_g3_i1	4.14540209335532	2.70689610369538	1.84365984297458e-05	0.00149826203437575
Contig5340	5.65318542115838	-0.354774467302805	1.87084607392101e-05	0.00151677358021356
Contig11030	2.54460402457646	4.94816117869652	1.89560324162686e-05	0.00153439819125821
Contig8080	2.51879119109741	2.95267596123677	1.90059832830966e-05	0.00153490151987961
Contig35426	3.0608465585268	0.237294782516998	1.90416324763611e-05	0.00153490151987961
Contig36858	3.82477933929436	3.64482864409715	1.90567019659424e-05	0.00153490151987961
Contig9437	6.6908360134114	6.86097484015714	1.90658530842786e-05	0.00153490151987961
Contig38884	6.33107985280738	4.09584924551276	1.90999784316104e-05	0.00153585247126706
Contig19002	2.99371466884355	2.63805502642679	1.93289238599188e-05	0.00155122510011342
W4a18626|c0_g2_i2	5.17867646050786	1.56887744459604	1.93362264048308e-05	0.00155122510011342
Contig5717	1.99717422091705	4.66426612339809	1.94373312165954e-05	0.00155752081757939
Contig35849	2.92423928406692	3.06902356511847	1.95300067494483e-05	0.00156071929463076
Contig29859	1.89412981415025	2.00956075708506	1.95407303374158e-05	0.00156071929463076
Contig292	1.9583191135518	6.75320628679826	1.95452701065161e-05	0.00156071929463076
W1a5273|c0_g1_i2	4.19272529760578	0.681904990135964	1.95917666291665e-05	0.00156261932864286
Contig4084	1.68647803403231	2.41280671091908	1.98521166005855e-05	0.00157972357208266
W6b10026|c0_g3_i6	4.97557143111444	0.0574908728696713	1.99121791723926e-05	0.0015811422261892
Contig4187	2.0350386257679	3.28286858122158	2.0068019526654e-05	0.0015913847005284
W1a770|c0_g2_i1	8.07388016288576	0.473312464256982	2.02131261895231e-05	0.00160104706775288
Contig6502	7.47778719358684	2.18275241134403	2.03250903102677e-05	0.00160715526413903
W0d29833|c0_g5_i6	6.65905651336073	1.25663090865489	2.0336939723749e-05	0.00160715526413903
W5c16094|c0_g1_i2	8.54556350905152	1.95414444006084	2.10007809642843e-05	0.00165771302217158
Contig37492	1.82098065607195	3.93090100767992	2.1222914863648e-05	0.00167332838017712
Contig4817	6.3340166058613	0.80826544886215	2.12973396289268e-05	0.00167727515027265
W0d10860|c0_g1_i3	7.11568784932931	-0.0400566113778693	2.13251281057417e-05	0.00167754424888505
Contig2647	4.24843989994733	1.17005375586552	2.14786355860541e-05	0.00168639600113018
W4a22629|c0_g1_i1	3.45753444846153	-0.323355129154925	2.17930888862321e-05	0.0017084987405662
Contig17723	7.39582594358104	3.43508230501267	2.23586758829989e-05	0.00174885497543021
W6b7346|c1_g1_i8	6.18705772560797	1.51456928782463	2.24469083806791e-05	0.00175368191437083
Contig41645	3.84533455936871	3.27470131948349	2.24713425220111e-05	0.00175368191437083
Contig4721	2.51244542342525	1.05979102656613	2.25595408844441e-05	0.00175857114174185
Contig8800	4.37393002888568	2.13277790837826	2.28182436386722e-05	0.00177471790523965
W3d14577|c0_g1_i1	5.35331492376975	1.75349981950098	2.29471270282271e-05	0.00178272759323581
Contig37243	5.5472025480023	1.88420463580679	2.29997443635587e-05	0.00178480090646276
W6b17793|c0_g2_i2	7.11051958576907	3.92950052570508	2.30374358116951e-05	0.00178571259210653
W6b10026|c0_g3_i12	5.38046944858423	-0.0684079281632452	2.32241703457266e-05	0.00179816208463111
Contig5163	2.47243449552102	2.88951748427393	2.34404846903289e-05	0.00181117208339656
Contig15220	2.50407692078289	9.21740003394305	2.38410043438498e-05	0.00183971301681152
W6b12532|c0_g1_i1	3.44524665538694	0.285827259948184	2.41799296153475e-05	0.0018596121958476
W0d32055|c1_g1_i1	7.19720541753821	1.88245211834119	2.48720458059631e-05	0.00190725639613613
W0d711|c1_g1_i10	7.18329554478844	0.149837641503398	2.48825581666993e-05	0.00190725639613613
W1a2312|c0_g1_i1	4.51166163939093	1.83286622506161	2.55762383761121e-05	0.00195457806642945
W1a21851|c0_g1_i1	5.09808044898989	0.841724124289183	2.56046384636687e-05	0.00195457806642945
Contig34571	3.84279998943256	1.52221644508036	2.56135142945049e-05	0.00195457806642945
Contig10235	1.90569782073959	2.96333957690721	2.57889741136311e-05	0.00196523990953748
W0d32055|c1_g4_i1	7.18536435355633	1.87753390379081	2.58335214003988e-05	0.00196523990953748
Contig32120	2.60715680126463	1.96101693376441	2.58388847938665e-05	0.00196523990953748
Contig13377	2.71631653800768	6.76392868917549	2.6150291056101e-05	0.00198671714674491
Contig7545	6.38645974479008	0.726087396030434	2.65196718941865e-05	0.00201035468702714
Contig36145	3.28611347760014	3.40244665326246	2.67266706226964e-05	0.00202291341476695
W0d11190|c0_g4_i1	4.18257006073236	2.27888773972108	2.6744119122471e-05	0.00202291341476695
W1a10320|c0_g5_i3	3.93461631560633	0.38047172528875	2.698533209419e-05	0.00203891808859197
W3d4758|c0_g1_i3	6.31558194780439	4.54565328988472	2.70851005682592e-05	0.00204305498380339
W1a30200|c0_g1_i1	7.12419760119008	-0.221579979328645	2.7099447934282e-05	0.00204305498380339
Contig30486	4.82958539370166	1.89087744712778	2.73276295160897e-05	0.00205800371427952
Contig37364	5.19057194366735	3.60176399441729	2.73664173082365e-05	0.00205867238924648
Contig2788	2.09198762344839	3.0226672523785	2.77580092414571e-05	0.002083576109169
Contig12720	5.66710959645996	1.75813663381628	2.7929899491014e-05	0.00209149919863621
Contig4097	2.97769924324306	3.30611498724945	2.79406800653364e-05	0.00209149919863621
Contig18141	1.83144547803387	5.61829080954244	2.83581300097161e-05	0.00211937763825058
W0d16820|c0_g1_i1	5.24012560795939	0.645417809157577	2.84869586927635e-05	0.00212669668193091
W6b14431|c0_g1_i1	6.56037772627881	2.88228175210377	2.85788479557653e-05	0.00213047580072415
Contig9854	2.5470586098769	3.65695154564614	2.85994833779218e-05	0.00213047580072415
Contig29660	3.83859077778993	0.184051754193903	2.86920553173494e-05	0.00213506113686896
W1a16962|c0_g1_i2	2.16335932929254	2.88580594886928	2.91013222485477e-05	0.00216317733586613
Contig29757	3.2831160144948	1.0488403339807	2.96484938805951e-05	0.00220147263299797
Contig31863	2.6967246950234	6.06745507061104	3.0094882041488e-05	0.00222873873415643
Contig6036	1.48029944455464	3.55247959111325	3.01128402888987e-05	0.00222873873415643
W0d11916|c0_g2_i1	7.50999092028356	0.892996751290123	3.03315478460165e-05	0.00223982700891594
W2b14231|c0_g3_i1	6.78678601717616	1.41574725816646	3.03602771867529e-05	0.00223982700891594
W0d26657|c0_g2_i1	2.52282707664596	2.24911495492655	3.04007996540686e-05	0.00224041524816793
Contig1756	4.23622596872948	1.21116961369258	3.0658268902514e-05	0.00225561826897111
Contig883	1.26148615454581	3.89017111008108	3.06726333646699e-05	0.00225561826897111
Contig4439	4.58340558975254	2.67395905887585	3.07665914991444e-05	0.00226011315482295
W0d11583|c0_g8_i2	5.01171230815946	2.29681244181066	3.13042712492863e-05	0.0022971594868133
Contig4423	2.55204532553932	5.65100084904829	3.14736197639502e-05	0.00230712693886285
Contig5783	1.84425559112727	3.22294136776178	3.17118298490693e-05	0.0023221156086927
W5c24855|c0_g1_i1	6.78034756898294	-0.125039838276688	3.23315162027281e-05	0.00235839484961629
Contig7040	2.82589203669845	1.22402472085242	3.31464071148854e-05	0.00241176902170379
Contig22555	3.39721050984748	3.89999343898812	3.40781461853546e-05	0.00247694504564977
W6b13624|c0_g1_i3	7.40115728473495	1.0820942240543	3.45903764201018e-05	0.00251020821736
W0d13942|c0_g1_i1	2.75003358122551	1.10844006093827	3.46087226620561e-05	0.00251020821736
Contig30663	3.15137984017748	0.720785918151066	3.49864000873992e-05	0.00253493041138512
W2b28123|c0_g4_i2	8.09729957131447	1.10336699175311	3.5486803084902e-05	0.0025657853255672
W6b10028|c0_g2_i8	7.32260391064249	1.08904931709544	3.57077623228209e-05	0.002579052147119
Contig7129	5.91789873434981	1.86919272337389	3.58475314280412e-05	0.00258643321095905
Contig2028	3.95327999840573	3.70574773988666	3.59630866509821e-05	0.00259205359200042
Contig29608	3.04342062900836	1.35529207282532	3.62232117080175e-05	0.00260534598567008
W6b7403|c1_g1_i2	5.53375333680153	3.58823141747331	3.6294475612801e-05	0.00260774670707758
W4a18478|c0_g3_i1	7.72135704825051	1.39022510579931	3.65006748659252e-05	0.00261982737473552
Contig33160	3.05410806575023	2.66903496435811	3.65514854491518e-05	0.00262074150670418
Contig32574	2.35992556155919	4.04401324618324	3.66815556467764e-05	0.0026273307370228
Contig38477	1.67679587378115	5.69443409113396	3.74237121459146e-05	0.0026777016158291
Contig35082	5.96574043217211	1.9413339492189	3.75795566197614e-05	0.00268606027128912
W5c24360|c0_g1_i1	7.25012596500098	0.255985057143241	3.81258828593543e-05	0.00272072342275706
Contig6688	2.48784563711423	2.91070390978723	3.81435684414308e-05	0.00272072342275706
Contig12836	2.47445713586706	3.45737824147251	3.82451279157573e-05	0.00272436904247177
W1a18093|c0_g1_i1	3.46995367938544	0.281697098904601	3.83550998987306e-05	0.00272733288866676
Contig34544	1.61261252266284	3.26640629475354	3.89031275831199e-05	0.00275775497198899
W2b6592|c0_g1_i1	3.30117069257142	2.3697612743409	3.91509485550201e-05	0.00277246717174809
Contig34127	2.57810519570944	2.67073829628816	3.95335489515349e-05	0.00279668370136901
Contig27388	1.45645984949745	5.21485640990661	3.97442772015196e-05	0.002808704402808
W0d11769|c0_g1_i4	10.683842446385	3.53163645967853	3.99676002781004e-05	0.0028163048851956
W3d32398|c0_g2_i2	3.34900951400516	1.29551324495346	3.99745739312543e-05	0.0028163048851956
W3d13713|c0_g1_i2	3.56792068922825	1.85897308491296	4.00507422067514e-05	0.00281878597911565
W0d11769|c0_g1_i1	9.32060084242072	5.54416117904353	4.01381714722298e-05	0.00282205374747347
W0d14569|c0_g2_i1	6.01595283471288	0.368722993529087	4.1496614524555e-05	0.00291458670505528
Contig720	2.65443402946526	4.21756119969105	4.17267112931955e-05	0.00292776044009504
Contig15783	4.88455918978261	1.56055060361867	4.19150165772108e-05	0.00293797802550161
W1a2530|c0_g1_i2	9.74719524947468	2.15572192899328	4.28389207310613e-05	0.00299359247894458
Contig38198	4.82202868725378	2.91479355625143	4.28899883658479e-05	0.002994121378497
W1a459|c0_g1_i1	3.81179213287505	0.565758954704308	4.31652611173816e-05	0.00301028495768147
W0d28568|c1_g1_i3	2.81141358549639	1.31671594594601	4.36769551872714e-05	0.00304288682130594
Contig898	2.27712242189937	5.15867887731479	4.3754912511544e-05	0.00304492814302086
W3d8776|c0_g1_i1	3.2357540698425	4.74126428157914	4.49067860731539e-05	0.00310793816734469
W7b7351|c0_g1_i6	4.44132490046012	1.17717036919599	4.49420603217979e-05	0.00310793816734469
W0d11036|c0_g1_i1	7.14594413493858	5.5950851256516	4.49719086278955e-05	0.00310793816734469
W1a25781|c0_g1_i1	5.3954699291673	-0.00426540478591847	4.51618388436862e-05	0.0031179334917639
Contig6231	1.64991063389322	4.02403035353441	4.52793927704446e-05	0.00312291699716958
Contig18534	2.27131038636792	1.99250923757975	4.6143521280418e-05	0.00317615085677373
Contig35282	6.66391963715776	5.25175629163632	4.62636588106608e-05	0.00318123892433107
Contig38214	2.25439324125083	2.76434484567081	4.66446379783485e-05	0.00320423525082404
W4a11906|c0_g2_i5	3.75805323007705	2.88574595189719	4.68665264138175e-05	0.00321306448816324
W0d9455|c2_g3_i3	3.40674337447937	0.459154948972498	4.84647067759215e-05	0.00331015823999376
W1a14144|c1_g2_i5	7.16300946630171	0.836246062762056	4.84751206693646e-05	0.00331015823999376
Contig3451	1.79736577214166	4.62811183632361	4.8678403359131e-05	0.00332074515363301
W1a23083|c0_g4_i1	5.2724773981618	2.23911279329336	4.89117597512527e-05	0.00333336064079032
W1a4791|c0_g5_i9	5.49847103029494	4.13172640650149	4.93091022999635e-05	0.00335711585510493
W1a13134|c0_g1_i4	6.14350186430466	-0.0154864262831425	4.94067470831214e-05	0.00336043993599349
W4a20546|c0_g1_i1	5.98175348788771	1.22064495984383	4.9498153904068e-05	0.00336333359281817
W1a13916|c0_g5_i5	8.26552896506396	2.44104407487684	4.95756152197656e-05	0.00336527489823166
W2b13125|c0_g6_i1	3.58679950362833	6.31917654859952	5.01730407202024e-05	0.0034024736343379
W1a16432|c0_g5_i3	8.65317221048511	1.6793814875015	5.05458842487583e-05	0.00342438415808123
Contig37946	2.16746584688367	4.48070329552068	5.08448050771409e-05	0.00343762228289519
W1a18150|c0_g1_i1	4.78776978247474	1.31129587136544	5.0861681032742e-05	0.00343762228289519
Contig16714	2.47517405400234	7.67099185782315	5.08911132361431e-05	0.00343762228289519
Contig42582	3.33218134276212	7.6894263670675	5.10288224757169e-05	0.00344340638472995
Contig37786	3.55274188206301	2.22994837147458	5.13938705743253e-05	0.00345800869928833
W1a6244|c1_g2_i1	6.32931525770665	1.37932578040784	5.24980113089546e-05	0.00352825125054551
Contig5143	4.21061873425558	3.38611882148549	5.254035233335e-05	0.00352825125054551
Contig23186	2.47483851974692	1.5778090948435	5.28184228833835e-05	0.00354346752817646
Contig702	1.64735073816678	4.71307238236929	5.28891234020957e-05	0.00354475573711105
Contig21434	2.06737692154318	3.98867348821513	5.31069806571984e-05	0.00355589464260339
Contig4926	2.36588492159838	1.53578395872526	5.31659839541445e-05	0.00355638581878685
Contig37447	2.86968436489649	6.30604098570708	5.35929898918956e-05	0.00357799484019298
Contig37421	3.6126435706189	2.18208802128039	5.37387216420887e-05	0.00358099779156694
W3d4644|c1_g2_i4	3.57786530786855	3.92588881326281	5.37420199716506e-05	0.00358099779156694
Contig9698	3.02069389931673	3.67098287893107	5.39153492991677e-05	0.0035875146304978
Contig595	2.21832236248256	2.61704620001546	5.40946642515142e-05	0.0035940578472589
Contig13192	3.20853414089066	4.82410832369955	5.46272441023954e-05	0.00362594259021801
W2b10196|c0_g1_i1	3.33813376250315	0.53657612128823	5.47921107632278e-05	0.00363017916611572
W0d28542|c0_g1_i3	2.92035110551983	0.270955439301813	5.48110303755465e-05	0.00363017916611572
Contig44876	2.44473862024336	3.2911139983059	5.48492900505629e-05	0.00363017916611572
Contig33580	2.78522358668934	6.00001001867257	5.57607739893163e-05	0.00368696022596793
Contig42763	5.16487458369926	3.75769814809945	5.59706267538176e-05	0.00369728424253241
Contig30909	1.79184243466763	3.15971080649151	5.64827124081135e-05	0.00372753409441541
W2b24517|c0_g6_i1	4.12061540098211	3.12340662358656	5.7060838824206e-05	0.00376208013213386
W5c2762|c0_g1_i1	2.86988569752962	0.21103297135485	5.75941350585897e-05	0.0037936071811989
Contig10144	3.13103505375659	3.33595539442144	5.87911577346132e-05	0.00386505536694259
Contig21984	1.23647214674725	4.58913828504558	5.9254786519915e-05	0.00389181819249884
Contig6138	2.27740345498587	4.26603998330936	5.9319032342357e-05	0.00389232376948438
W6b1131|c0_g1_i1	6.51193921755214	-0.0425170391575415	5.99348630626966e-05	0.00392524880526311
Contig31383	3.29078932759021	2.2455560312836	6.02748288032502e-05	0.00393649276331395
W6b11257|c2_g1_i3	5.69802696007214	1.47485265187389	6.03353072015374e-05	0.00393649276331395
W1a14445|c0_g2_i1	5.78773309399315	0.609835356430232	6.07467273942565e-05	0.0039595821401529
W3d6287|c0_g3_i1	5.1462404001138	3.7485570216272	6.08174869727661e-05	0.00396044395771943
Contig5903	4.30311451749314	1.31943782427472	6.11288397641275e-05	0.00397669527149282
W1a7592|c0_g1_i1	7.14020303053349	0.815736497766755	6.11825937428942e-05	0.00397669527149282
W1a4035|c0_g1_i1	4.21917034683459	-0.335255867654571	6.13837560089888e-05	0.00398224947559917
W1a946|c0_g1_i1	6.09897149838685	0.315912524763557	6.21905465103875e-05	0.00403039733685957
Contig5846	2.71952157240707	4.20062556899342	6.22430318613685e-05	0.00403039733685957
Contig13576	4.77631499656787	4.90472077066702	6.26646404801349e-05	0.00404814244088665
W1a3643|c0_g1_i1	3.86140963223603	3.84628566349253	6.26935123486921e-05	0.00404814244088665
W0d1344|c0_g1_i1	3.82117348781099	2.70675925712767	6.27984896096015e-05	0.00405112055933279
Contig30533	2.68413910698935	2.00126272623272	6.29699558110502e-05	0.00405837827564252
W4a1028|c0_g2_i1	5.53089702232912	-0.164173641173012	6.33657067913728e-05	0.00408006391942355
W0d7696|c0_g14_i4	6.68712647670306	1.06296054021934	6.35766423112924e-05	0.00408982004072044
Contig2600	3.27317618451357	1.55205768443101	6.37026692407836e-05	0.00409410096095389
Contig7729	1.89592880771128	2.59004359621635	6.40466397097409e-05	0.00411236782136277
W1a27669|c0_g1_i1	3.67193273401442	0.728939695604264	6.43000020281904e-05	0.00411992889221445
W0d24970|c0_g3_i1	10.5589600026894	2.59818067566116	6.43876003366409e-05	0.00411992889221445
W6b6132|c0_g1_i1	5.57740341957176	2.8296695714873	6.44191961696156e-05	0.00411992889221445
W1a12394|c0_g1_i1	7.87092524190193	3.60612620730524	6.45235260606575e-05	0.00411992889221445
Contig37871	2.15651041776165	3.34302421789114	6.46634138620978e-05	0.00412075602593293
Contig2541	2.38951726571654	4.17328747213959	6.47160806606448e-05	0.00412075602593293
Contig3223	2.00729932315503	3.85082837608492	6.58066808366583e-05	0.00418004853105271
W0d7696|c0_g14_i1	5.0177231669415	1.13630270284408	6.58674284177793e-05	0.00418004853105271
Contig7690	2.05262236421907	2.70618964497864	6.62995689474864e-05	0.00419828144415215
W2b18572|c0_g1_i2	5.85461107155536	1.34830085469837	6.70021898032103e-05	0.00423498138524754
Contig14799	3.80653610367788	1.52541356392912	6.75286003951191e-05	0.00425901645655356
Contig4617	2.58719020169983	2.13776594503501	6.7558260365251e-05	0.00425901645655356
Contig30306	2.46008549412823	2.20552573649045	6.83594620075845e-05	0.00430495744639163
Contig34111	6.07112284942304	3.48033548460699	7.02510722041996e-05	0.00441948254452525
Contig32723	2.30018606461949	2.38435744484832	7.03064473828328e-05	0.00441948254452525
W4a29612|c0_g2_i1	3.63553091625672	3.7365220384245	7.06594957624725e-05	0.00443515998854818
Contig37945	2.77906952582457	3.92709496700133	7.06902419946341e-05	0.00443515998854818
W4a11906|c0_g2_i1	3.35682035583653	3.58009444852737	7.07491525369872e-05	0.00443515998854818
W4a18626|c0_g1_i1	5.44977967481108	1.7955967600751	7.0991778321697e-05	0.00444632036891633
W3d24058|c0_g1_i1	2.02287141316416	2.86313917987552	7.11558374166705e-05	0.00445169198053395
Contig6615	1.42885324390592	4.20029577079604	7.12133942684118e-05	0.00445169198053395
Contig9660	3.40210637888748	3.27158813799123	7.12715679124305e-05	0.00445169198053395
W1a2113|c0_g1_i1	4.02933893679939	-0.188903757161603	7.14781238940027e-05	0.00445575948285157
Contig24373	2.05968748104956	4.51204430209351	7.1491040892146e-05	0.00445575948285157
Contig3035	2.32479628799339	3.22342763163008	7.15308901172563e-05	0.00445575948285157
W4a18478|c0_g2_i1	3.75858628506282	2.8743546143848	7.18742786105765e-05	0.00446906083588365
Contig15428	2.59074372193471	1.15129570265217	7.28147352101664e-05	0.00451937227591179
Contig31670	1.39466133632797	4.69572815682677	7.33346808538232e-05	0.00454754302029762
W1a10990|c0_g5_i1	7.06573404867182	0.186060490839691	7.37802531542515e-05	0.00457072261542013
Contig9453	4.34125769448156	1.94714548758763	7.38412881849602e-05	0.00457072261542013
W1a25924|c0_g1_i1	2.5641800440126	0.68302839002865	7.40675543144339e-05	0.00458060907328941
W5c25267|c0_g1_i1	3.38835648102103	0.277173733123036	7.45942070436471e-05	0.00460903811420855
W3d24823|c0_g1_i1	3.83124893718659	4.67169854309093	7.47726846451019e-05	0.00461592235828848
W1a11585|c0_g2_i1	4.4283001960391	1.12793905879704	7.49143189611539e-05	0.00461974891720255
Contig6592	5.28314063003179	1.53920454229662	7.54237526153793e-05	0.00464362051880303
Contig35643	4.13310610020315	0.749740710967803	7.55788482613128e-05	0.00464901097723206
W0d14206|c0_g1_i1	6.89536479829149	1.60686649028321	7.60397994101289e-05	0.00467318881517678
W4a18626|c0_g2_i1	5.09990205863948	1.60378926176852	7.63175162128885e-05	0.00468607250309147
W6b10718|c0_g1_i1	3.2722569383668	0.214243814911928	7.64682904909576e-05	0.00469114560701746
Contig35666	2.74754921205023	0.772412590071967	7.68915449382402e-05	0.00471209333539049
W0d33415|c0_g1_i1	4.155062769853	-0.0244987260404457	7.69466659254259e-05	0.00471209333539049
W1a4554|c0_g1_i1	5.65861821612001	2.49135004653978	7.73882292430727e-05	0.00473492141800816
Contig1523	1.59003094823976	5.54917824226109	7.77315978919117e-05	0.00475170634644411
W6b4900|c0_g1_i3	7.27391890518064	1.45493174875725	7.91145340570097e-05	0.00482766986543625
Contig38274	2.16840350827959	2.43428744451602	7.93012622763491e-05	0.00483477810895099
Contig12625	5.62281984233693	1.52560218501381	7.94981504619396e-05	0.00483956129589183
W2b5033|c0_g2_i2	5.08229040169963	2.20913023487139	7.95906466025911e-05	0.00483956129589183
Contig1146	2.08597200484748	4.12185259446253	7.98585820767865e-05	0.00484728917240685
Contig21784	3.20458782454645	4.79004546918772	7.99962801647343e-05	0.0048513691244925
W3d11314|c0_g1_i2	4.72759547871187	2.28619835346659	8.01983936785377e-05	0.0048519559347455
Contig22147	1.40815813952757	3.73631642503631	8.02044459153266e-05	0.0048519559347455
W0d24970|c0_g4_i1	7.47147425708199	3.1495157409589	8.02174258156146e-05	0.0048519559347455
Contig28018	1.36867204184717	4.31792324060944	8.08910488718672e-05	0.00488411638241085
Contig45048	2.52029279291159	3.64491883510308	8.10662138769961e-05	0.00488799560582711
Contig13368	5.22069330935043	4.78271571739492	8.10973236554882e-05	0.00488799560582711
Contig36684	3.47851313336619	2.83730700029846	8.16760299388946e-05	0.00491856911002099
Contig8160	5.89105955112727	2.37908887306337	8.19335719908369e-05	0.00492823038502035
W1a894|c0_g1_i1	4.50631147858786	0.218670890625819	8.25226611379328e-05	0.0049522230265442
Contig13937	9.70458552101716	4.31365654582095	8.3105775040254e-05	0.00498287169649021
W0d6294|c2_g13_i2	5.56418647644143	1.86707983982983	8.41989817868429e-05	0.00503584272560361
Contig30364	1.72540546665121	2.35837570391756	8.43246951834049e-05	0.00503584272560361
W4a25571|c0_g1_i1	3.76593433597003	-0.131515447979271	8.43258732766793e-05	0.00503584272560361
W2b3224|c0_g1_i1	2.9317895978869	0.447346623809393	8.43550479808949e-05	0.00503584272560361
W6b3481|c0_g2_i1	5.77142535800642	0.958081166900528	8.55156764765269e-05	0.0050962900807206
W1a23804|c1_g1_i1	7.3851745978432	0.838534841615271	8.56362926839126e-05	0.00509906340659089
W1a13283|c0_g1_i1	6.42956212628228	0.925273072867887	8.59467466391386e-05	0.0051102747615915
Contig5102	1.30632876969044	6.70049006475902	8.59994012347486e-05	0.0051102747615915
W5c11399|c0_g1_i1	3.04696383899873	3.10154807229093	8.60473100982762e-05	0.0051102747615915
W3d15447|c0_g1_i2	3.61877843953783	-0.153707277983392	8.64898971415833e-05	0.00512709555795107
Contig10207	2.29127535159162	0.495192823929793	8.65922649727669e-05	0.00512709555795107
W0d8885|c0_g2_i2	2.72145948329823	2.07020170651868	8.66284886956227e-05	0.00512709555795107
Contig16062	5.99154374770938	-0.0615987755283483	8.7307829104794e-05	0.00516286296644431
Contig35182	5.65814412496726	0.321668376005996	8.78945628360315e-05	0.00519309746706413
W6b12313|c0_g1_i9	4.27590326227669	0.856624978034025	8.84023361621458e-05	0.00521861887025113
Contig9981	2.10961521200332	3.7809039422258	8.85004250026053e-05	0.0052199325225187
Contig30749	2.9126213181099	5.69376874264465	8.96641717719299e-05	0.00528197768864615
W1a14116|c0_g1_i2	3.70655362562467	2.2316849491819	8.97058333046744e-05	0.00528197768864615
W2b13125|c0_g1_i1	6.44342052177641	3.20150013991714	9.03900588235896e-05	0.00530975981986287
W3d23976|c0_g1_i7	6.97431695536561	0.399786315370267	9.08723149025731e-05	0.0053324153276845
W1a4232|c0_g1_i5	6.99099239854241	0.0127009142462836	9.11602296222061e-05	0.0053435762229995
W3d24570|c0_g1_i1	6.49184563239584	1.08876396366738	9.12177775166262e-05	0.0053435762229995
W3d28259|c0_g1_i2	2.57828465554041	2.06969436385956	9.1636372182859e-05	0.00536353296776407
W1a23218|c1_g1_i7	3.25002029816615	0.697027130277949	9.26008564302933e-05	0.00541537990638058
Contig35931	1.41030490422363	5.36770138662265	9.27455414177078e-05	0.00541923693282145
Contig28655	2.5603455035851	3.04954257219875	9.32172801111427e-05	0.00543737638134911
Contig11811	1.42050206922672	6.83011229061857	9.41717150195588e-05	0.00547689604968653
Contig6046	3.85108931661632	1.06649028144304	9.42097414404471e-05	0.00547689604968653
W2b17681|c0_g1_i1	4.52985468522024	-0.218344033033561	9.49068075431215e-05	0.00550811583204734
W1a22208|c1_g1_i1	2.1279432652858	2.09156899168911	9.53306885464472e-05	0.00552805556363021
W4a7656|c0_g2_i3	7.32017201508711	1.45793827263054	9.56569728379081e-05	0.00554230703230546
W1a3|c0_g2_i1	4.02706653304864	-0.384393121010083	9.62739065888829e-05	0.00557336041911353
W0d4280|c0_g1_i1	6.4677822032525	-0.363153360841229	9.66059047613713e-05	0.00558318861170001
Contig6832	2.85302438324395	1.7993316416379	9.6917674448601e-05	0.00559650785876351
Contig3296	1.40229848389438	4.80318470489776	9.74512835335764e-05	0.00561789509898085
W6b23423|c1_g2_i4	5.72791676495655	0.968029998613799	9.76937597846842e-05	0.00562716056359781
Contig28992	3.4687054780124	4.33313393675808	9.77780738640729e-05	0.00562730801021059
W0d24970|c0_g3_i2	9.16377873524562	1.35696628664702	9.79479943669566e-05	0.00563237790164274
W2b5033|c0_g2_i5	6.3382208996157	1.89000012081757	9.84071319150677e-05	0.00564934087070721
Contig37140	3.72808398027106	1.93692609368918	9.85480360400953e-05	0.00565271534725987
Contig20913	1.6429137484563	5.41541248350285	9.86564683488148e-05	0.00565422317184481
W1a22997|c0_g1_i1	2.48454231668984	0.0798802787441953	9.92684184289659e-05	0.00568456221073426
Contig3513	1.4596679475639	4.73910162486921	9.97773534746465e-05	0.00570492354166728
Contig476	3.86938061579245	2.53328907684744	9.97897481428319e-05	0.00570492354166728
Contig1801	1.72843004598343	2.71359527329115	0.000100179323810924	0.00572244250336391
W0d31420|c0_g1_i2	5.91522515181657	0.601804917859409	0.000100782148547791	0.00574837357597436
W2b8736|c0_g1_i2	3.29581909450196	1.30237180546729	0.000100800309539183	0.00574837357597436
Contig18533	2.2648447822292	2.16992696512371	0.00010135362736251	0.00576559742034401
Contig5483	6.97268168935942	-0.161800621788705	0.000102081767512051	0.00579743582622897
W1a23218|c1_g1_i8	2.67173685711769	0.969569647388057	0.000102370424192561	0.00580903630504731
W2b12721|c0_g1_i2	3.96497477674852	1.91572431589483	0.000102626128755007	0.00581200046219712
W3d29273|c0_g1_i1	2.94024411053786	7.0133034781185	0.000102674322222479	0.00581200046219712
Contig13247	1.86247984241746	1.83918002688831	0.000103173767820434	0.00583058849475873
Contig23048	1.73538089973396	2.2819954492955	0.000103788992708911	0.00585274246499907
W0d26572|c0_g2_i2	3.48139064371451	6.44732694291952	0.000103820876187876	0.00585274246499907
W1a13134|c0_g1_i6	9.52360759147108	1.56230125085645	0.000104291836171307	0.00587138880902994
Contig34376	3.84140108348202	1.09576388108063	0.000104322241304097	0.00587138880902994
Contig1351	2.55320437100704	2.20746777631654	0.000104947652857749	0.00589694436041189
W2b18187|c1_g4_i2	6.5837483436364	0.250379827265806	0.000105310461090318	0.00591250379915888
W1a13441|c0_g1_i1	6.47299178617408	0.181446098824884	0.000105663394505565	0.00592748392062513
Contig4594	1.82668587913834	5.51189494187116	0.000106682044571931	0.00597975447229247
W1a27460|c0_g1_i2	6.29254583758552	2.07333172297461	0.000107049233795216	0.00599545391423294
Contig15585	3.85912987908071	3.40583843064063	0.000108865986735469	0.00609224682843563
W6b23183|c0_g1_i4	4.08424500305392	-0.189717949017127	0.000109352393288325	0.00611449547914053
Contig45516	4.64602136990104	1.09731540609635	0.000109579823370826	0.00612223896287395
Contig37661	2.1543003681999	0.934325026078185	0.000109795585060267	0.00612810118182078
W1a23210|c2_g6_i1	4.78707730159747	0.284493330545512	0.000109862808844242	0.00612810118182078
W0d29833|c0_g5_i4	6.92595488526439	0.176529359799851	0.000110056878341828	0.00613363586273007
Contig5276	2.45328522181869	0.738505396275913	0.000110140253462552	0.00613363586273007
W1a13134|c0_g2_i1	7.63608686356792	0.76682157628751	0.000110487515695324	0.00614800054999233
W2b23772|c1_g1_i1	4.00695715558803	0.368105229667556	0.000110681197051019	0.00615380303345374
W1a2682|c0_g2_i1	4.01974015321289	0.575549868927665	0.000111142953706	0.00617448893421418
Contig8421	3.88292910634223	5.7819812384371	0.000111805330777151	0.00620627784520391
Contig35739	4.78859902879549	3.17039595714432	0.000112609996916094	0.00624590758076439
Contig6693	1.27293044628389	6.67683287457078	0.000113262315409335	0.00627703034964201
W0d13360|c0_g1_i1	5.57309986452035	-0.370196665130787	0.000113798014862209	0.00630164518020558
Contig24846	3.27083890790212	6.61354550561381	0.00011393631413683	0.00630423181243272
Contig2591	4.85541338187582	1.46909170975514	0.000114293172826709	0.00631889772852048
W1a10085|c0_g1_i1	4.41504447524306	1.85856333108383	0.000114388702034882	0.00631910364242777
W0d28571|c0_g3_i1	4.52386846204997	1.1999676990641	0.00011462076097706	0.00632684540462951
Contig3808	3.22194682334861	6.76861990493637	0.000115979341124635	0.00639670673741253
Contig14541	1.6127353890644	3.28734103192271	0.000117560882225256	0.00646838580761696
Contig41393	1.25782647429373	4.39648921813659	0.00011820293617634	0.00649851797355417
Contig4772	2.71033935437613	5.26477866205501	0.000118439970897515	0.00650402256220006
W1a26432|c0_g1_i2	3.48683417886931	1.00557573234472	0.000118492042843429	0.00650402256220006
Contig2960	2.92544066541254	4.57455069170572	0.000119352865817281	0.00654605295612356
Contig29216	3.56263657868987	-0.189169003544051	0.000119641636780177	0.00655145039208681
W4a27350|c0_g2_i1	11.0496301194885	8.17781072527913	0.000120016226054812	0.00656673837186393
Contig969	3.76909752910534	2.39575671973502	0.000120454467041214	0.00658548202969089
Contig25980	2.43039066065098	7.06155460901442	0.000122464074186942	0.00669003742415522
Contig5914	2.56934637813983	1.43093715026174	0.000122855785445753	0.00670611373814597
Contig33031	8.13919441011712	0.830009778046948	0.000123167248168566	0.00671778765922243
W1a16432|c0_g5_i2	8.17180113458377	2.08702632432892	0.00012341849382121	0.0067261613354723
Contig36309	2.20161242401117	4.48656446705886	0.000123675016341627	0.00673480911774278
W1a13618|c0_g1_i1	5.60378731379387	1.68627403740237	0.000124252853390946	0.00676092680205978
W0d711|c1_g3_i2	5.31515835154359	0.188547506000604	0.000124420043780717	0.00676467650356579
Contig32299	2.50592166506463	2.75075898053827	0.000125460364277574	0.00681047933277126
W1a14815|c0_g1_i1	8.33154739786269	0.643048968048263	0.00012573877859419	0.00682021403325083
W3d25441|c0_g1_i4	4.60321204896202	1.05865896707364	0.00012679687375333	0.00687219087731433
Contig14180	1.38777048786342	7.43063230986684	0.000126930637391453	0.00687402803534893
W0d11769|c0_g1_i3	8.60013381106203	3.57676990220165	0.000127281256738337	0.00688759706274624
Contig41342	2.29808998638115	1.98910398110808	0.0001279933686736	0.00692069092894051
W1a3179|c0_g1_i1	4.33833167589422	0.653765337896073	0.000128177349486576	0.00692519883819467
W0d24353|c0_g1_i2	4.74344952883116	0.186747801459383	0.000128355706732251	0.00692939608297593
W6b4051|c0_g1_i1	4.71941680287671	0.278949642925852	0.00012872456062306	0.00694386281881385
W1a21901|c0_g1_i1	4.25740752394097	2.80851250259728	0.000128850370824323	0.00694520651885651
Contig13425	2.12156797828133	2.65049487147645	0.000128955558975141	0.00694543742987237
Contig2907	1.11474354876316	5.08404750297736	0.000129684953036816	0.00696836431493376
W4a7743|c0_g1_i1	5.31172049444956	2.84161175439211	0.000130528529075606	0.00700275893478731
Contig34873	2.721643032859	2.72307916589418	0.000130784783996251	0.0070110422523598
Contig3057	3.48625272455524	2.12215866989566	0.000131320592185685	0.00703428716056424
W1a20226|c0_g1_i1	3.81433542990428	0.0661734099935321	0.000131583715938814	0.00704290072744978
W1a5693|c0_g1_i1	2.80640508167501	1.20315421220712	0.000131955790371019	0.00705732786543742
W1a630|c0_g1_i1	7.05120050175953	-0.216424602516857	0.000132845093983726	0.00709386618237998
Contig38152	2.79597687270628	0.640435000129865	0.000133303765629875	0.00711284092700431
W1a13070|c0_g1_i1	2.80691457354869	0.151486763502478	0.000133429106841329	0.00711352716319621
Contig4060	2.40203480460919	2.85190579507358	0.000133523319020942	0.00711352716319621
W1a4390|c2_g4_i1	6.19003780092294	1.63292644104849	0.00013397459811326	0.00712891522205936
Contig15418	1.7924292688478	1.79175269278742	0.000134107915623312	0.00712891522205936
W1a23666|c0_g1_i2	5.05960038792089	2.08043326989239	0.00013412286745361	0.00712891522205936
Contig32018	2.10764451237866	2.51218070863286	0.000135109799601507	0.00717583157883557
Contig15968	4.25013652927973	3.22578081359421	0.000135648833953606	0.00719890558110608
Contig7620	1.35042489627297	3.92183263311957	0.000137218581142031	0.0072710002903528
W1a2530|c0_g1_i1	7.97949475170405	1.6857847843714	0.000138014933615449	0.00730757223893738
Contig40364	3.4853129980769	4.29945897613612	0.000139057435744161	0.00735711100472103
Contig38184	5.26675162158166	1.00462325812474	0.000142549729908071	0.00753270641813177
Contig30234	1.89312162231772	2.74116526488786	0.000143150791159876	0.00755625403153115
W1a10921|c0_g1_i2	3.32809655480276	5.01920271138094	0.000143360335201618	0.00756151616291018
W1a5952|c1_g5_i3	2.01990796575033	3.76145878911543	0.000143862777368284	0.00757839748568162
W4a6289|c1_g1_i1	2.52905680482577	2.80220699749534	0.00014390059149503	0.00757839748568162
W6b21503|c0_g1_i1	4.35478525701285	0.735090200165226	0.00014456703892521	0.0076076746355505
W5c28617|c1_g1_i1	2.56146890837519	0.775114222383483	0.000144980622854385	0.00762123012720522
W6b23365|c0_g1_i1	6.18576822273308	0.458676778038523	0.000146402837172261	0.00768079275018376
Contig36884	4.20861840800069	2.35882325297183	0.000147401745601022	0.00772730917990066
W1a27935|c0_g1_i1	3.32623345894131	1.46884648450354	0.000147952179906511	0.00775026213647257
Contig4534	2.93232265065338	2.74256147409977	0.000148236103773854	0.00775923003419155
W0d17629|c0_g1_i1	6.96181830232921	-0.154924341993736	0.000148548739885056	0.00776437668213256
Contig36160	3.52238293325855	0.762120907161001	0.000148560031531389	0.00776437668213256
W1a5281|c0_g4_i1	4.19648456469416	0.578652523381887	0.000149371266053354	0.00780085203716574
W3d15571|c0_g1_i1	3.71041491798009	-0.357345865800365	0.000150738759306878	0.00786630044019031
Contig38985	1.38665281158789	4.91120990226062	0.000150897661913158	0.00786862717030793
W3d6351|c0_g1_i4	4.20892261499894	1.73547813135173	0.000151399498818401	0.00788881930557775
W2b15493|c0_g1_i1	2.84602445833163	5.05559397114242	0.000151530120954311	0.00788965301477089
Contig30142	4.07888418276807	7.50391689859131	0.000151997460566305	0.00790800393476941
Contig3483	4.33711713233719	2.90426588884977	0.000152331379465121	0.00791939086959459
Contig41300	4.62255078305387	3.43170631149998	0.000155605142453808	0.00807199716111759
W5c29031|c0_g2_i2	4.15082679656222	1.62453980921968	0.000155618611006553	0.00807199716111759
Contig5230	1.99212210252944	3.86867213767688	0.00015639382568498	0.00810609925417811
W4a23551|c0_g1_i1	2.18256422842167	1.45223737748088	0.000156512073801661	0.00810612420159212
W1a1779|c0_g2_i1	5.39840354134729	0.891246597004927	0.000156831906737236	0.00811658180792289
W1a19377|c0_g1_i1	6.06886335001787	0.423594023859029	0.000157472683022996	0.0081436211253485
W0d10052|c0_g1_i1	5.09952363251041	-0.391028641118772	0.000161028787623858	0.00830879573442685
W1a14144|c1_g2_i9	6.18873730773696	2.06138844939797	0.000161713975413427	0.00833789989187789
W3d17568|c0_g1_i1	6.42196582406866	-0.125232285038247	0.000162596922507621	0.00836807905566657
W0d28568|c1_g2_i1	2.98123076010876	1.45676564977612	0.00016263092697861	0.00836807905566657
Contig24619	2.78548293567664	1.46015200125468	0.000162664019300353	0.00836807905566657
Contig11840	2.42617631501933	1.18098897923983	0.000162860588293094	0.00837193428931312
W1a23255|c2_g4_i5	3.96389308464999	0.745252583922202	0.000163667469209987	0.00840713376168794
W3d7701|c0_g1_i8	7.83222364662511	1.26408783551673	0.000163865747682538	0.0084110418676245
W1a9429|c0_g1_i1	7.11135747462369	-0.175466924664628	0.000164274538493513	0.00842574145572687
W4a30752|c0_g1_i1	6.37487440693344	1.34808289112237	0.000165648907496815	0.00848990737216735
Contig21880	1.83205996039372	3.65165240551769	0.000167114153866851	0.00855863202303801
Contig6243	1.65214932715349	3.63706062717928	0.000168197563276965	0.00860131848104015
W2b18132|c1_g1_i7	2.12894752024569	3.66998613491494	0.000168350736234232	0.00860276011616532
Contig12014	1.25520843444737	3.45446643619073	0.000169326924487457	0.00864622467827943
Contig29663	3.87440392278602	6.20011643349928	0.000169731931687558	0.00866048059445367
W1a3476|c0_g1_i2	2.62286342368277	-0.0632281450947098	0.000171249199873858	0.00872961873143421
Contig9401	2.0876599409187	1.28432541458062	0.00017146740651004	0.00872961873143421
W0d7696|c0_g21_i1	4.46475193596184	0.31413171848667	0.000173724963240675	0.00883801675519743
Contig5183	4.71039142360368	2.00645998330332	0.000173883791424752	0.00883956361251739
W1a12399|c0_g1_i3	7.61334574627634	-0.00972224697626335	0.000174283773455972	0.00885335844614128
Contig33667	3.51604273887002	0.753392028462308	0.000175293061511356	0.00889806195424017
Contig767	1.83987691598664	2.89033993769875	0.000175969352933113	0.00892580877014891
Contig2989	1.96264569585783	2.00078083335437	0.000177031156737251	0.00896645222997678
Contig42460	1.56625259860609	3.8221961596087	0.000177189329591739	0.00896786465769012
W5c23174|c0_g1_i1	4.34561154083687	0.174014240553068	0.000177375760157347	0.00897070413163155
Contig33121	3.67259847932745	2.98613097134042	0.000178169326668945	0.00900422253544555
Contig19107	2.11886199788733	4.23018694797336	0.000178501762590153	0.00901020385875616
Contig34928	2.73522636237902	0.700034026217409	0.000178549483718959	0.00901020385875616
W0d1668|c0_g1_i1	7.8311950303424	1.46799075388545	0.000178815948703951	0.00901703983969987
W3d22855|c0_g2_i1	4.37430100788053	1.41154691244212	0.000179281870686671	0.00903391634195089
Contig30425	2.68614113032753	3.33908714749729	0.000179701446273715	0.00904843449152332
W2b11648|c0_g1_i1	2.8070478829225	0.238126508068108	0.000180000475244802	0.0090502503375093
Contig40060	4.44218291144444	2.87063632679899	0.000180415129387493	0.00906447750802915
Contig6274	1.63659948154181	6.24764767031047	0.000182165728692799	0.00914575597183279
W1a7161|c0_g2_i1	6.04920297819375	0.824121742892614	0.000182618613961422	0.00915864068561416
Contig946	1.67877682043326	1.99024269790872	0.000182735276274753	0.00915864068561416
Contig45640	3.71909265005292	6.13487696459478	0.00018282154088264	0.00915864068561416
W6b4929|c0_g1_i2	7.5122822725228	4.05867523559561	0.000184434140440421	0.00923270600348732
Contig18454	3.03010344719596	5.32466587106639	0.000186485698427793	0.00932862179809726
Contig15969	2.28759704824837	0.859968265233977	0.000188744383127513	0.00942106844048803
W1a12712|c0_g1_i1	6.77893753846026	-0.254442574582332	0.000189534847257015	0.0094536685553586
Contig31834	2.27309500890474	1.71715597326284	0.000190439795633331	0.00948505934372897
Contig4451	1.85456902978678	2.7236058727915	0.000191025156681315	0.00950733447916722
Contig32458	4.3467607811964	1.149753026518	0.000192594298405628	0.0095715889876218
W6b5651|c0_g1_i1	3.20609994530163	0.0102752757656862	0.000195106079712679	0.00966684118937083
W1a4839|c0_g1_i2	3.26788747111824	0.218397374113381	0.000195335162071266	0.00966684118937083
Contig12617	2.71894277393143	6.54719984914673	0.000197419687113655	0.00976206314899937
Contig16009	1.05282157864552	6.57066147539432	0.000199195172464365	0.0098357260481113
Contig44877	1.84907840701464	5.03629341092295	0.000199584137174612	0.00984786762007376
Contig37336	3.4731953473367	3.52777927745329	0.000199983133335119	0.00985876977609596
Contig4894	3.49594674961556	0.154615906417507	0.000200091547204876	0.00985876977609596
Contig29666	1.55679794862806	2.41038718622673	0.000200491480534962	0.0098714088613609
W6b16763|c1_g1_i1	3.10165028102237	0.0202862263282673	0.000200981250265634	0.00988844990584998
Contig13194	2.28766599400837	4.23016667693277	0.000201468361139206	0.00989826569160159
W1a8198|c0_g2_i1	7.26599659968437	1.7422617179811	0.000201710125174704	0.00990307513268562
Contig32242	2.15300169040861	8.77003280024899	0.000201919454531236	0.00990628645352389
Contig33312	2.97497213987785	2.96393584916155	0.000203586128922145	0.00998094047433697
W1a23573|c0_g1_i2	5.69432633370216	0.328396180760165	0.000204081680020875	0.00999811402078068
W6b25249|c5_g1_i6	2.39013017225963	5.56343871542472	0.000204247054256954	0.00999909903173163
W1a11869|c0_g1_i1	5.82737577886163	1.42803336327166	0.000204646049403455	0.010011511636488
Contig6673	4.16917234575917	3.68581174176267	0.000204818260200982	0.0100128199475526
W3d28487|c0_g2_i1	4.10209163209478	3.20176636854611	0.000206050127010534	0.0100637305987051
W0d4635|c0_g1_i1	5.38952189191042	1.97164275808809	0.000206152082522289	0.0100637305987051
Contig16343	3.29640508230997	2.70653038040706	0.000206664471480802	0.0100815938348452
W6b15895|c0_g1_i2	2.07339340008275	2.05887654317502	0.00020733005617246	0.0100997469401718
W1a17951|c0_g1_i1	4.16753591126139	0.0619438907628303	0.000207952050378322	0.0101228822713159
W0d1772|c0_g1_i1	8.52404354757073	1.40851281998488	0.000208355698137073	0.0101353635435838
W1a4232|c0_g1_i2	5.23405703872109	-0.129522997416935	0.000208989413083791	0.0101590107919375
W5c23576|c0_g1_i1	2.62795182329487	1.07672586018904	0.00020924357786855	0.0101598225334693
W6b9878|c0_g1_i1	5.14430287858726	-0.265281555161492	0.000209301318463207	0.0101598225334693
W1a10320|c0_g5_i2	2.9396869858578	1.54601243782429	0.000210805259241788	0.0102256149430097
W0d28462|c0_g2_i1	5.89374419918926	0.783852750481237	0.000211343861242451	0.0102445215894651
W4a26262|c0_g1_i3	3.98436074437679	2.88311799118529	0.000215054438323943	0.0104097236981108
W3d25441|c0_g1_i1	5.4644216283872	1.10224183927372	0.000215802922464241	0.010430791618631
Contig35862	5.40695163004502	2.38757342532857	0.000215944299984733	0.010430791618631
Contig32198	1.83928077577726	4.68706867792498	0.000216539609584524	0.0104522120665652
Contig16161	7.01089984484473	6.25878640740403	0.000218691903894563	0.0105265742159934
Contig32446	2.00242009023351	5.02312238198581	0.00021980876043459	0.010563956646474
Contig30808	1.74391367391634	2.66738467865336	0.000219850107749832	0.010563956646474
Contig6586	3.12730810450169	2.97764676761208	0.000219928955636873	0.010563956646474
W0d28572|c2_g1_i1	3.68318999861149	2.38761059434291	0.000222026221577979	0.0106371891113272
Contig1526	1.88449176561421	1.90559260367301	0.000222040235878539	0.0106371891113272
Contig39493	2.75767047696847	2.09119870436771	0.00022207172177152	0.0106371891113272
W6b23575|c0_g2_i1	7.00176423974857	1.11455136048865	0.000222803054183802	0.0106647982097215
W3d15315|c0_g3_i1	5.48449345639393	3.31235542711192	0.000224866132176851	0.0107486011180535
Contig15933	2.32590126936057	4.95495563545114	0.000225141134335669	0.0107516082446532
Contig20099	2.56202428900863	3.3040751141651	0.00022524144422347	0.0107516082446532
Contig28742	2.72738419415303	3.86382032835202	0.000225984578328274	0.0107721925491291
W5c301|c0_g1_i1	4.5917452683429	1.24263961705005	0.000227075017833968	0.01081662811595
Contig6149	2.70091389285782	2.79662483687779	0.000227591179117347	0.0108326804347847
W4a8089|c0_g1_i1	4.81879697343358	0.645522116924069	0.000227726763556682	0.0108326804347847
Contig12409	1.29654643180116	4.95649384995485	0.000229625195324561	0.0109079098996413
Contig31506	1.54640651901889	5.00482602799998	0.000232174619236616	0.0110095101003984
Contig40195	3.1505216770147	0.965138667782061	0.000232403797301821	0.0110095101003984
W1a17745|c0_g1_i1	3.92159500860506	-0.000833689150774232	0.000233086139284571	0.0110266564530829
W1a21181|c0_g1_i2	4.22440876198373	0.0320891037209415	0.000233946510619918	0.0110597570185372
Contig17692	2.06462025940282	3.87622560150643	0.000234618245829428	0.0110839005469672
Contig10370	1.90437033006211	7.05638228248746	0.000237238372050873	0.0111999942558338
Contig37403	3.02722794831016	5.69397199485051	0.000237554504852892	0.0112072321302497
W1a5211|c0_g5_i1	6.05730041041615	1.33065576612403	0.000238374140673986	0.0112381978430629
Contig5574	1.34218478626813	5.93664676360807	0.000238693271883826	0.0112455409242351
Contig12921	1.47053482955484	6.4770289562668	0.000239141425703243	0.0112589484363923
Contig9343	1.80448258050045	3.82257912690965	0.000239354351148885	0.011261270470458
Contig31996	4.84234125389668	6.5637255097774	0.000239655398213091	0.0112677324930352
W4a18569|c0_g1_i1	4.90399472924238	2.02001752578075	0.000240446004802768	0.0112971873055182
W2b30098|c0_g1_i2	7.56823260106444	0.0826402040683525	0.000240618447539073	0.0112975777496654
Contig36694	3.59790626956032	3.21930138667256	0.00024120113473933	0.0113129827607196
Contig23923	2.2263531810193	1.74184504143615	0.000241439616392043	0.0113129827607196
Contig33364	4.5828282271632	0.976110614655971	0.00024190246093231	0.0113269593135325
W3d15235|c0_g1_i1	5.290259297923	1.77104668022478	0.000243598147668541	0.0113908612094572
Contig30172	2.21816153656407	0.635119156518284	0.000244550259423435	0.0114276194546055
W0d1450|c0_g1_i1	3.62569955262605	0.0464851473412012	0.000244988251932683	0.011433369830367
Contig9203	2.31585905965646	4.27928312200531	0.000246003048544568	0.0114721421662735
Contig23837	1.28809368554469	5.55347489035285	0.000247296450785963	0.0115246508466482
W4a23729|c0_g2_i2	3.13939119283023	0.727125771560617	0.000248193110006543	0.011558611737463
Contig6140	2.50852992864343	4.97838976386827	0.000249642436409675	0.0116024612363584
W2b9346|c0_g1_i4	6.69438229066498	0.69974149064226	0.000249760542926536	0.0116024612363584
Contig4304	1.62926337782008	3.30980620317259	0.000249808919576405	0.0116024612363584
Contig8219	3.52366389629156	2.57539215387143	0.000250256246182889	0.0116153998228325
Contig41891	3.47623445239131	2.83149987430566	0.000253974226244112	0.0117562568532849
W4a18217|c0_g1_i1	4.94646845963108	0.459049891822598	0.000254943723718022	0.0117852830026587
Contig6633	2.35911214616323	4.63019007939868	0.000256159866625679	0.0118335543218649
Contig4680	1.87833227604732	2.81238492702001	0.000256777199910422	0.011854116850593
W6b23503|c0_g1_i1	4.42397307130452	1.38688956718285	0.00025755599441711	0.0118692841033771
W3d18609|c0_g1_i1	5.49409120941732	1.26340789812025	0.000257612796502077	0.0118692841033771
W1a7670|c0_g1_i2	7.01280689560915	6.05079143470921	0.000257623059775182	0.0118692841033771
Contig16903	3.62892850163543	3.73891854588405	0.000258089562307417	0.0118764633351779
W0d32055|c1_g3_i2	5.44627579940636	2.01304015467652	0.000258123970673904	0.0118764633351779
W1a14184|c0_g1_i1	5.66041300172786	0.478838912702297	0.000258400258281508	0.0118812335190599
W1a25666|c0_g1_i1	3.80010827246929	-0.419148169890783	0.000258739880612159	0.0118889075182217
W1a18112|c0_g1_i1	7.47009900889086	5.10215855624267	0.000259011938125266	0.0118934687958895
W1a5211|c0_g4_i1	6.21862131497629	0.853499821644673	0.000259293090695962	0.0118984413458563
Contig5629	2.30215484518569	3.82139870020462	0.000260618713987784	0.0119513040114638
W1a9677|c0_g1_i1	3.68620526283669	-0.277981941287461	0.000263362847915588	0.0120691022288454
W2b4510|c0_g1_i1	1.99075840570981	2.65728893132971	0.000263629504885509	0.0120732841518825
W0d7679|c0_g3_i3	5.87640959449917	0.310452892898121	0.000266129099108912	0.0121602715539131
W0d24628|c0_g1_i1	4.52472393817868	0.0577030740996441	0.000267804034511854	0.0122156973515705
W1a28620|c0_g1_i1	3.78169791810958	2.83248976549292	0.000269879454346443	0.0122733498568597
W0d11916|c0_g3_i1	8.19788283639477	0.693029456765828	0.000269889953129084	0.0122733498568597
Contig14213	2.0920009301774	4.11641207882386	0.000269919641349863	0.0122733498568597
W2b2408|c0_g1_i1	4.23462868182821	1.22024057222776	0.00027013396007826	0.0122733498568597
Contig35852	1.96345703421034	1.22496320356224	0.000270316108539624	0.0122733498568597
W1a30417|c0_g1_i1	3.9197824875455	3.8840507971707	0.000271231456948723	0.0122848404195388
Contig21553	2.04319647269432	3.15095926240517	0.000271239388832361	0.0122848404195388
Contig3041	3.47088883309169	2.00561773458674	0.000271374470986544	0.0122848404195388
Contig38118	2.07414119846441	2.91654974020596	0.00027313425957771	0.0123443055517091
Contig6691	1.3569191413639	3.22515552252216	0.000274088527528152	0.0123793054637912
Contig5034	3.35150912238041	3.49164841791974	0.000278004548644766	0.01253971762275
Contig4488	2.59043527978897	3.19264048564995	0.000280932694197938	0.012655208905126
W7b7396|c0_g1_i1	7.02809261420837	2.73804268115949	0.000283608679557949	0.0127507202033526
W0d7865|c0_g4_i1	4.60519443805808	0.341500829896504	0.000284089899729672	0.0127640182625279
W1a17154|c0_g1_i1	3.27334226901944	0.623531042320872	0.000288275156018034	0.0129436109191346
Contig5925	6.20496432410695	0.615000642312311	0.000288857753077131	0.0129543618488989
Contig23669	2.23123926224613	2.64868243713017	0.000288891001831414	0.0129543618488989
W1a23429|c0_g1_i1	4.54888678303934	-0.383697821003089	0.000289483451836178	0.0129724771854087
W3d32398|c0_g1_i2	3.65583717416915	1.08071672915977	0.00028981697369098	0.0129789732811305
Contig24516	2.680846157223	2.90927882184862	0.000290814954808658	0.0129947570752878
Contig4522	2.5195678732909	1.00106252241909	0.000290840028326989	0.0129947570752878
W1a17499|c0_g1_i1	3.71824263300292	-0.0150887600116466	0.000290924579454591	0.0129947570752878
Contig35683	3.01862378779483	4.45555276573162	0.000292205120977479	0.0130434908476795
W1a23210|c2_g4_i1	5.21974068711192	-0.195088195626485	0.000294096468882286	0.0131176647875376
W1a5520|c0_g1_i1	2.55652573201231	0.851095170538613	0.000294247943281585	0.0131176647875376
W0d11697|c0_g1_i5	4.53739989261666	0.943612845612133	0.000295536763592027	0.0131580766568994
Contig22329	2.51268455911298	0.359178880231235	0.000297579252066569	0.0132318960453786
W5c12734|c0_g3_i5	1.54612232516853	4.8961103105547	0.00029903070625972	0.0132878512416198
W1a7180|c0_g1_i2	5.60416000513997	1.2768473374662	0.000299408122798033	0.013290741841479
Contig13956	1.24081423154462	4.04742560034647	0.000299481935671402	0.013290741841479
W6b11291|c0_g1_i4	5.53486950903123	0.877424019328888	0.000300501220357906	0.0133273840204094
W6b7324|c0_g1_i10	6.24209206005064	1.66332326839655	0.000300964277492606	0.01333932591653
W0d26148|c0_g1_i1	5.2412133459576	0.400886750009121	0.000301619356669677	0.0133511662754258
Contig45350	2.62890841052401	3.42812316000889	0.000302124037349673	0.0133649111432215
Contig9359	1.55094763135506	3.16114119110363	0.00030329824971832	0.0133996310170805
W2b6474|c0_g1_i1	3.70647365627679	0.139322182931432	0.00030384154412772	0.0134150231978186
W6b20496|c0_g1_i2	4.59597378846852	4.12617000337643	0.000304211136779932	0.0134227313889976
Contig19830	1.18280709870252	4.88267964425499	0.000305564058514786	0.0134565484809275
W5c23537|c0_g1_i1	2.5347091576846	3.54035140648041	0.000305871828162494	0.0134614895627115
Contig33887	1.59390485564539	6.9006836362289	0.000306883319567593	0.0134973754967902
W0d674|c0_g7_i1	1.65589054321565	5.14396393291335	0.000309655525110176	0.013601920296352
W2b9292|c2_g6_i3	3.45383914938054	3.03747676983502	0.000314883517134495	0.013813933875973
Contig12726	3.52011829017087	1.92607859385055	0.000316270790856405	0.013857279691452
Contig29693	3.85890024443439	2.51613247491847	0.000316406829689682	0.013857279691452
Contig2998	1.59723445146706	3.8245675388436	0.000316475529912868	0.013857279691452
Contig15563	1.47106281633639	3.73255015335691	0.000317775816892701	0.0139053687402151
W3d10827|c0_g1_i1	6.86747321916924	1.72411902288753	0.000319627488945007	0.013975951127098
Contig779	1.47572371968262	4.96965261649608	0.000319794906804675	0.013975951127098
Contig106	4.16697735080509	6.07011036444934	0.000320614232072426	0.0139939878389405
Contig4158	1.33727238273759	3.2786478372734	0.000322086375979093	0.0140493342404264
W1a7161|c0_g1_i5	6.26249789544264	1.77967446895468	0.000322312655247099	0.0140503006244258
Contig45312	1.68289910521214	3.32204963690813	0.000322518209814645	0.0140503629227606
Contig4655	1.86505917470723	2.43032347447445	0.0003230362817603	0.0140640312119703
W1a2682|c1_g1_i1	2.87853785385626	0.250630942075636	0.000323345913915613	0.0140686131141843
W1a12556|c0_g1_i1	5.72122949129907	-0.247234297813467	0.000324027047428107	0.0140893428481184
W1a30176|c0_g1_i1	5.10354107310189	0.736515020771369	0.000324891595126691	0.0141165599007908
W3d4758|c0_g2_i1	7.3383535223926	4.60573729768393	0.000325063160198068	0.0141165599007908
W5c5965|c0_g1_i2	3.48622470617453	1.21214342075354	0.000326141204368389	0.0141544460145555
W1a29763|c0_g1_i1	2.57649552734207	0.108649975889088	0.000327319859183006	0.0141966481079298
Contig35751	5.63588441829783	0.519692388463853	0.000327535714967189	0.0141970644411974
W1a19815|c0_g1_i3	5.50033379882371	0.806085393570269	0.00032863392450489	0.0142357018826436
Contig33103	6.53038926070171	0.34550370634892	0.0003304333180968	0.0142956544005273
W5c728|c1_g1_i14	2.98081242694338	2.81583890865047	0.000330758985341217	0.0142971159875592
Contig6793	5.71895726849445	1.05535453099565	0.000331090232510596	0.0142971159875592
W2b18180|c0_g4_i1	3.39983631152823	3.36341438835952	0.000331812610631167	0.0143193264043664
W0d9108|c0_g1_i1	3.5994296019944	0.189303294466521	0.00033212004875641	0.0143236135313291
W2b8239|c0_g2_i1	4.03929808558382	1.1745653762188	0.000334523372296452	0.0144182296567999
Contig36166	10.4633526793743	3.40796751082192	0.000335188378928019	0.0144251947616049
Contig17670	2.46874208682012	3.74305193013449	0.000336796369337084	0.0144708911948877
W1a10291|c1_g3_i5	3.84474212845811	-0.158127484265831	0.000337067359444609	0.0144734999908243
W4a18119|c0_g1_i7	4.53542738078057	2.47957746690462	0.000337571283671196	0.0144823040420902
W7b23617|c0_g3_i5	4.94505883637947	2.97753830516799	0.000337693194844763	0.0144823040420902
W6b10959|c0_g1_i1	1.91362619423189	2.05955014605256	0.000339435048654918	0.0145061417930837
W0d28535|c0_g1_i1	4.5962703562479	2.18749269700086	0.000339677083116899	0.0145061417930837
W1a3410|c1_g2_i4	4.22937579419343	1.64688373358716	0.00033972426444751	0.0145061417930837
W5c31526|c0_g2_i1	7.46202634109968	1.27977453444872	0.000340607844731224	0.0145258483076454
W6b6457|c0_g1_i1	3.35383648082582	-0.235919333414432	0.000341195274314346	0.014541890477774
Contig6703	4.40034832243743	1.05526156642879	0.000341983860669482	0.0145613206731291
Contig5605	2.05501500886021	4.2068365153841	0.000342074260931685	0.0145613206731291
Contig4311	1.98225622999182	4.12863140630697	0.000342527849479467	0.0145716173889807
W1a23804|c1_g1_i4	5.54062177760487	-0.632341508484178	0.000343097682672788	0.0145868435415277
Contig27062	2.41745985465162	5.22649935504934	0.000343436694211976	0.01459224354074
W1a23805|c1_g1_i10	5.9822207166478	-0.295964031620962	0.000345795567083712	0.0146834055974744
Contig7209	3.69278413354064	-0.389681308386998	0.000349018283201877	0.0148019879663288
W6b13595|c0_g2_i3	5.43381405141073	2.7592712841601	0.000350670332427713	0.014853747890255
Contig30642	2.93019792846267	-0.194900399932468	0.000351182449774199	0.0148662917483749
W6b6050|c0_g1_i1	6.1246490053097	0.71885054170049	0.000351426595866288	0.0148674833722608
W3d4737|c0_g1_i4	3.18920362499071	2.03649088133724	0.000352946873272542	0.0149124443191773
Contig41646	3.62117749403588	0.596318266285408	0.000353139299166943	0.0149124443191773
W6b25120|c0_g5_i1	5.99963589700898	0.0127460049527697	0.000356573149238575	0.0150389969414152
Contig5570	6.65971741546436	2.52260866531364	0.000357798443231795	0.0150722046784155
Contig39421	1.66333416414827	5.20070553235052	0.000361173692619179	0.0151865043435329
Contig5308	1.94114765461981	4.8249021963155	0.000361735692615263	0.0151950656136514
W0d1167|c0_g1_i1	2.9018334434843	2.72543108775149	0.000361818813063324	0.0151950656136514
Contig5323	3.43529001573283	2.75183244006845	0.000362925372045382	0.015232243419895
W1a27479|c0_g1_i1	4.92852861093573	1.0287429358174	0.000363963609078848	0.0152640363991032
Contig10470	4.70216468925142	1.43355403588542	0.00036428341242651	0.0152640363991032
Contig27910	2.62085121194634	4.61389377606659	0.000364581653787433	0.0152645282198884
Contig36063	2.27837575851771	3.48605971388602	0.000365850583045641	0.0153083448827949
Contig5106	2.82712533261094	6.26757902368018	0.000366246217030279	0.0153155890708555
W0d25728|c1_g1_i4	2.77373632275077	1.57026859338697	0.000367034354275333	0.0153392280956161
W1a17577|c0_g1_i1	4.38209951989008	1.55592805198252	0.000370059897458811	0.0154377289439278
Contig2201	2.57145969118375	3.5940162206533	0.000370564570541368	0.0154377289439278
Contig10106	4.66182027342061	0.895957800763402	0.000370714516864901	0.0154377289439278
Contig9822	3.75058314927304	1.74456553004909	0.00037075212200124	0.0154377289439278
Contig41877	2.1667647864463	2.80903426596984	0.000370961234211654	0.0154377289439278
Contig33970	4.55490982577161	1.87675940496402	0.000371957446788432	0.0154670055145154
Contig37990	2.37376940759503	-0.0647147179572995	0.000373449845456335	0.0155131561632169
W1a30631|c1_g1_i1	4.24869065171471	-0.258674836875338	0.000374757514788287	0.0155580876103181
Contig4513	1.69022683189558	3.76590993977886	0.000377507360897912	0.0156533654610392
Contig18919	5.87592141707826	1.5725911709945	0.000378058266511664	0.0156603414832613
Contig1140	1.41795414067519	2.58626587596603	0.000378949458148178	0.015675390086091
Contig26359	3.83128266082565	4.71507207092081	0.000381020788009743	0.0157457727939273
W6b13824|c0_g1_i1	7.65235785534818	0.37102707691402	0.000381108459360224	0.0157457727939273
Contig10308	4.64828571440765	0.927556123710834	0.000382217488466165	0.0157726583729635
W2b11508|c0_g1_i2	1.92949152600955	3.57480785413214	0.00038268740669457	0.0157755229654672
Contig33762	3.19774442193945	2.82141637733229	0.000382974472270103	0.0157755229654672
W1a21946|c0_g1_i1	3.72007943959226	-0.110415760982192	0.000385885739077214	0.0158764418363196
Contig45339	1.54668576350002	3.18544019453139	0.000386480665992813	0.0158914200726507
Contig10276	1.67790688410702	3.46747520616637	0.000387323478096022	0.0159014463667613
W1a5230|c0_g3_i7	4.54951186730708	1.46554509657879	0.000387347376276012	0.0159014463667613
W2b24425|c0_g4_i1	5.75266820171358	1.55484667197681	0.000387430799675522	0.0159014463667613
W1a27479|c0_g1_i2	5.45425979807365	1.41739940703418	0.000387648579198999	0.0159014463667613
Contig5708	3.88047410402588	1.4840512139459	0.00038802792092924	0.015907527012151
Contig16737	1.59478358278606	5.36362556027511	0.000388930812923575	0.0159288510216021
W1a13197|c0_g1_i1	2.36121629506798	0.814082352893355	0.000389010904336836	0.0159288510216021
Contig17857	3.23564833196982	3.73086952232452	0.000389275943845945	0.0159302269719406
Contig23070	6.93817186682251	4.93716608779633	0.000392090523977276	0.0160358734084396
W2b9292|c2_g2_i1	3.41181717327339	3.95335717848672	0.000393531045957822	0.0160756848399815
W1a13134|c0_g1_i1	7.7686302574627	1.29985078194792	0.000394986828261232	0.0161160245185994
Contig29803	1.13614893911822	5.84727538619378	0.000397234029939251	0.0161789424548985
W1a10278|c0_g4_i1	2.71222947847224	0.244571565062984	0.000397767602772738	0.0161910938107943
W5c20157|c0_g1_i1	4.09405527446263	0.302749500274107	0.000398925761485318	0.0162142855954481
W1a22791|c0_g1_i2	8.83214882038652	1.2183786312076	0.000399044046354734	0.0162142855954481
Contig17665	3.24189958909688	3.23523232942126	0.000401124831589485	0.016279613448094
Contig8985	1.32068074226446	4.04993266084868	0.000401711624075632	0.0162938211599139
Contig4045	4.2880144996565	1.61745505848235	0.000405257149796291	0.0164161921333589
W6b26322|c0_g1_i1	3.39419831125616	0.177970038471183	0.000407396229884337	0.0164855363288646
W1a16432|c0_g11_i4	8.08787102517593	3.83135064082985	0.000407805051600702	0.0164889197253147
W1a28143|c0_g1_i1	4.78268982064109	-0.230938555775402	0.000407958947759922	0.0164889197253147
Contig33843	3.48563533765573	0.630237396756662	0.000410868864409329	0.0165870531818316
Contig38550	2.1438991167939	3.19460713461603	0.0004141395808505	0.0167089068633132
W0d18815|c0_g2_i1	4.67286592439236	1.13948233764897	0.000414860595235496	0.0167187848309424
Contig6947	1.39990088562474	2.98632793649356	0.000421115483507245	0.0169414725659726
Contig5320	5.12480774328326	1.36052655200974	0.000421863839748316	0.0169612919495071
Contig5061	3.10240434088868	1.9076053001972	0.000425175110361893	0.0170844443645241
Contig4445	1.13209888028404	4.8012928436324	0.000426858956135427	0.0171420978230535
W3d6500|c0_g1_i2	9.11336303081548	2.2865277114913	0.000427237455082979	0.0171472935908289
W5c8760|c0_g1_i1	2.02446322056118	3.67685884100153	0.00042964242371449	0.0172237316884775
W1a18544|c0_g1_i1	7.13834923859385	-0.222746399317088	0.000433834969378048	0.0173666188517971
Contig16178	2.01627292161871	3.16642323040994	0.000433963627747138	0.0173666188517971
W0d31741|c0_g2_i1	4.02748275020383	0.757580370218283	0.000434945515928811	0.0173957988102335
W6b12049|c0_g1_i1	5.22808619545701	0.131988531383384	0.000435793214520005	0.0174195810347509
W4a9362|c0_g1_i1	5.0870643135063	0.807569671772238	0.000443604992772517	0.017720562544896
W6b7381|c0_g1_i7	4.85804972291403	3.133468058878	0.000443837892657495	0.017720562544896
Contig24380	4.86635387363038	1.05501910867164	0.000444286064871256	0.0177281729954889
W6b16830|c0_g1_i9	3.71889490664303	-0.0692209049413492	0.000445289732436673	0.0177500726353282
Contig4676	4.11499804903539	0.761934054518955	0.000445350642741921	0.0177500726353282
Contig33202	1.98750450220327	4.71145840189026	0.000447528593369704	0.0178265556358932
Contig30071	1.90670105109118	2.45468555068749	0.000447913133707236	0.0178315539730113
Contig10402	3.82481600972529	1.89969955047741	0.000451676050032484	0.0179605810952258
Contig12461	6.90960174266356	0.766270459198672	0.000452431922276199	0.017980250620159
Contig3878	1.27518095137635	4.60308411471526	0.000452863414916109	0.0179835183013808
Contig5282	2.26928721064994	5.2748954301569	0.000453036679663445	0.0179835183013808
W4a23690|c0_g1_i4	4.55905773426006	5.19504806688474	0.000453407403516668	0.0179878607486221
W4a6436|c0_g1_i1	3.31137971423126	2.46337442392267	0.000456630210153908	0.0180844480007559
W0d6373|c0_g2_i1	6.26809765280847	1.23065499084333	0.000457126909930613	0.0180937087201518
W0d2209|c0_g1_i1	5.10392699251789	-0.39040389108148	0.00045775136228968	0.0181080125109904
Contig24314	2.60561466107162	2.97762647339545	0.000459098727340332	0.0181508808732279
Contig36795	2.59140965969963	2.34672916719703	0.000460022286425969	0.0181769540868383
Contig5765	6.83681586902162	3.99623210002538	0.000460435453670269	0.0181828417366792
W2b24047|c0_g1_i1	2.44163178582421	2.06968854127445	0.000461669149656117	0.0182211071726662
Contig6179	3.41697752096947	0.300093065176407	0.0004669020271998	0.0184065294021859
W1a6244|c1_g1_i1	5.58351592300044	0.618964332690135	0.000467997368787954	0.018428601194744
Contig4515	3.06115131852559	2.12139410063078	0.000469133723947318	0.0184627858700639
Contig5546	7.38863866502969	5.81891069423942	0.000469447309791899	0.0184645698443406
Contig35385	1.79369336307175	3.45280348077264	0.000469944067765245	0.0184735522972115
W2b6273|c0_g1_i1	2.70603470293844	2.82101834025325	0.000472432785290543	0.0185501959367477
Contig28876	3.95424698871409	1.34797512216314	0.000472829887890259	0.0185552034454175
W1a28955|c0_g1_i1	3.32305647596456	-0.415958889447171	0.000473874921089008	0.0185856174178909
Contig16638	2.36419803218421	4.28844452259222	0.000475407015637998	0.0186350886676507
Contig41712	1.54352914786448	3.79927662438358	0.000476714005167688	0.0186756849195801
Contig4582	3.13990506546677	0.907914769272954	0.00047788299752813	0.0187020082313825
Contig36623	2.59417238296769	1.22907247110395	0.000477929342151932	0.0187020082313825
Contig37378	1.74612512709872	3.1687314305822	0.000478384020878116	0.0187059777906476
W5c6040|c0_g2_i2	4.23434172525004	1.03794300179538	0.000478574309758984	0.0187059777906476
W0d28576|c1_g1_i1	3.07227857783336	3.04403817592348	0.000482055542400732	0.0188253189598505
W2b29396|c0_g2_i3	2.81084927746211	1.91067153915607	0.000483249336173176	0.0188459027237802
W2b12062|c0_g1_i1	4.10103565486679	0.91869509555203	0.000485058708076364	0.0189057536774135
Contig31098	4.10263891504581	4.89851026312464	0.000490698990587907	0.0191147667912546
Contig42695	3.97378177117054	5.81747639460686	0.000492256846105918	0.0191582871294415
Contig36302	1.56167027840104	3.08657171852972	0.000495558579446697	0.0192713492319068
W1a10094|c0_g1_i1	8.60408886176596	1.05123584784017	0.000496884070915915	0.0193119843982407
Contig5103	1.39327301871862	6.80575409698434	0.000498195547559088	0.0193411144554919
W1a4376|c0_g1_i4	8.80193267775341	1.76710167868452	0.000498721425968813	0.0193506162301496
Contig8478	2.41514510869589	2.42532917124986	0.000499282371497281	0.019354937884908
W1a6250|c0_g3_i1	5.95923505912819	0.541932532120611	0.000499395189499021	0.019354937884908
W5c26913|c0_g2_i1	2.59784975404611	4.27670805772381	0.000500130209553927	0.0193632004521271
Contig4075	1.28422883107221	2.09112153329658	0.000500171001915999	0.0193632004521271
W0d25863|c0_g1_i2	2.40161937834807	5.43280743262334	0.000501223697868469	0.0193930464146613
W1a12399|c0_g1_i1	7.93065755626855	0.826422931141942	0.000502106111444292	0.0194162740802997
W4a33024|c0_g2_i1	2.75135436679696	2.82069232109125	0.000503844865301218	0.0194725714589632
Contig2923	2.36966126970744	3.83626248845745	0.000504974553589477	0.0195052797265269
Contig38055	1.3123040308868	3.97840946589757	0.000509472617837165	0.0196567769869915
W1a19419|c0_g1_i2	3.12214979705753	0.569709594531298	0.000509753412973325	0.0196567769869915
Contig1363	2.49412802590365	1.78496639927817	0.000510709642318741	0.0196826237962394
W6b12149|c0_g2_i3	4.32281217568704	0.100687945544754	0.000511051155679879	0.0196847639327126
W0d29927|c0_g1_i1	2.41369278196167	0.834392483365652	0.000512503916399221	0.01972968096957
W2b25459|c0_g1_i1	3.6375214932169	1.18523470969285	0.000512923326178051	0.0197347894843419
W2b9292|c2_g1_i3	3.69377330750521	5.24170876608716	0.000513836217851068	0.0197587676399606
W1a5663|c1_g1_i1	3.04358125237701	-0.127591559882338	0.000514407711686561	0.0197587676399606
W4a14451|c0_g1_i1	4.37049204784372	0.737550922479466	0.000516623761285117	0.01982176518215
Contig28223	2.96216950145543	5.11017106500594	0.000519067838115317	0.0199044442524532
Contig1056	2.08271161994994	5.02223615294983	0.000520484399109415	0.0199476515364695
W6b663|c0_g1_i9	5.69138973709508	0.684076457978275	0.000522802766585905	0.0200142158118137
W1a14144|c1_g1_i2	5.02506864771351	3.64044841043686	0.000523583577063276	0.0200242686057869
W3d29358|c0_g1_i1	8.42352204570182	0.863726118466373	0.000523647191573924	0.0200242686057869
W1a20256|c0_g1_i2	7.37516555660073	0.0903767204068465	0.000526477648959742	0.020121326781342
Contig37949	2.26317788916662	7.56829906758489	0.000527155342023507	0.0201360468935416
Contig4468	1.94569322995994	2.91886839328597	0.000527813674512932	0.0201500115607732
W0d6389|c0_g1_i6	6.59840671086588	1.4662385699983	0.000528250983747236	0.020155527557256
W1a18222|c0_g1_i4	4.20160078610135	0.691686470748582	0.000528980728990745	0.0201721892176681
Contig10714	1.94261998889644	2.1171331994108	0.000529604436334822	0.0201847910087478
Contig25381	3.99651474424118	0.982095690260248	0.000531049636689349	0.0202286710529061
W1a7123|c1_g1_i1	5.18503447799458	1.90626859011371	0.000531458726949762	0.0202330570206892
Contig9820	3.08324522578418	2.28776893010983	0.000532328020972859	0.0202549487781116
Contig20973	1.65791742342325	3.56804264757537	0.000532832459501232	0.0202629413549109
W4a30775|c0_g1_i1	3.45379309330436	1.89030318182277	0.000533420409434172	0.0202740991839718
W5c1188|c0_g1_i1	4.15193649032636	0.00961337742338131	0.000535181512442926	0.0203185956229848
Contig31149	1.50651430849162	5.31348878473394	0.000536482664590704	0.0203567666863877
W5c2552|c0_g1_i1	1.80501603130079	2.53168653143686	0.000536953883584217	0.0203634213305063
Contig6223	3.15087468710871	7.12549419965813	0.000537635414019903	0.0203780400979174
Contig23700	2.86474373767889	0.735206081083452	0.000539295897888257	0.020429727706904
W3d27530|c0_g2_i2	2.65546442520884	1.45624958058853	0.000546393585891954	0.0206872185391172
Contig33997	3.28326897465022	0.709144600168227	0.000550736040648109	0.020840166657444
W2b15189|c0_g1_i2	7.28939455315966	4.08350593971746	0.000552059197684142	0.0208698848952701
Contig18549	3.69469770040157	2.36436061053662	0.000552127795128527	0.0208698848952701
W2b4514|c0_g4_i1	3.01843258751821	1.29396401789694	0.000556602481671099	0.0209929106950055
W4a16129|c0_g2_i1	4.0396738837593	3.72955872668334	0.000557189374877239	0.0209975057754307
W0d26572|c0_g2_i1	4.72734891973336	4.63262621526906	0.000557334423694094	0.0209975057754307
W1a23083|c0_g1_i2	7.90750699139487	1.01489634894083	0.000558661743703222	0.0210359984368601
Contig37833	1.91249441882739	2.43062059288848	0.000560104096570728	0.0210787781165426
W0d14471|c0_g1_i2	5.22422465672642	3.98505819982065	0.000565048629286537	0.0212532389350005
Contig34676	2.93471922499633	3.98836470521764	0.000565462040851294	0.0212571726902656
Contig12884	2.27562472149106	2.01839729482453	0.000565879128475389	0.0212612402681321
Contig9521	1.37882575921612	3.08470439837983	0.000570670699156657	0.0214295720482002
Contig36693	1.99198410238856	0.454374810109931	0.000571017568600699	0.0214309058243857
W6b13303|c0_g1_i1	3.71011347447287	0.390213027754334	0.000573541351100186	0.0215138955198518
W1a28620|c0_g4_i1	3.96418835740109	1.81636853742528	0.000573973794826044	0.0215183901119097
W1a24302|c0_g1_i2	4.77618281499465	1.08309589392021	0.000576604353924042	0.0215738167957378
Contig22579	1.48103421387188	3.91766329947667	0.000576705934800058	0.0215738167957378
Contig6448	3.91653683596729	0.479925347552642	0.000577521733008971	0.0215925996341518
W0d33358|c0_g1_i1	3.81134094553753	-0.205141722661754	0.000580195253264962	0.0216807815812887
W0d6319|c0_g9_i2	2.97395401850717	3.90020513542839	0.000592912839884541	0.0220960349728927
W0d26519|c0_g1_i1	5.95296059420616	-0.173410500786896	0.000594024467114411	0.0221114727133226
Contig4579	1.76677157650292	3.9670629829868	0.000594290802528574	0.0221114727133226
W0d31420|c0_g1_i1	9.01104946003431	1.14793402226564	0.000596753155484441	0.0221791107982209
Contig4372	3.02682640633002	3.38266784982819	0.000599272922226676	0.0222487345106292
W3d7904|c0_g1_i1	3.36748569079849	0.82560256483278	0.000599893068328576	0.0222597518486213
Contig4516	3.069496285883	1.6053335249423	0.000605529665128806	0.0224326253552992
Contig10062	3.50722908280985	2.39311699275487	0.000606297957515514	0.0224490053855341
Contig44536	3.83318209476503	2.18905113855665	0.000608222340142697	0.0225081506003775
W2b2278|c0_g1_i1	2.93573301077158	0.640629757974344	0.000611147577230763	0.0225921106530332
W2b18389|c0_g1_i1	2.71231860497153	3.86685089002152	0.00061161793550585	0.0225973621775302
W2b2205|c0_g1_i1	4.99655289055683	0.00588859815232341	0.000612583471528845	0.0226087643497445
W6b11037|c0_g3_i1	10.7785172626931	2.63133093616959	0.000615307031963535	0.0226971134105648
W0d9508|c2_g1_i1	3.8180392930344	0.907422720833532	0.00061923463536986	0.0228297581262872
W2b10652|c0_g2_i1	4.20995623740889	1.1377786371328	0.000620090442119001	0.0228490713661323
W0d24098|c0_g1_i2	2.13020544487023	1.8854751737485	0.000623209896444301	0.0229394564663391
W2b5255|c0_g1_i1	2.63662243995298	1.0146471428358	0.000625454041927645	0.0229974640031857
W5c30894|c0_g1_i1	2.33704910218463	0.458400174697051	0.000625979917969542	0.0230045113260435
W1a13190|c0_g1_i1	1.6354711311387	3.75723171778126	0.000629691952740246	0.0231194400374756
Contig10504	2.51433066414855	6.01559447524047	0.000629779028217497	0.0231194400374756
Contig25783	2.44915928563722	0.415674942766839	0.000631602768214693	0.0231740307791864
Contig29975	1.62621514170211	1.03116120119792	0.000632140266726312	0.0231813952260552
W7b2560|c0_g2_i1	5.64872295732332	2.61382578685493	0.000632489483934099	0.0231818509894313
Contig13876	2.50148082839923	4.0578040694935	0.000635075951476383	0.0232642617839395
W5c15888|c0_g1_i3	3.29626502726957	3.174931417802	0.000637797734110006	0.0233391247391068
Contig30412	2.40184691045137	5.29668684833331	0.00063830794730212	0.0233453839684907
Contig33490	3.70565300266113	1.86900897391226	0.000640313069668641	0.0234062821090982
Contig7902	2.94899727100738	1.55672226640631	0.000641278365968134	0.0234291255235237
Contig18223	1.73032400044122	2.96411296243133	0.000642778628606725	0.023471479344434
Contig7503	1.76424267097735	3.08619264695275	0.000643537595898637	0.0234867337226378
Contig38096	2.35549511198934	2.95910504287131	0.000644652199908952	0.0235006998095523
Contig9014	2.45427354541025	3.25251415140969	0.000644944530745066	0.0235006998095523
Contig2436	3.78180528115149	6.5016448687465	0.000645615358727392	0.0235087620568549
Contig9102	1.308320224668	5.36647245324181	0.000646818086817885	0.0235199431860442
W1a15602|c0_g1_i1	4.56735581085801	0.778137830245137	0.000646839441701267	0.0235199431860442
Contig12962	2.43092131769288	0.638468465608508	0.000648497111999349	0.023567768327951
Contig7925	1.31042209243049	4.3377527037379	0.000649182509518766	0.0235802271742458
Contig38349	4.18290575787272	1.62525005534718	0.0006503177724462	0.0236090047009582
W4a4647|c0_g1_i1	3.20859688647229	1.57350237995895	0.000654273518690798	0.023727584214186
W3d15359|c0_g2_i1	2.30219813125506	1.13089250017089	0.000656155888415951	0.023783318647418
W1a7092|c1_g1_i2	2.43792148641598	4.31587718960618	0.000658749272140541	0.0238647525789356
W0d9805|c0_g1_i1	3.44266869831185	0.357598378291793	0.000661653274360681	0.0239573478068356
Contig2645	1.92839864109769	3.56125947236924	0.000663681013644463	0.0240055131535342
W4a26554|c0_g1_i1	4.10713369093728	0.022706794084637	0.000665061432682454	0.024042809104201
Contig21648	2.36241175193882	3.01132848986499	0.000667126792979197	0.0241048143907318
W1a22401|c0_g1_i1	3.03082222930298	0.0667498630002456	0.000671665246723459	0.0242560662447372
W3d12621|c0_g1_i2	6.69027184726344	0.569258662494553	0.000673162022132133	0.02427874182911
Contig29339	1.31066499966244	2.78636249797322	0.000673364042370254	0.02427874182911
Contig29376	1.62398216224446	5.15553292765383	0.000673651303878477	0.02427874182911
Contig8424	1.66107277090535	5.01240759449636	0.000673831524377496	0.02427874182911
W1a3573|c0_g1_i2	3.27362959828037	0.569838440420814	0.000674409495253054	0.02427874182911
Contig23253	2.6888909341045	2.61935431898157	0.000678721132846731	0.0244211881945145
W1a4390|c2_g4_i2	4.2648116899811	1.48981146607067	0.000680166749404834	0.0244504098302408
Contig31476	1.71775106216673	5.1033763379605	0.000682916780049001	0.0245336783947457
Contig20697	2.10353274203672	2.81994758827323	0.000684096978984259	0.0245632567853127
W6b80|c0_g3_i1	5.17555372503607	-0.0160030941860841	0.000686848716581694	0.0246492027423103
W5c1411|c0_g1_i1	5.34292972318503	0.47876627021788	0.000689676512831627	0.0247377872492061
Contig30194	2.96917958019896	1.49564272983916	0.000692788883998443	0.0248364814913442
W1a27456|c1_g1_i4	3.42825380476244	0.505215199295231	0.000694583786159984	0.0248749173615838
Contig28809	1.89104731784134	4.76319334837248	0.000695602128318747	0.0248984324994467
W1a16707|c0_g1_i1	2.70394558385272	-0.32248620872122	0.000697700161657855	0.0249346300764452
Contig442	4.58759521408396	0.647580985273967	0.000698389828757672	0.0249463252169424
Contig5564	5.98331596540288	1.09104236233953	0.000698824912687557	0.0249489192894761
W2b31957|c0_g1_i1	3.97889136795383	1.03177832897589	0.00070141866193902	0.025028537759765
Contig15131	1.21188740753638	3.42326558298282	0.000702540989612061	0.0250555965787448
W6b28032|c0_g2_i1	7.67153271479567	0.425340170037761	0.000704729869352825	0.0251206454517316
W3d18972|c0_g2_i1	5.62059015437607	1.64966251944554	0.00070520612951872	0.0251246109249651
Contig5124	3.83059350883196	3.88899646822207	0.000706110214763292	0.0251438066749027
Contig37495	3.56195245800417	5.51945053395909	0.00070693480031322	0.0251601531412407
Contig14228	1.92876829216458	3.16107237632553	0.000715256586018836	0.0254300316781242
Contig8218	2.69351431435345	2.44693489165948	0.000718178976775512	0.0255207513316531
W2b23241|c0_g2_i1	8.16082236164316	1.06965697974059	0.000718774086047504	0.0255287192419101
Contig3266	1.87131919306346	6.40326835252291	0.000722420495695866	0.025627295810931
Contig36784	5.27538813945228	3.64303485310514	0.000722812219740949	0.025627295810931
W5c2946|c0_g1_i1	6.99760247585804	1.43631730502508	0.00072293683987912	0.025627295810931
W1a23828|c1_g3_i2	3.31152185948524	4.69736235366133	0.000723411142501146	0.025627295810931
Contig23443	2.00836478233695	6.12259833702626	0.000726203721864199	0.0256997709940136
Contig32298	1.20450613486204	3.95943229280761	0.000727569834316467	0.0257348853215165
Contig42689	1.61784398239923	2.1036395717223	0.000731467375422167	0.0258594567976675
W0d29198|c0_g1_i2	5.91925620665723	0.580673787948457	0.000733977717163696	0.0259325274231976
W3d28271|c0_g1_i2	2.00423281979381	1.5616105525006	0.000734287772370584	0.0259325274231976
W1a10329|c1_g11_i3	4.351160183339	3.56828041157644	0.000734911111303739	0.0259412315965431
W1a2617|c0_g1_i1	4.63006922104464	-0.384885109477952	0.000736431774307712	0.0259700608783767
W0d11043|c0_g1_i1	7.47985327654804	0.767649890440667	0.000736482433092039	0.0259700608783767
Contig29703	5.20849612985104	3.62960348600707	0.000737583593489596	0.0259955729170895
Contig8918	5.47128048957162	1.8418786673259	0.000740447819533444	0.0260564950481217
W5c21883|c0_g1_i2	5.83937587614207	0.176901069360618	0.000741108299498528	0.0260664110736243
W1a5205|c0_g1_i6	6.59933823410474	0.723629824149887	0.000745361248608117	0.0261892319878478
Contig8563	1.26012181107653	3.05218877375149	0.000748778300366546	0.0262958714136888
Contig11266	4.82339849987671	2.15387350741691	0.000750986564473359	0.0263599730779349
Contig41214	0.910113711020492	3.36030093033281	0.000753976262268007	0.0264379491005764
W5c28750|c0_g1_i1	3.96249256193874	0.984347999606665	0.000760889926871706	0.0266503561500463
W1a10292|c1_g1_i1	3.59398709683118	-0.137890824376101	0.000761034264314575	0.0266503561500463
Contig25515	2.1697879907837	2.46103329382342	0.000762114230220123	0.0266649486042728
Contig513	2.3497430358529	2.90272790615165	0.000762948917182965	0.0266649486042728
Contig4577	2.91791512023348	3.28835849324073	0.000763317631878581	0.0266649486042728
Contig39050	2.63692087938117	4.96745791495407	0.000765625954094969	0.0267239176837043
Contig18592	2.27628452640776	8.51356724028056	0.000768195408365483	0.0267980527306242
W0d16849|c0_g1_i1	8.35754074171261	2.23567521736305	0.000768528534551547	0.0267980527306242
Contig28545	1.85020301702588	2.9654641534292	0.000769924296623937	0.0268177626772572
Contig19417	2.78666653743394	1.76215394332584	0.000772022711035567	0.0268654536127402
Contig43598	3.08068981589929	4.51024924746793	0.000773921370512736	0.026902860784432
W0d29753|c0_g2_i1	5.00308005907948	0.413954119689514	0.000774026280563715	0.026902860784432
Contig16199	2.86131160540139	3.7067873800851	0.00077427021173233	0.026902860784432
Contig9031	1.43800566831086	5.61862108611167	0.000776129427162712	0.0269538550607789
Contig6535	1.9860204728968	3.32058382867261	0.000776817924543118	0.0269641610600867
W1a3682|c0_g1_i2	2.30676301937907	-0.282492143667306	0.000779324042220775	0.0270375163680143
W0d30738|c0_g1_i2	5.73327598810453	1.62874934229784	0.000781190128350252	0.0270672028483041
Contig36098	4.05979109226862	6.87755011540707	0.000785487867526595	0.0271812428765005
W6b21708|c0_g1_i2	8.2719010745509	1.40106477146746	0.000785836141972279	0.0271812428765005
Contig42709	2.69865860910574	0.512953387999591	0.00078978612180825	0.0272904409318803
W1a23804|c0_g1_i1	7.01633712609967	-0.299268750838309	0.000792466508969003	0.0273693199926515
W1a478|c0_g1_i1	3.39785753188563	-0.264016725482257	0.000798888599585862	0.0275634586900722
Contig33964	3.65896780987423	1.54150489755715	0.000800495818370191	0.0275912509614707
W4a5987|c0_g1_i4	1.95526157008654	3.9726679924197	0.000803102573526741	0.0276672454159122
Contig4968	2.38752920308366	0.70645152848245	0.000805274033781492	0.0277098053923005
Contig2126	1.32791507794934	3.61055595032833	0.000805319985646885	0.0277098053923005
W4a28742|c0_g1_i1	3.30017380221983	1.15910497985669	0.000805545685001064	0.0277098053923005
W1a30167|c0_g1_i1	3.29301436755409	0.26504239180375	0.000808725332558054	0.0277914039394089
Contig36480	1.32662032802936	5.62722465558506	0.000821258167699233	0.0282080050893581
Contig18652	1.83035772280402	2.58286699401281	0.000822778144153422	0.0282461173158944
Contig5364	1.66679916192358	2.48809864755416	0.000826857148550972	0.0283719996256533
W7b21541|c0_g1_i1	2.80992651305402	0.534299016881627	0.000830313632029729	0.0284622250596964
Contig5259	1.7715085290579	2.68661322083786	0.000831155560541318	0.0284644398303269
Contig32461	5.84917037679094	1.36300382052489	0.000832207425727888	0.0284697054563988
W1a7668|c0_g1_i1	5.39722992528097	0.165887970752961	0.000832715208278574	0.0284697054563988
W1a29939|c0_g1_i1	7.26696555879823	-0.036815481490735	0.000833046730865534	0.0284697054563988
W1a16469|c0_g1_i7	3.21961699473225	1.84524454872831	0.000833771351891667	0.0284697054563988
W3d20752|c1_g1_i1	4.29748990560078	4.15947595042556	0.000834604486805973	0.0284816539592607
W2b24487|c0_g1_i10	2.18718081911527	1.62145354400922	0.000836610372480336	0.0285077055240428
W3d10453|c0_g2_i1	3.30759050173117	0.365731364567415	0.00083955622865258	0.0285596266802679
Contig12227	2.27957378474741	3.3571280291116	0.000843965861480488	0.0286590321546251
Contig33740	1.70519101834991	4.3694984600621	0.000848766089752773	0.0288039431139183
W4a12431|c0_g1_i3	2.44487191631308	5.75029976008476	0.000849070208306315	0.0288039431139183
Contig43994	1.84173281737344	3.26868604654518	0.000850490929017532	0.028837926909426
Contig11142	4.64145023686987	2.63928178610593	0.000856636663127093	0.029002579017553
Contig31628	1.5652328772311	7.42922276329513	0.00085703227745384	0.029002579017553
Contig33387	3.47478892957128	1.17061657050328	0.000857848333856527	0.029015929491898
Contig24578	1.66610722579134	5.19006721758683	0.00086099453117568	0.0290647537236849
W6b23575|c0_g1_i1	7.35597882883885	0.914986982265733	0.000861237675783183	0.0290647537236849
Contig4950	4.30787964039339	1.25135795457538	0.000861438764328479	0.0290647537236849
W2b1572|c0_g1_i2	1.79852734546439	0.895954475449331	0.000861825347949222	0.0290647537236849
W0d13981|c0_g1_i1	3.22374021408768	0.883915654304425	0.000862388243163742	0.0290664810036467
W1a8499|c0_g1_i1	6.00145551474103	0.290845516341605	0.000862721128115559	0.0290664810036467
Contig37309	3.01389488219992	1.69944593600735	0.000865587282696679	0.0291487787879539
W1a10801|c0_g1_i1	2.8414371510575	2.60782129551886	0.000866215753254749	0.0291556785956141
Contig15774	5.385273225354	3.46780241373497	0.000870298504195773	0.0292644780853949
W6b12813|c1_g1_i6	8.56588425121881	0.706501851188093	0.000871843942687279	0.0293021300112553
W4a10707|c0_g2_i1	4.04798825902828	1.51832816621621	0.000872714607652594	0.0293170775373076
W1a16432|c0_g5_i1	6.02388518580535	1.78238474523384	0.000873637785163572	0.02933377367238
W1a6240|c1_g2_i1	5.27342129400678	0.0567930698384139	0.000874920564314939	0.0293625218346786
W2b1185|c0_g1_i1	4.41456487470212	0.537220048259838	0.000876244461621859	0.0293783796098925
Contig4443	3.85145433435705	3.27458011004177	0.00087667351985587	0.0293783796098925
W0d20770|c0_g1_i1	5.59405045188415	-0.330200460335088	0.000878580384094757	0.0293852870571455
W6b7949|c0_g1_i1	3.57175776124986	0.490963572001709	0.000878900551015604	0.0293852870571455
Contig34112	5.12729380483206	1.31823434593785	0.000879014209243704	0.0293852870571455
Contig13859	2.46995155661396	3.24041575769532	0.00088371886921106	0.029517052682355
W1a16431|c0_g1_i3	9.94153737693628	4.50121623994936	0.000883813423674071	0.029517052682355
W6b3667|c0_g1_i2	3.81480864768442	1.17699956885513	0.000885548560426988	0.0295463298649105
W1a4791|c0_g1_i1	4.76550799957719	0.996674495511582	0.000893566014520321	0.0297849568578512
Contig1757	4.05805931868739	0.468786459121296	0.000896000859482971	0.0298516607744104
W0d9455|c2_g3_i2	4.45796126514524	0.889901405899545	0.000896923448311195	0.0298679413614689
Contig9297	1.13510042050274	4.2771215187636	0.000897990829968546	0.0298890255359743
Contig44203	1.82657774172192	3.61849974322771	0.000903107977940325	0.0300303035447287
W0d4675|c0_g2_i1	4.83968248574209	0.833886289490972	0.000903837718221468	0.0300400568906905
W0d16996|c0_g2_i1	3.47547801092843	3.03488271086199	0.000907376150042798	0.0301325632325979
W0d18697|c0_g1_i1	4.56628033492798	-0.140448084823421	0.00090749656527742	0.0301325632325979
Contig33765	1.55045180095511	3.1490320782778	0.000909223428029321	0.0301624674932775
Contig37677	2.93345930681824	0.692158516672254	0.000909273594382711	0.0301624674932775
W0d14062|c0_g1_i1	2.7731778133054	-0.360151917956162	0.000910799298639755	0.0301985247225297
Contig11342	2.49127253264485	0.52066602451661	0.000914711382756352	0.0302990442241989
W1a14296|c0_g1_i4	5.06866852503318	0.716904708632132	0.000915174365584198	0.0302997989090387
Contig12718	4.77623051049009	0.450830063168723	0.000918605684275425	0.0303987819519452
W1a1293|c0_g1_i1	7.30159340406894	1.16341915689098	0.000919537546958747	0.0304149968439522
W2b6230|c0_g3_i2	2.95789504899534	3.85789748828814	0.00092484322449357	0.0305757967475223
Contig5969	2.36086916437981	0.290732503345253	0.000927405489427145	0.0306322224230524
W3d8548|c0_g1_i1	3.88684377317016	0.233497606865781	0.000927440021060569	0.0306322224230524
Contig10897	2.34435313885637	2.02226742931193	0.000928337508592192	0.0306471594203443
W1a28534|c0_g1_i1	4.18257382781671	-0.201113048562394	0.00093371349187896	0.0307803482150443
W2b910|c0_g1_i1	5.03502666800005	0.235144379556474	0.000938119777067541	0.0308960098062742
Contig2635	1.35412996565917	3.19136162444638	0.000940141006949809	0.0309329759992205
W1a19695|c1_g1_i2	3.55562665220529	4.44770167102363	0.000941320800864406	0.0309569963521733
W6b11983|c1_g2_i1	5.52029316408437	5.77975896466957	0.000942674619255221	0.0309867141320799
W6b7223|c0_g3_i1	4.05891604141966	-0.0544038193149354	0.000948022606916203	0.0311476334507189
Contig33015	6.68705261343081	0.93563966583959	0.000949606429146106	0.0311847851769965
W6b11037|c0_g1_i1	10.3182815743957	4.2211317147162	0.000951356235109285	0.0312273497258189
Contig44874	1.1050199448645	4.11232788148139	0.00095584286183251	0.0313596643782914
W6b16804|c0_g1_i1	3.32397033343402	0.529262109768744	0.000961358488551829	0.0315105845161902
W2b13915|c0_g1_i3	4.27950657849119	4.45655233135138	0.000964951212066533	0.0316132897805633
W3d13734|c0_g2_i10	6.48909950214713	0.417461297786109	0.000970318295760116	0.0317588915519545
Contig33791	6.65546885811109	4.69008013382023	0.000974079261140994	0.0318365734581467
W1a19667|c0_g1_i1	4.08092372417746	-0.409561744092793	0.000976435246706005	0.0318984294737863
Contig32015	1.00780074881536	4.0948505454411	0.000977234037578891	0.0319093801113047
Contig11431	1.84984254337547	2.29987415957638	0.000977926401986069	0.0319168468949764
Contig41007	2.74592889453855	4.2594988277193	0.000979032535673155	0.0319378045002154
Contig7061	3.46530550967315	2.63750457992068	0.000980439621273328	0.031968555192556
Contig5767	1.58576519851234	3.19616337212511	0.000981392863829906	0.0319844856075474
Contig6028	1.63856627846631	3.39504169718166	0.000985380145760072	0.0320697817391275
W1a5238|c0_g1_i6	4.65708631189559	0.699584216458645	0.000985407780948609	0.0320697817391275
W1a9137|c0_g1_i1	3.32607547169383	1.10834505457674	0.00098862467647111	0.0321592692489884
W6b30190|c0_g1_i3	4.56540215727876	1.77229324671087	0.000989265040326471	0.0321648990343654
W1a28770|c0_g1_i2	4.63759071888685	3.78966843299489	0.000989870880909139	0.0321694015461463
W2b31240|c0_g1_i2	4.43298401128714	-0.241365317781323	0.000991559423835662	0.0321885565282044
W0d19304|c0_g1_i1	1.82631497713324	0.619530614111725	0.000991617973506139	0.0321885565282044
W6b25313|c0_g2_i1	2.13433574902574	1.41295748492496	0.000991863208919129	0.0321885565282044
Contig7296	1.97279027432337	1.49194480229443	0.000996909697423977	0.0323370821362334
W0d4693|c0_g2_i1	3.25039158410633	1.11268627138217	0.000997453835944962	0.0323394924332377
Contig2235	1.87972960557091	2.21488899210484	0.00100132941352846	0.0324345911491722
Contig43739	1.06726313572103	4.91027057269732	0.00100338424755102	0.0324858629009558
Contig10110	2.61785238459433	8.45067231922358	0.001005480197471	0.0325384169968614
W1a19434|c0_g2_i1	2.63845412201743	2.74818534932964	0.00100615946678741	0.0325450979407477
Contig33012	1.98788038583067	2.29625593230556	0.00100741920347378	0.0325623324951342
Contig1635	2.34541963281617	4.80263526664017	0.00101523866173404	0.03279254226395
W5c2471|c0_g1_i1	3.11494540638204	0.0603372238334953	0.00101681255060845	0.0327988296225144
W1a1521|c1_g1_i2	5.62216215932715	0.611380363279476	0.00101735906334061	0.0327994655961877
Contig7495	1.49321219599359	4.83109599357898	0.00102496046835224	0.0329673266157109
Contig33434	3.50547102328569	1.20819638567696	0.00102546327472854	0.0329680934731972
Contig24577	2.18111023122061	4.65016860561819	0.00102814331096994	0.033038823707135
W6b14691|c0_g1_i1	4.97580493880161	1.21113979206465	0.00102958865174188	0.0330698301804466
W2b9003|c0_g1_i1	3.22593391753449	0.52128723219868	0.00103063757662835	0.0330880810048892
W6b28630|c0_g1_i2	4.08967793720588	2.73535250182914	0.00103427169967778	0.0331892725558141
Contig29694	4.85318661401565	1.22895071337513	0.0010391648711535	0.033330753220521
Contig1841	2.37936177767503	1.38961031747033	0.00104228210113139	0.0333685402721283
Contig10491	1.15235491900816	6.1072940705529	0.00104398673496429	0.0333925535771273
Contig37473	3.66562319220871	2.92762571670173	0.00104400243052618	0.0333925535771273
W3d2462|c0_g1_i1	5.03520382149224	0.547512031345835	0.00105132098338063	0.0335798264167311
W1a2175|c0_g1_i1	4.96573239330816	0.0693248104949945	0.00105189070939513	0.0335824403103364
Contig37021	1.00474280583043	4.45339761075501	0.00105599117849802	0.0336693050707858
Contig4475	1.48548838483481	3.84827469186412	0.00105656815075688	0.0336693050707858
Contig11929	2.60843685662308	2.09274195636219	0.00105883893029412	0.0337104538621668
Contig29451	7.44031647180095	1.19326874802866	0.00106041978877076	0.0337451756360004
Contig32555	2.9087929311111	1.72728384430407	0.00106226721607577	0.0337695221081731
W1a23859|c0_g4_i1	3.89851789050936	0.798678686305604	0.00106265668419199	0.0337695221081731
Contig5676	2.11506983983377	1.94083955674752	0.00107008967530408	0.0339900380851549
W0d6021|c0_g1_i1	4.56582163262451	0.587888524119184	0.00107073908770579	0.0339949782679728
Contig37649	3.81225980394302	2.26989157031442	0.00107484329513362	0.0341095498804228
Contig5221	3.66502848644139	1.23418897575071	0.00107558422443365	0.0341142629210889
W0d32031|c1_g5_i1	2.89578109315705	4.9487533284699	0.00107598304279527	0.0341142629210889
Contig11173	3.0942580251998	0.0048488501740379	0.00107668944519122	0.0341209428597616
Contig4636	2.34500594563214	1.02939910268335	0.00107777609258177	0.0341396612998565
Contig43215	2.85965831743872	6.18539022458422	0.00108263351466324	0.034261990841977
Contig4078	2.90996045163077	1.68627145750021	0.00108399601919343	0.0342893446659569
Contig39170	2.47588518449524	2.02717979122986	0.00108627542866723	0.0343456638980354
Contig45342	3.01156476092961	6.73458952104699	0.00108942463080917	0.0343671947409863
W3d4831|c0_g2_i2	2.44685532494899	0.698026766455272	0.00108942600408469	0.0343671947409863
Contig20424	2.04019653798925	3.94806268184172	0.0010899420947724	0.0343671947409863
Contig3607	1.20890535522821	6.01380850291294	0.00108995214608864	0.0343671947409863
Contig22848	2.08090990238208	3.39800736493703	0.00109116079968176	0.0343738124318971
Contig9896	2.22858950414742	3.79312919454005	0.00109302814634783	0.0344168862623121
Contig43727	2.27214691760698	2.40352948689638	0.00109604020149117	0.0344959483991954
W1a5205|c0_g1_i9	2.9473346793057	1.58338016408298	0.00109861647473205	0.0345612290625028
W6b16793|c1_g1_i3	2.51238790615981	0.859264545250204	0.00110367872393536	0.0346729410889635
Contig31678	3.46929592252957	0.350615047428455	0.00110438861060925	0.0346794146192773
Contig32118	2.69599144383217	1.46942567457863	0.00110645124351057	0.0347151005775789
Contig19513	5.5850721968426	1.83860520078129	0.0011069409736841	0.0347151005775789
W1a26145|c0_g1_i1	6.32879880186865	0.0119087969348962	0.00110973324469856	0.0347821753227561
W0d28602|c0_g1_i4	4.02533365093192	1.32729855079233	0.0011101876915402	0.0347821753227561
Contig36612	3.3907029242068	2.94038272591211	0.0011116219551894	0.0348112658869868
Contig5550	2.57801837511713	2.85920238609192	0.00111305215093752	0.034840202661815
W2b24500|c0_g2_i4	6.05219210682521	0.860105704948194	0.00111490362467962	0.0348557033366598
Contig2191	1.94197042283004	2.81019102323505	0.00111507815418792	0.0348557033366598
W2b31691|c0_g1_i4	5.58140382485549	5.34581872448761	0.00111607929675148	0.0348557033366598
Contig20384	5.41276535142662	2.67966814567882	0.00111834515422317	0.0348948022010376
W1a10320|c0_g5_i1	4.41240272188036	0.113726659848369	0.0011285907701788	0.0351507510827816
Contig7289	2.00000170441826	1.15753395525084	0.00113037214051145	0.0351903098940227
Contig6625	2.97583764338398	4.16431010091239	0.00113721064221149	0.0353871984288884
W3d19361|c0_g1_i1	2.78500618267405	0.90284470816739	0.00114415120082629	0.0355714324592273
W2b2968|c0_g2_i1	5.16451350117943	0.420814903872382	0.00114416479929	0.0355714324592273
Contig23889	4.02172419805732	2.54504786553145	0.00114471896087479	0.0355725939119338
Contig10799	3.78279474886727	0.294010499004593	0.00115216221814507	0.0357554688004334
W0d4638|c0_g1_i1	3.17299188208803	0.430944243062754	0.00115284719423269	0.0357606030074017
Contig40162	1.29326150237348	3.63617575522062	0.00115803723120271	0.0359054138279931
Contig6668	1.58730526000502	3.74464432385777	0.00115889434392915	0.0359149715149067
Contig11305	1.21091246102274	4.44295809722076	0.00116845377650625	0.0361632240757545
Contig25228	1.26487383519164	7.70081870563675	0.00116954132266418	0.0361780053282678
W3d25441|c0_g1_i2	3.12147098502756	1.85668542047229	0.00116998256422484	0.0361780053282678
Contig38314	1.14549103902879	5.24671403758237	0.00117304923971544	0.0362565447993233
Contig26480	3.59003431114904	1.31651348857576	0.00117564181033307	0.0363040722695585
Contig28120	1.89718093211986	5.01758872892595	0.0011856133158125	0.0365475357073348
W2b29396|c0_g2_i5	2.78756974403067	3.32291916771824	0.0011975489518799	0.0368846969182484
Contig2682	2.24456863103908	3.79832506528	0.00119765948413943	0.0368846969182484
W1a7184|c0_g1_i3	2.90870924355013	1.54760950129001	0.00120103764938679	0.0369721929707474
W6b11037|c1_g1_i1	8.03562833621789	3.01733478557176	0.00120159821242087	0.0369729137940783
W2b21255|c0_g1_i1	3.56999111862438	3.95285459027464	0.00120327399921578	0.0370079338311083
Contig1302	1.71155948605018	4.82545651723211	0.00120437902002972	0.0370253759297389
W5c7622|c0_g3_i1	3.3568593586765	4.18303860814945	0.00120634664671824	0.0370693091012992
Contig23063	4.10759860771692	1.7320428739113	0.00121161388912117	0.0372145502971836
Contig5012	3.18620466720961	0.0348648534068406	0.00121291053676828	0.0372348756963379
Contig8084	4.49181168068499	2.61582535752021	0.0012133575399071	0.0372348756963379
Contig22396	1.93123024943861	5.35349142704059	0.00121522085029479	0.0372690725545858
Contig29567	8.23141686065183	2.19158468101956	0.00121879179409063	0.0373290178804565
Contig30725	1.65648744930011	4.93670434331476	0.0012202215572848	0.0373290178804565
Contig13763	5.51776141660788	1.09731191086462	0.00122431524968218	0.0374209890169289
Contig6060	2.94143980933599	1.31142221618119	0.00122797365300844	0.0375161484615521
W1a25181|c0_g1_i1	3.37104816622782	0.111768462701135	0.00123016132490484	0.0375663106991349
Contig20918	1.5217839025767	5.1322107069687	0.0012324196050698	0.0376185837056163
W5c16656|c0_g1_i1	3.69637723334645	0.177092528968015	0.00123516311644451	0.0376856150847113
W2b700|c0_g2_i1	5.92294307826355	0.915922807841154	0.00123713788792636	0.0377291427123382
Contig2432	3.33977784372145	1.20698769861074	0.00123774626905092	0.0377309792698462
Contig5265	2.27454845120934	2.63609213841272	0.00123839524953091	0.0377340512685753
Contig32085	2.8533233007113	2.34020345621474	0.00124023837458006	0.0377730524386991
Contig11427	2.45531140897516	1.98329893553219	0.00124375430486948	0.0378470805980441
W4a5955|c0_g1_i4	2.33687055645029	1.48687286077384	0.00124462964455852	0.0378569808635669
Contig39531	1.53854168814458	3.17328522483164	0.00124525851928355	0.0378593791516456
W1a19279|c2_g1_i3	5.53185257295304	2.05943967147565	0.00124614863342104	0.0378697142320692
Contig5931	4.02413055672629	3.63077694888985	0.00125084114060578	0.0379955416549767
Contig19566	1.64201245074924	2.25669373998742	0.00125604249512382	0.0381198928678849
Contig27012	2.31316539777983	3.15611477685152	0.00125961504869265	0.0382114689429761
W0d10044|c0_g1_i1	5.64971155169296	0.80599939185703	0.00126065119052632	0.0382260540732633
Contig29734	2.14091746635202	3.71527731111129	0.00126278215695352	0.0382738095233046
W6b14598|c0_g1_i5	6.35418089512005	1.43932803606436	0.00126336092143174	0.0382744977746434
W2b2693|c0_g1_i1	6.93677660959958	1.15236390601057	0.00126657980695369	0.0383551347436147
Contig6826	2.3276885372115	5.69469352505065	0.00126739764773456	0.0383630232580762
W3d28450|c0_g1_i1	6.1514238626645	3.51911048203767	0.00127397901815462	0.0385452851769754
W0d16370|c0_g1_i1	6.20832111475505	0.174624842470108	0.00127664452786118	0.0386089613979528
Contig8282	1.34638026022631	4.01094155248782	0.00128059368771641	0.0386943918845021
W1a19279|c2_g1_i2	7.90872523294456	1.39240437036108	0.00128184371908194	0.0387081372555458
W3d19800|c0_g1_i1	3.62282586303782	0.0318576967070637	0.00128217330518719	0.0387081372555458
W6b11129|c0_g2_i2	2.15376723897564	5.1493581595697	0.00128485533602373	0.0387721010474288
Contig16031	2.57177768268815	0.77723480570092	0.00128887120747814	0.0388762414343274
Contig38719	1.05988014943901	3.14068458478142	0.00129346854712849	0.038980747388769
W1a28352|c0_g1_i1	4.19902827601365	0.503922840120158	0.00129526164802	0.0389876078428102
Contig20035	1.60437364239959	3.9591572297043	0.00129596185995394	0.0389876078428102
Contig30918	1.30991756481976	3.04857520835402	0.00130208878350612	0.0391206351577013
Contig23130	1.19351473999769	3.01382144158145	0.00130326718202764	0.0391389557911548
Contig7640	1.12344037114866	4.63431474807009	0.00130515326514568	0.0391785039452715
Contig34007	2.3965362753491	6.27016140879723	0.00130864090972339	0.0392330516642226
Contig36820	1.75289401465874	3.2776826777534	0.00130925034392026	0.0392330516642226
W5c26913|c0_g7_i1	3.92964739585388	2.8135697736691	0.00131166452441836	0.0392723093553666
Contig13574	2.471423353335	2.27154308744274	0.00131391016473254	0.0393213323734219
W1a5243|c0_g2_i6	6.50005859688974	-0.154419459055754	0.00131575051790661	0.0393566209787177
W4a18626|c0_g3_i1	8.19789900354236	0.849851605557274	0.0013162328785014	0.0393566209787177
Contig14414	1.95168124792738	6.44307610493195	0.00131907758832476	0.0394074429512023
W1a4232|c0_g1_i1	6.51002431743467	-0.366602301174843	0.00132069721641371	0.0394387118438995
W1a23288|c0_g1_i4	5.90566005306454	2.48361446689887	0.00132335242087183	0.0394878293314888
W0d7669|c5_g8_i1	5.02262436289722	3.39426303460528	0.00132533734782576	0.0395087138698755
W1a23210|c2_g5_i1	5.13982660539443	-0.275256101972877	0.00133187691628807	0.0396864726848228
Contig5468	1.75335576895809	3.31414777631814	0.00133847952008118	0.0398487120788183
Contig23999	1.2418901643636	4.93945143658902	0.00134367978825726	0.0399653900373042
W3d28487|c0_g1_i1	4.2307669249436	2.31744663369429	0.00134414048605822	0.0399653900373042
W1a23804|c1_g1_i2	7.35407463297406	0.695198496078195	0.00134895775418551	0.0400913040311301
W4a29728|c0_g1_i2	6.9432782015015	1.39811057493954	0.00134956967587003	0.0400921795120785
W0d19498|c0_g1_i1	3.27675195754168	0.416951658054707	0.00135023342328994	0.0400945931802818
Contig36001	3.08812166414378	3.06441290833129	0.00135859113584724	0.0403079935614814
W1a23238|c0_g3_i1	2.27277470681301	1.42657899929248	0.0013612904836479	0.0403532930966634
W4a6987|c0_g1_i1	4.30363163097954	-0.104234437411192	0.00136217988929485	0.0403622755660538
Contig4828	1.54076106798567	1.37295939377394	0.00136892917817601	0.0405099454824638
Contig30103	3.00238682953545	0.353161710989537	0.00137846591879344	0.0407433329012397
W2b29832|c0_g1_i1	1.61942234974937	1.47819239787699	0.00137956312492886	0.0407545446416753
Contig33181	1.16049735400239	3.97994518582256	0.00138085741318333	0.0407752799074366
W1a16872|c0_g1_i1	6.53846343994029	0.375959215974045	0.00138465643450806	0.0408699278302138
W1a11336|c0_g1_i1	5.26859104418095	0.514622832474331	0.00139097665351814	0.041038879132002
Contig13815	1.60662766814646	4.93275996106101	0.0013936220974139	0.0410817114386268
Contig11727	1.12774912285016	4.66262633166493	0.00139540172635692	0.0410962545817437
Contig1468	1.35626470641131	6.12112228765097	0.00140007611349871	0.0411837021063542
W5c2387|c0_g1_i1	2.56519827023866	0.775315050207863	0.00140127019893482	0.0411837021063542
Contig16888	1.20510676730395	3.5595025897537	0.00140278912649244	0.041210747398518
Contig39420	1.76430621927813	4.15037654924298	0.00140583480707229	0.0412816462417637
W1a17103|c0_g1_i2	4.13728596627181	0.660998479550041	0.001406549982455	0.0412816462417637
W2b21513|c0_g1_i1	4.82456418118715	1.42188542380689	0.00140700171552734	0.0412816462417637
W1a19377|c0_g1_i6	3.52683252519782	0.276043541502985	0.00141797228703414	0.0415503910009085
W1a13916|c0_g1_i1	7.25781391752603	2.63211407234312	0.00141882903005274	0.0415578041687617
Contig821	1.01158285119963	3.393500533298	0.00142318914482596	0.041650065993478
W3d25930|c0_g1_i2	6.60073876252868	1.83090138866798	0.00143946659524963	0.0420906392031531
W6b28032|c0_g2_i7	4.19609941356764	0.99959622079382	0.00144228844561035	0.0421534731584064
W1a13335|c0_g1_i1	3.26112693207179	2.96437627998707	0.00144284028883667	0.0421534731584064
Contig5753	4.01355695090665	2.16268753196679	0.00144383147705199	0.042164534674774
Contig4659	3.46726007266028	0.532775766450943	0.0014465198441124	0.0422072292962884
W0d23642|c0_g1_i1	3.72014712303414	0.764528487090576	0.00144932356861742	0.0422532146866048
Contig4397	1.86988413148866	5.98759073059474	0.00145290899666526	0.0423218925342629
W2b6422|c0_g1_i2	2.35115190798656	2.93830098968407	0.00145419097446987	0.0423413169013155
Contig1233	1.53072902489437	2.29353344049361	0.00145621960982797	0.042382455891619
Contig10664	1.01448576101017	4.8909540770385	0.00145980978609425	0.0424015003914763
W5c26775|c0_g1_i3	6.10132437280453	4.49352124580811	0.00146072512882601	0.0424060025589842
W1a20400|c0_g1_i3	2.72310227196634	0.923646172779256	0.001461442908201	0.0424089537341026
Contig30999	0.871371072736978	5.22345466687853	0.00146364757144582	0.0424371481203702
Contig35625	3.0251201952423	1.26009605053909	0.00146843788480296	0.0425402005415645
W4a31531|c0_g2_i5	9.09836924644437	2.06146190020568	0.00147114573978704	0.0425899281202626
W5c23438|c0_g1_i1	2.48383324312529	0.150829147939108	0.00147754807618329	0.0427321803276673
Contig44756	2.06044443953523	8.13585920682312	0.00147989046962068	0.0427819490990888
Contig4929	3.08689570769501	0.626174028994807	0.00148596082100967	0.042903378872373
Contig33370	5.61593634662488	1.04546653813022	0.00149466184308913	0.0431184258103566
W4a5776|c0_g1_i1	1.95575542506736	0.793792800092281	0.0014997953892883	0.0432483938984047
W5c29809|c0_g1_i2	4.96644113753047	0.682017934018451	0.00150646560242549	0.0433680637164998
Contig288	1.88080519472041	2.74540783990731	0.00150715359985874	0.0433697310139952
Contig20912	2.05656972663861	3.92068156487703	0.00150979396743255	0.0434275546871365
Contig908	1.35025643910584	5.7645630644464	0.00151568356588479	0.04356055582755
W2b13444|c0_g7_i1	2.97498399579734	5.50273090918922	0.00152442437066311	0.0437569550798512
W6b3837|c0_g1_i2	2.40283886896851	1.39918883355441	0.00152978131061512	0.0438924164953148
Contig22852	0.942320137302735	4.95986994584916	0.00153395189149902	0.0439198008131838
Contig45296	1.43757597251579	2.98884160057756	0.00153463271593717	0.0439198008131838
Contig34010	3.09444374742117	3.39061497601265	0.00153520224251104	0.0439198008131838
Contig4312	2.0475195445928	3.46369303392836	0.00153829588504109	0.0439900217528658
Contig28878	1.19740408738034	4.18342787282849	0.00154451530215785	0.0441128951361533
Contig295	1.08203684382761	6.16904818291592	0.00154612962190694	0.0441406860784315
Contig8005	1.28566172399629	3.34907587712427	0.00154925470209232	0.0442115670209031
W1a13172|c0_g1_i1	3.58316030827323	0.641401923537003	0.00155535809925475	0.0443673471561968
W6b12237|c0_g1_i1	1.98531127848503	0.643577715077592	0.00155632967885164	0.0443766712737016
W3d16757|c0_g1_i2	4.47620243631199	3.00865683575689	0.00155879541966476	0.0444187683475547
W1a20369|c0_g4_i1	2.35647418520746	3.06701680277844	0.00155954248961408	0.0444187683475547
W4a29489|c0_g1_i1	5.44535536383025	0.0971357407748271	0.00155974202545386	0.0444187683475547
Contig5384	4.64576334993235	1.13326715112677	0.00156098071182366	0.044435659369829
Contig7678	1.24986214833569	2.75626978316927	0.0015628535175551	0.0444705801241638
Contig13780	1.62184788552725	8.37578989546658	0.00156669908459856	0.0445445374084038
Contig4931	1.08325674088558	4.87397268180155	0.00157065800587569	0.0446372963915918
W1a13464|c0_g1_i1	5.3271380019176	-0.286025359571411	0.00157320507603783	0.0446833660609323
Contig35357	4.13230608337645	0.275885904719767	0.00157357739614859	0.0446833660609323
Contig14952	9.22059490870565	4.07610241527751	0.0015742437603431	0.0446838542317264
W1a20787|c0_g1_i1	3.41841259473938	0.631082907343502	0.00157527999438087	0.0446948361802244
W2b26587|c0_g1_i1	1.63996098531057	3.7122752458887	0.00157757615340691	0.0447386683671974
Contig32251	3.95241281850369	0.753190057377886	0.00157812480816416	0.0447386683671974
Contig32508	1.74467893218923	4.82690958540351	0.00158103221971375	0.0448017226613961
W2b19891|c0_g1_i1	5.78159482576275	-0.185106611167363	0.00158165077387251	0.0448017226613961
Contig33933	4.68062493365606	0.824452652975263	0.0015851720469973	0.0448464192439325
Contig4801	1.06513346777784	5.73881466358156	0.00158518331619723	0.0448464192439325
W1a19412|c0_g1_i1	2.38717418179111	1.87499066391612	0.00158801274376191	0.0448895659871129
Contig16283	3.15988498325863	0.710248543756561	0.00159068129283476	0.0449280979681586
Contig36482	1.95632894133621	6.49644148294466	0.0016020620947476	0.0451853383796892
W6b7346|c1_g1_i7	5.15067690897645	1.04402202463419	0.00160241473420533	0.0451853383796892
Contig33659	3.80227817671388	2.06768984734198	0.00161943820434888	0.0455166780969491
Contig4686	1.37152513511018	5.38349647119835	0.00161945526295078	0.0455166780969491
W2b1508|c0_g1_i1	1.85500538816105	1.76757739590855	0.0016228291332982	0.0455928877155843
Contig2945	1.18995697964293	4.56507614363127	0.00163256335057085	0.0458102733577224
Contig21760	1.38945650736241	3.52940424684926	0.00163472832928744	0.0458523310356614
Contig4180	4.87453451853801	1.92062331062913	0.00164113677631587	0.0460133305854883
W6b14743|c0_g1_i1	2.51681569544553	2.17959481771193	0.00164410394071166	0.0460777534393588
Contig895	1.41766127396994	3.35323050190474	0.0016459900602724	0.0461118387581074
W3d25884|c0_g2_i1	4.16070831950206	0.857673644029022	0.00165071794029352	0.0462254748845743
W1a3470|c0_g1_i6	7.17533622000368	0.677221533797776	0.00165288818970253	0.0462487889001496
Contig15121	2.18568386263825	2.57240912830451	0.00165295587294137	0.0462487889001496
Contig766	2.64554150190539	1.20696867355704	0.00166501354763269	0.0465311459645365
Contig5051	1.94738624116639	2.62728704384616	0.00167000907900893	0.0466139760447455
W6b31568|c0_g1_i1	1.96952103941083	5.84751903008985	0.00167270597733302	0.0466703274551222
Contig37170	5.3054287422121	1.99565369737063	0.0016752949708161	0.0467236237565696
W4a14823|c0_g1_i3	2.99179008046273	2.30658542955765	0.00168056992778957	0.0468517575008553
W0d32164|c0_g1_i1	7.94776717542475	0.753377961026931	0.00168826301150717	0.0470471739303894
W2b23925|c0_g1_i1	4.61224532763285	1.09420793237149	0.00169532205837989	0.0472247705068413
W0d31874|c0_g2_i1	4.57884792336351	0.703709216247214	0.00170055767975395	0.0473514507333429
Contig7504	1.78292911501083	0.962586984199447	0.00170307352587477	0.0474023279146833
Contig35305	3.21948990909729	1.05401630003185	0.00170694432034344	0.0474897419114613
Contig1466	1.60530867085195	1.24422543469965	0.00170759401486034	0.0474897419114613
Contig35018	2.01982102170588	3.50715821528292	0.00170907534626943	0.0475117424210086
W2b31749|c0_g2_i1	3.33763527126926	3.23381354263552	0.0017130457969591	0.0476028939427891
Contig24898	3.05398680170437	0.897799392029596	0.0017142247962593	0.0476164330815658
W1a9404|c0_g1_i1	3.29934885687234	-0.468115055731264	0.0017175212007285	0.047688753242656
W2b20504|c0_g1_i1	2.7990093638648	-0.240751616277066	0.00171917250555881	0.0477153556058968
W1a30|c0_g1_i2	2.70702672523621	2.461549413826	0.00172457867021689	0.0478461100477102
Contig10301	3.3919908946267	2.4632745568774	0.00172579973073014	0.047860695836268
Contig21296	1.79765557940934	1.54772742535765	0.0017315545481835	0.0479816274800992
[truncated: 524 more rows]
[truncated: 1 more columns]
