# Supplementary material for: Post-diapause transcriptomic restarts: insight from a high-latitude copepod
Source: BMC Genomics. 2021 Jun 3;22:409. doi: 10.1186/s12864-021-07557-7 (PMC8176732; doi:10.1186/s12864-021-07557-7)
Supplement: Supplementary file 1 — Additional file 1:. [file 12864_2021_7557_MOESM1_ESM.zip › FileS5-T0vs24hr.csv]

logFC	logCPM	PValue	FDR
Contig5207	7.01550795404646	8.66578472715329	4.11690491374418e-20	2.83374799022839e-15
Contig9120	4.26550294075392	8.02233652692741	2.08639542989087e-16	7.18053851151241e-12
Contig4531	4.62030752831245	9.98509265158988	2.71784028692816e-15	6.23581275432797e-11
Contig4683	5.8762658149575	6.95985953144727	1.26219191319092e-14	1.97588238061212e-10
W0d24970|c0_g15_i1	7.31138027830892	6.64074651388998	1.43529345407087e-14	1.97588238061212e-10
Contig9790	6.87976058211182	4.66641891878368	3.4314335688073e-14	3.37417764868777e-10
Contig5536	7.33366164389924	8.3433545590204	4.4247567088557e-14	3.80706067229945e-10
Contig6704	4.60820747455034	2.66784272982183	7.78155275400566e-14	5.95133154626353e-10
Contig4305	8.90696406409452	5.44424016577481	1.09295483337867e-13	7.52302670911205e-10
Contig20024	3.64035988303012	3.15645537757906	1.43936344233858e-13	9.00675131482265e-10
Contig31871	4.26857086500282	9.91354210078354	1.99910388136281e-13	1.14668598634971e-09
W0d24970|c0_g12_i1	8.13610954458384	5.32095028808469	2.502641474088e-13	1.32509090726481e-09
Contig38095	3.27289397240467	3.0558258371522	4.40202333212737e-13	2.16428621426422e-09
Contig35813	3.07777383279497	3.98081086309753	4.943009138567e-13	2.26824803350563e-09
Contig5871	3.46629851779996	5.09779737428005	7.39359001255161e-13	3.1807224233997e-09
Contig31023	4.86290913301738	3.58294998355372	1.02493042851982e-12	4.14988301505155e-09
Contig9983	8.74332692754524	4.39632254248384	1.43762790824495e-12	5.49748912112869e-09
Contig20917	6.07166094268026	3.26592596124891	1.5528999956025e-12	5.62574802617427e-09
Contig1128	7.47468216104729	6.80222021865079	1.67004754920102e-12	5.74763564533024e-09
Contig33972	5.03140374192865	4.30164734856237	1.94857412529025e-12	6.09655700872631e-09
Contig35972	5.26098132800401	3.73185972013994	2.23024276111647e-12	6.57907645864119e-09
W0d24970|c0_g7_i1	8.19694707173605	5.43198754992245	2.44420828002127e-12	6.57907645864119e-09
W0d24970|c0_g5_i1	8.21412390140554	5.89735279924346	2.445191371844e-12	6.57907645864119e-09
Contig5802	4.0395826584291	5.0478068705165	2.48512302308041e-12	6.57907645864119e-09
Contig7205	4.00804943278071	6.98748347286953	2.61274801323832e-12	6.66076560174889e-09
Contig5208	8.33091029294303	5.61022779387178	3.89614505899014e-12	9.42305497237507e-09
Contig4246	5.05929311229403	6.50028794444346	3.97008069210363e-12	9.42305497237507e-09
Contig32711	3.43686220759477	3.8419904778468	4.1429717452534e-12	9.5056343723094e-09
W2b11340|c0_g1_i1	6.28627519273393	1.50336481311838	4.63529752274047e-12	1.02921548092023e-08
Contig493	4.36518058208161	6.54454475219933	5.3151305520398e-12	1.14328458174376e-08
Contig33269	3.67187768050628	4.02056199936421	5.68941627445074e-12	1.18670879091816e-08
Contig37829	3.60821319638296	3.8119702398161	8.28009447436351e-12	1.65925872349532e-08
W1a20790|c0_g1_i1	4.38550732415118	0.661729490320515	8.72586440279341e-12	1.65925872349532e-08
Contig11691	2.68181177149593	4.56014762617416	8.75607488186301e-12	1.65925872349532e-08
Contig37491	7.65613792120303	4.37175834065755	8.91919060456283e-12	1.65925872349532e-08
Contig23949	5.52398955827523	4.45981966262844	1.03904585784492e-11	1.88209485492584e-08
Contig15197	3.4954301601432	3.40055998078122	1.28764678270006e-11	2.20282623233614e-08
Contig43391	3.70686797524117	6.377303329673	1.31212046033505e-11	2.20282623233614e-08
Contig10040	4.32938746376791	3.3666845624782	1.39064528717932e-11	2.27906896207445e-08
Contig24162	4.5819952985355	4.59196994116473	1.75778640305145e-11	2.81376636499621e-08
Contig5917	4.79188418270642	6.97109812320699	2.10225120018941e-11	3.28868533207812e-08
Contig43043	3.90661488166461	3.87295525189955	3.13190984111141e-11	4.68642648224741e-08
Contig4924	3.75676655797794	3.91728332357227	3.33712103476559e-11	4.7891923344199e-08
Contig1444	3.3032752694153	7.8559232127661	3.33974360838208e-11	4.7891923344199e-08
Contig4574	5.66880388061511	5.06900433909989	4.08132835865989e-11	5.57773673722411e-08
Contig37810	3.37173746596273	6.27013363000771	4.13273729658342e-11	5.57773673722411e-08
Contig5717	3.20504702524211	4.66426612339809	4.67954563880604e-11	6.19427856558264e-08
Contig4100	7.21266231086277	4.61158572660618	5.50899790429623e-11	7.02213599534293e-08
Contig1335	4.28713590804534	3.41761153927489	8.75104711327848e-11	1.09518559072943e-07
W0d24970|c0_g10_i1	8.58206325775759	4.92158432012771	9.20312422493227e-11	1.13119544044739e-07
W1a14296|c0_g1_i3	6.39610936625393	3.25717074284506	9.79465059527112e-11	1.1827813855679e-07
Contig29573	5.85718902196411	3.72113119548583	1.29483561189827e-10	1.53665732479623e-07
Contig359	2.78708741458846	3.95838975963295	1.50440738820951e-10	1.74436502825649e-07
W2b11969|c0_g1_i1	8.10182436993423	5.27273488370198	1.52054134262246e-10	1.74436502825649e-07
Contig25986	3.60452592774724	6.09252944816931	1.61726025196917e-10	1.82490586333675e-07
Contig6230	2.70483538080635	4.05425881793121	2.22196784801241e-10	2.42765858594271e-07
Contig10792	3.60598122068768	9.55161144890609	2.38078063881609e-10	2.55538678108396e-07
Contig37937	3.97085011276016	3.49065163592919	2.47779511019707e-10	2.55538678108396e-07
Contig36838	4.34298850848306	5.17589619817378	2.48180267325267e-10	2.55538678108396e-07
Contig37244	6.23425223198794	4.81587253280814	2.48737381352605e-10	2.55538678108396e-07
Contig6459	3.7993315594538	4.29935700073853	3.01501769240842e-10	3.05190732064495e-07
Contig38119	1.89582066190792	5.44022145668736	3.09861997263099e-10	3.06753293583497e-07
Contig30101	2.79740661254866	3.58338443155642	3.14977968242765e-10	3.06753293583497e-07
Contig28328	2.57315476027879	5.06082449815404	3.16415095368844e-10	3.06753293583497e-07
Contig35533	3.19117363026925	5.24225693770818	3.68533860312826e-10	3.52318370459062e-07
Contig2576	5.06810484418522	0.299223533317571	3.80447808987237e-10	3.58725802578213e-07
Contig15303	5.23124333464524	4.76487180121877	4.39551248871285e-10	4.08853940031193e-07
Contig36013	3.58780955470909	6.9006989871548	4.98094399736837e-10	4.51116233193236e-07
Contig19511	2.4837211124792	4.51035704437751	5.58161901281485e-10	4.98953246610483e-07
Contig5211	8.00031205384073	4.66230129128618	6.02254501749999e-10	5.31466434159691e-07
W0d5740|c1_g1_i1	4.89179788661518	1.16123249680291	6.35054687990927e-10	5.53317522579639e-07
Contig31185	7.71268814793869	3.9505687079169	7.01887077420113e-10	6.03903641412265e-07
W1a13916|c0_g7_i1	6.90019663438622	5.66646629348608	7.36676123051819e-10	6.26010998788924e-07
Contig9024	2.52153072234323	5.489964679856	8.26949743148491e-10	6.94153716102402e-07
Contig35668	2.95902608470694	1.89615953638533	8.50230702475253e-10	7.00360896035002e-07
Contig28991	3.3956410396116	6.31366332109245	8.54694259456941e-10	7.00360896035002e-07
Contig5963	2.78457080130609	2.48972510631443	8.79126364590199e-10	7.1190618738203e-07
W5c11221|c0_g2_i1	3.75435732482163	7.1890172495666	8.90704869680084e-10	7.12895320811855e-07
Contig24664	3.53199226807882	3.82844211872051	9.11473811398789e-10	7.2113293547358e-07
Contig16872	3.64713581602235	5.03613184349063	9.31518771773903e-10	7.28617046576606e-07
W4a13555|c0_g1_i1	5.50270806101486	6.69388517739934	9.56739954837634e-10	7.32342576581105e-07
Contig9976	3.32066674519516	4.33332993370822	9.57560900341403e-10	7.32342576581105e-07
Contig5386	3.39616166538834	4.69958353769974	1.02995786082736e-09	7.79055598642518e-07
Contig11506	5.35461502154228	2.58876177265197	1.0821826171085e-09	8.096608032697e-07
Contig40180	3.77012484489363	3.06787952172094	1.12842480817266e-09	8.32886701817567e-07
Contig2	5.47244287357111	8.37968188368963	1.13742663253794e-09	8.32886701817567e-07
Contig31312	5.4783525334108	2.57895593202035	1.1963360246897e-09	8.57772929702518e-07
Contig5459	4.59009200840233	3.43957283631081	1.22186050559799e-09	8.67042291972378e-07
Contig28536	2.91358180304178	3.54362508120173	1.34488617558881e-09	9.44604135082949e-07
Contig9359	2.59242390342115	3.16114119110363	1.4283511067046e-09	9.93093569461527e-07
Contig10613	3.23508890608514	4.91897990033993	1.44906325820059e-09	9.97419221884627e-07
W5c28461|c0_g2_i1	7.04087401151431	0.808873420275027	1.5263124743363e-09	1.0284063660817e-06
Contig21648	4.23099398931194	3.01132848986499	1.53252106284074e-09	1.0284063660817e-06
Contig34329	3.68270362231908	4.80241891980732	1.54557039196105e-09	1.0284063660817e-06
Contig30977	2.77026458101936	6.05566890200695	1.5538450440565e-09	1.0284063660817e-06
W3d9265|c1_g4_i1	4.95939569257922	6.23432909607966	1.58199270125435e-09	1.03706401535942e-06
Contig3345	5.46200072381996	4.56685763169128	1.62079984434584e-09	1.05248014043409e-06
Contig9318	2.97749803398677	3.46566201978307	1.6531034441983e-09	1.06342445113138e-06
Contig1711	3.34338247984289	4.30743860749138	1.67066340477717e-09	1.06476947664465e-06
Contig35971	3.12209359564219	2.86052101405507	1.70822385881094e-09	1.07871985917133e-06
Contig31131	6.86953128311932	2.03981440440071	1.76335233123368e-09	1.10340970603161e-06
Contig31130	8.05370959432849	2.48093745419002	1.78253412085537e-09	1.10536386132177e-06
Contig3512	4.90783097123464	1.79420160324813	1.93237962196288e-09	1.18758530481204e-06
Contig10370	3.26871057464528	7.05638228248746	2.07307559545557e-09	1.2523174876738e-06
W3d30358|c0_g2_i1	5.42957075575897	2.18224647029722	2.07409625747927e-09	1.2523174876738e-06
Contig11030	3.73177775530649	4.94816117869652	2.24651447122564e-09	1.34462681811655e-06
Contig6286	7.76544017370548	3.07703564368013	2.3165505333102e-09	1.3682756892023e-06
W0d6319|c0_g6_i2	5.77622986589214	4.77985861983935	2.32578242149973e-09	1.3682756892023e-06
W7b22587|c0_g1_i1	3.43655790734608	7.26787065482058	2.35105759227787e-09	1.37142369653958e-06
Contig3914	2.72552496737005	5.3589846641434	2.42393248392833e-09	1.40205143473744e-06
Contig2922	2.14948897973357	5.94252240300723	2.5083127717505e-09	1.43478836318096e-06
Contig36333	2.5876441129506	2.44979759781022	2.6119366301861e-09	1.47364608302434e-06
W1a12161|c0_g1_i1	4.89953903134228	2.58846211009108	2.65686586212411e-09	1.48680805708721e-06
Contig36474	6.41385629737135	9.57233618997323	2.68175653241841e-09	1.48863440031793e-06
Contig5163	3.57262679692645	2.88951748427393	2.7265453986484e-09	1.50138858303813e-06
Contig7993	2.29612489638565	3.19163268129161	2.78296510287254e-09	1.52029407905494e-06
Contig6178	6.36399482954251	4.83807181962804	2.87907601970848e-09	1.56041386290216e-06
Contig23095	2.46037944975514	3.86450565929661	3.07223835532951e-09	1.65209617557844e-06
Contig43082	4.30585137257042	8.41518394125244	3.1785994660963e-09	1.69604153837473e-06
Contig25965	2.39216755270879	7.13279056864609	3.35035228386851e-09	1.77393421848644e-06
Contig4302	3.8636457133839	2.68452198753815	3.44637009172315e-09	1.81084386376708e-06
Contig25493	3.97432299810983	5.93106128771826	3.49642378645184e-09	1.81258481621282e-06
Contig11029	2.6828366019169	4.82487581660667	3.52711406959805e-09	1.81258481621282e-06
Contig9274	1.85679474973646	3.90557344079006	3.528683829796e-09	1.81258481621282e-06
W1a22208|c1_g1_i1	3.23972991901908	2.09156899168911	3.64817550293485e-09	1.86008308309638e-06
Contig3622	3.22951410911196	6.75599623784928	3.97470205488168e-09	2.01166685177659e-06
Contig45089	3.37074992774601	2.62324137957091	4.3749469470546e-09	2.18214745115697e-06
Contig36972	2.68028145719073	4.33765358053496	4.45713151765186e-09	2.2071458749857e-06
Contig7925	2.30844334259367	4.3377527037379	4.56330648501641e-09	2.24358222840464e-06
W0d32055|c1_g6_i1	5.78273673856332	5.25627792637244	4.75243110737873e-09	2.31999530484463e-06
W3d6279|c0_g2_i3	7.31102772330163	4.89457153286594	4.87269889638399e-09	2.36195500306974e-06
W4a27286|c0_g1_i1	7.61838976608322	5.23910309597639	4.92139045237683e-09	2.36887515816785e-06
Contig5489	3.66944291194492	3.4370809502	5.25951730788753e-09	2.51404927317024e-06
Contig12664	5.08097402368588	3.36017724358371	5.36878842123442e-09	2.5485823766235e-06
Contig37484	3.79368480938269	4.9687349376893	5.44419932635582e-09	2.5666789591214e-06
Contig11866	7.68661197598633	7.77949644201394	5.69824979830806e-09	2.6681763953547e-06
Contig4089	4.12986200264496	1.72951942275563	6.09491702775571e-09	2.83463060036812e-06
Contig4678	7.39348542755343	3.43629453359792	6.31971419632996e-09	2.91117188125406e-06
Contig16009	1.66288756006358	6.57066147539432	6.34408098250971e-09	2.91117188125406e-06
Contig38545	4.78812032667735	3.75288802725555	6.4092051975587e-09	2.92157888846596e-06
Contig23735	3.41491232211272	8.79324401151572	6.5327091028902e-09	2.95828574322459e-06
Contig4595	3.20935044709172	2.25225791506025	7.02941666589823e-09	3.16241050945821e-06
Contig31146	6.25182105784618	4.06512785317478	7.12889416368599e-09	3.18633794204438e-06
W1a5238|c0_g1_i4	4.9271667822574	1.5932851894907	7.42446013792423e-09	3.29703509815226e-06
W4a23183|c0_g1_i1	7.49150044991284	5.79311991829169	7.5524821967704e-09	3.33238752928269e-06
Contig448	2.70882987636196	4.2855421994747	8.18687929923409e-09	3.58929475111389e-06
Contig21942	5.93559113280465	3.28410960030089	8.55978637260605e-09	3.72903301012164e-06
W0d19893|c0_g2_i1	6.07903965197658	1.71492541809198	8.96605225019825e-09	3.88145477034998e-06
Contig10234	4.10754884049007	1.47162146690899	9.89715334460882e-09	4.25775536885071e-06
Contig42582	5.09027900481986	7.6894263670675	1.08435266364644e-08	4.60729398420443e-06
Contig30392	2.00590505090508	6.82071976837361	1.10470109382298e-08	4.66495617730204e-06
Contig26403	2.28714726960709	4.51003652308164	1.15118057856354e-08	4.8023067626476e-06
Contig1680	1.52487857131708	6.63206452334465	1.16601940934674e-08	4.83490650506955e-06
Contig37830	3.46388055642837	3.14168873476621	1.20073884153599e-08	4.91959856789316e-06
Contig5630	4.80248210850194	2.35890118348896	1.23067545003935e-08	5.01241731225495e-06
Contig11622	2.70207083365802	3.04277977913475	1.24603064086254e-08	5.0394316689965e-06
Contig12056	1.62012764945999	7.96772993275365	1.25195085919108e-08	5.0394316689965e-06
Contig15316	3.28154641981428	3.90751572803418	1.28003041942908e-08	5.1054447663026e-06
Contig6611	3.9732457780783	2.92994236646745	1.28318506591462e-08	5.1054447663026e-06
Contig6591	5.19334073977379	5.37064695509588	1.37823126768574e-08	5.45209279410027e-06
Contig8010	6.75103736684419	3.44838334921839	1.4333479861204e-08	5.62528647373988e-06
Contig37492	2.47623460271945	3.93090100767992	1.43835776873869e-08	5.62528647373988e-06
Contig37682	3.81639427135164	3.9659280775869	1.47466941042834e-08	5.73471439879117e-06
W2b29396|c0_g1_i1	6.42659737967538	2.55687662803474	1.50022085269139e-08	5.78948916769781e-06
W0d5|c0_g1_i2	5.9266333537386	5.44238744028358	1.51248852215297e-08	5.78948916769781e-06
Contig4452	3.71966395563266	5.17948633806053	1.51398775305905e-08	5.78948916769781e-06
Contig550	2.73953183993055	4.67372110787712	1.60079161612485e-08	6.05415870995085e-06
Contig21041	2.37257135830739	5.45781383104662	1.61729477215321e-08	6.08314938562022e-06
Contig4596	3.31639447484264	1.48843198707386	1.64288593420002e-08	6.12170861479514e-06
Contig6501	7.16680793217564	3.74975003465926	1.6453337019658e-08	6.12170861479514e-06
Contig3992	2.2074040353317	4.11250144833641	1.76350210557107e-08	6.52609553390686e-06
Contig30147	9.68619072948149	2.62954297909694	1.79502140090056e-08	6.58735794296593e-06
Contig5773	4.82120106165112	8.53905075380826	1.79919702068456e-08	6.58735794296593e-06
Contig11985	4.83417151624088	5.32410026213482	1.93986648215894e-08	7.04213980892554e-06
W2b29764|c0_g1_i1	5.36937713904931	0.80411256192401	1.94387285520667e-08	7.04213980892554e-06
Contig12942	2.82157978400655	4.34515787491589	1.98094329008196e-08	7.1388632744985e-06
Contig37823	5.1033805599174	5.02386211378528	2.03643689552783e-08	7.30062627046726e-06
Contig8088	7.61563719907406	5.11761665091938	2.07381172781512e-08	7.39609372274456e-06
Contig31044	2.6503920082421	4.25751239549551	2.1083997873192e-08	7.48068938972964e-06
Contig551	3.1287425456043	4.45610067031184	2.16683540468319e-08	7.64859561923863e-06
Contig4267	3.67508386181836	5.41752937635197	2.20383546062976e-08	7.7395103278606e-06
Contig7203	6.28328673759714	2.3151497822987	2.30404249694502e-08	8.0278752227082e-06
Contig6043	2.21207635070034	3.41706848749838	2.3178471369264e-08	8.0278752227082e-06
Contig35626	4.14648660531518	2.8719810876556	2.32093672901983e-08	8.0278752227082e-06
Contig12514	3.08374026471799	5.28339536305203	2.36497587392461e-08	8.13930096769895e-06
W1a21185|c0_g1_i1	7.99614512689354	2.70682366336096	2.39747239598031e-08	8.21009054527945e-06
Contig14673	1.7193440399871	6.84822295688024	2.41221149586615e-08	8.21967038036926e-06
Contig8332	7.83441166249616	4.31336228544016	2.43211244005094e-08	8.24665829919144e-06
W2b12520|c0_g1_i6	5.70730640084871	2.42327264755523	2.6313056358861e-08	8.87833478084863e-06
Contig2960	4.52707566894659	4.57455069170572	2.66061743937218e-08	8.89007862072165e-06
Contig6826	4.30729837027074	5.69469352505065	2.67754319371627e-08	8.90341319371392e-06
W3d9355|c0_g1_i1	6.10402805724861	3.20038465480528	2.69896229078263e-08	8.93148905765146e-06
Contig37336	5.60827085188711	3.52777927745329	2.75805043680671e-08	9.08335539073109e-06
Contig6571	2.75221421316624	2.87263512328945	2.79487582465651e-08	9.15997825544809e-06
Contig13634	4.56043733358691	5.87800625921344	2.80793150264346e-08	9.15997825544809e-06
Contig41393	1.82421831363225	4.39648921813659	2.8458523349573e-08	9.2006775755103e-06
W0d6377|c0_g11_i3	3.51731392847866	2.81235371078909	2.84714133482057e-08	9.2006775755103e-06
W6b21032|c0_g1_i1	7.17382388586426	2.17786576136105	2.91494454425854e-08	9.33943588966746e-06
W1a7118|c3_g2_i5	6.73302566357739	0.888595742980202	2.91721687046505e-08	9.33943588966746e-06
W1a4852|c4_g3_i1	7.32839083749729	2.00000656971358	2.95509653977721e-08	9.39175822651446e-06
Contig13132	2.39170441877761	4.42429806473113	2.96084892950029e-08	9.39175822651446e-06
Contig2993	3.67023550636065	4.73352499541748	3.05537703343936e-08	9.64714275072009e-06
Contig7036	2.79711249198436	3.62725980024916	3.07004041350995e-08	9.64917907500991e-06
Contig2137	5.71922366758182	3.72207656801664	3.27921393382435e-08	1.02597660678635e-05
W1a14490|c0_g2_i1	5.29858441038353	3.04468545696723	3.39027515189607e-08	1.05592497400593e-05
Contig34873	4.03468831700228	2.72307916589418	3.60812866953445e-08	1.11871492153782e-05
Contig9713	3.3437335468769	5.21331377136267	3.70269849500468e-08	1.14210606144626e-05
Contig5601	7.50932382329418	3.666317074371	3.71675612744017e-08	1.14210606144626e-05
Contig4247	5.28221760147949	2.06024541316568	3.79960860627325e-08	1.16237626483111e-05
Contig29608	3.80981349538288	1.35529207282532	3.85861086672808e-08	1.17520311140985e-05
W6b20496|c0_g3_i1	5.46220290266821	2.70689610369538	3.90780838935553e-08	1.1831396629947e-05
W4a24304|c0_g1_i1	3.05180533424329	1.89366026079553	3.91904700085413e-08	1.1831396629947e-05
Contig37279	3.85941567271266	3.87432446542122	4.06344830732252e-08	1.22137674187609e-05
Contig19487	4.25797948026076	4.1625357574483	4.09484229081655e-08	1.22546167200645e-05
W1a22208|c0_g1_i1	3.44148878740842	0.78145669064818	4.18693221970426e-08	1.24759704998564e-05
Contig33934	3.71926152443011	8.16975039044657	4.21473585378947e-08	1.25046852710361e-05
Contig6438	1.88083786898616	3.98792805332994	4.42787450783076e-08	1.30247631676499e-05
Contig15650	2.96629410346527	3.67617274328903	4.5311464948483e-08	1.32718244907829e-05
Contig15636	1.7771098953232	4.43910824550597	4.63339845387977e-08	1.34753022996166e-05
Contig14528	2.69562556709692	3.03087342292442	4.63977023042936e-08	1.34753022996166e-05
Contig29882	2.30549953594623	6.65145638090963	4.66866640931594e-08	1.35022540456317e-05
W1a11036|c0_g3_i2	6.78396017943156	2.10121730595375	4.72411293383087e-08	1.36054452494329e-05
Contig2460	3.17926546421632	3.5284579773043	4.82665476885496e-08	1.3842845877076e-05
Contig13869	2.19283073313265	6.4520738810358	5.13266914760233e-08	1.46594142227288e-05
Contig30338	3.23209033302653	2.73509851404806	5.34990948645999e-08	1.52167342880997e-05
Contig39531	2.61909505553846	3.17328522483164	5.49202519781487e-08	1.55566698936623e-05
W1a23122|c0_g1_i4	5.27247912346361	3.26941291791676	5.59946146910564e-08	1.57959890098967e-05
Contig14180	2.0004109734689	7.43063230986684	5.63688119316682e-08	1.58366451546146e-05
Contig33202	3.19921581900843	4.71145840189026	5.76125642243475e-08	1.60897470279205e-05
W4a10628|c0_g1_i1	6.7139227393336	6.14672687866713	5.77372082156028e-08	1.60897470279205e-05
Contig37483	3.5591589318493	5.56496364868456	5.92952725784723e-08	1.64573072666186e-05
Contig9927	2.86286501804578	2.62672078766961	6.32466549521999e-08	1.74135750146793e-05
Contig6148	3.40166455552616	3.58253371455573	6.36888332543745e-08	1.74654572532474e-05
Contig35026	3.93425374910313	4.25076931671414	6.58056592049855e-08	1.79743457714189e-05
Contig16435	2.40830439671949	5.30903088632335	6.71506769426699e-08	1.8269230811533e-05
W0d24970|c0_g3_i4	9.44744787591214	5.25927806480449	6.90029127483036e-08	1.86992460247686e-05
W0d25800|c0_g1_i9	4.59279453226437	2.02607271705608	7.15086439575271e-08	1.92268866440801e-05
Contig11811	1.98852859917282	6.83011229061857	7.2930920523407e-08	1.95330004726348e-05
Contig9031	2.36331217572833	5.61862108611167	7.45954941626249e-08	1.99013839310147e-05
Contig6688	3.34862224293206	2.91070390978723	7.66210229691582e-08	2.0362850397734e-05
Contig6149	4.06127525164491	2.79662483687779	7.74345130134132e-08	2.04323595503294e-05
Contig5547	2.25749835519963	6.68234653750924	7.74762587551717e-08	2.04323595503294e-05
Contig9250	2.3529641160346	6.65720853535682	8.33618904103648e-08	2.19006322165123e-05
Contig22921	3.57949473255074	4.19410998400965	8.69079590616206e-08	2.27454320841425e-05
Contig20224	3.84420796639904	1.35587709018293	8.79276202818735e-08	2.29251286334921e-05
W2b31691|c0_g1_i10	8.50529795246049	4.41743236000423	8.83400239077731e-08	2.29457378325277e-05
Contig3113	1.80459179424887	5.18227358781119	9.43622711804103e-08	2.44139460426773e-05
Contig19030	2.16392651183007	3.69948560946578	9.4701935050483e-08	2.44139460426773e-05
Contig6691	1.99197776032107	3.22515552252216	9.57378458445475e-08	2.45889082282533e-05
Contig4919	3.24457236351201	5.81128547335976	9.66945551322226e-08	2.47423034158407e-05
Contig6983	2.15264819977191	4.90321894492077	9.84351408259204e-08	2.5094398567888e-05
Contig29889	5.79761783816239	1.76745079099897	9.92523478286641e-08	2.51167852842636e-05
Contig36096	1.60282781634228	6.95990422154806	9.92527544938357e-08	2.51167852842636e-05
Contig11872	1.60576776050177	5.54038635757071	1.01261439933799e-07	2.55312360202316e-05
W1a716|c0_g1_i1	6.82380925559125	3.06551882229627	1.06657399748697e-07	2.6599428041675e-05
Contig30391	2.77511316628979	3.27886274066915	1.07639844635048e-07	2.66735612018699e-05
Contig6544	4.46320103825045	4.71284776850253	1.07729689884354e-07	2.66735612018699e-05
W1a1663|c0_g1_i1	6.63905069406873	2.86924256424929	1.09598469153506e-07	2.70390029705166e-05
W1a13843|c0_g3_i1	4.12310248502801	1.52638332226008	1.10588478233485e-07	2.71858076205972e-05
W2b3774|c0_g1_i1	7.08119955290447	3.68634921815501	1.14502596769032e-07	2.78296459156451e-05
Contig894	4.36102874610431	4.09754753397888	1.14660648412748e-07	2.78296459156451e-05
W0d24970|c0_g8_i1	6.29678654912715	4.73035794760911	1.14824782659856e-07	2.78296459156451e-05
Contig32573	6.16298250177005	3.82370306817053	1.18068818742318e-07	2.85154839707761e-05
Contig26548	2.76001086823925	1.95138318091172	1.19553014777126e-07	2.8772982913074e-05
Contig9891	3.58784001386872	3.2610913543612	1.2005101359821e-07	2.87921650452683e-05
Contig9892	2.97693964266119	4.25961714149442	1.21645753465173e-07	2.90733350781765e-05
W6b22208|c0_g1_i1	8.26340479229161	1.21154497726701	1.27687726104472e-07	3.04117701149586e-05
Contig5676	3.34223065753825	1.94083955674752	1.2943397596357e-07	3.07213773569809e-05
Contig23691	4.49919106267982	3.15661479147843	1.30564556875408e-07	3.08832287932923e-05
Contig4288	3.15184665154464	3.33333713673491	1.33951038567466e-07	3.15757461872459e-05
Contig16178	3.08325017248023	3.16642323040994	1.35642919948128e-07	3.18654384500667e-05
W5c21857|c0_g1_i1	6.70402923778219	0.640516585610081	1.38118239968534e-07	3.23365805901842e-05
Contig6277	2.35734965890284	4.811848354094	1.48628762789507e-07	3.46198168238217e-05
Contig632	2.87566594365207	4.50272373699878	1.48876478670549e-07	3.46198168238217e-05
Contig27910	4.09023366939829	4.61389377606659	1.53104839269521e-07	3.54832063858576e-05
Contig22555	4.50787598741659	3.89999343898812	1.5391380300806e-07	3.55509895592309e-05
W1a20974|c0_g1_i2	7.94521727938372	3.72326872808302	1.54623778317742e-07	3.55955314687853e-05
Contig21880	2.60268260238729	3.65165240551769	1.58896934260236e-07	3.63443717929036e-05
Contig1695	5.74343085122825	3.22967279123903	1.58932704405858e-07	3.63443717929036e-05
W4a25732|c0_g1_i2	7.69293583980411	4.37742211902735	1.60586224194572e-07	3.66008972972212e-05
Contig15820	2.404024227577	5.20066459359747	1.68923523234327e-07	3.83740724464197e-05
Contig41010	4.60757421399157	5.82489999461243	1.76561367285088e-07	3.99772106347605e-05
Contig3953	7.57484148524339	4.65318758995263	1.77247780674053e-07	4.00010466864144e-05
W2b12062|c0_g1_i1	6.23523630908735	0.91869509555203	1.79218390915757e-07	4.03135956977562e-05
W1a11262|c0_g1_i1	8.29123707973536	1.62295310811499	1.85746241322126e-07	4.15472069071179e-05
Contig12409	1.85772532074811	4.95649384995485	1.86005828703067e-07	4.15472069071179e-05
W2b11508|c0_g1_i2	2.90836834765315	3.57480785413214	1.86513350393704e-07	4.15472069071179e-05
W3d26052|c0_g1_i1	3.60731140978097	4.88885777393056	1.88197144521805e-07	4.17870511345964e-05
Contig32454	4.52511064509473	5.31480693659522	1.89993453467463e-07	4.20502552703293e-05
Contig9926	4.20184907938062	3.43580116487546	1.99297138416844e-07	4.39680148445776e-05
Contig18229	1.71203323862214	6.06379582667868	2.00202166930547e-07	4.4017102430136e-05
W6b3843|c0_g1_i1	8.78333800806056	1.99488409544875	2.00798613480107e-07	4.4017102430136e-05
Contig33853	4.81410122598796	8.7638931984465	2.02231574014072e-07	4.41904879445606e-05
W4a12431|c0_g1_i3	4.05637545316445	5.75029976008476	2.04588678465453e-07	4.45640756839685e-05
Contig27062	3.69082950830358	5.22649935504934	2.10061586225646e-07	4.56118583693491e-05
Contig7013	2.58769001315834	4.59783859159214	2.13206897761264e-07	4.60751282985497e-05
Contig35789	1.63056360153427	5.18672671259741	2.13533907590036e-07	4.60751282985497e-05
Contig43562	2.07856912100091	4.93351492504503	2.21741678875594e-07	4.76966351261402e-05
Contig5204	1.77529774325145	6.20280120291643	2.25419788500203e-07	4.83367441808285e-05
W1a7161|c0_g1_i8	9.09197180506827	3.25912522526429	2.26297662738919e-07	4.83742879554202e-05
Contig3451	2.32737228913939	4.62811183632361	2.29330977135925e-07	4.87260982590425e-05
Contig5276	3.22219700126749	0.738505396275913	2.29931690703207e-07	4.87260982590425e-05
Contig18155	1.87761880453722	4.96834571181215	2.30067148044352e-07	4.87260982590425e-05
W6b30437|c0_g1_i1	5.9634371777674	1.39785845625346	2.31100562004322e-07	4.87710544933705e-05
Contig38912	2.20879981951358	4.28621707600165	2.31696519341762e-07	4.87710544933705e-05
Contig19914	2.95074163119742	4.52250538879779	2.3271551477362e-07	4.88362021734689e-05
W0d31741|c0_g2_i1	5.65533057391676	0.757580370218283	2.33744910968516e-07	4.89031298230544e-05
W0d20733|c0_g1_i1	6.28162802695792	1.63072612747133	2.38868783557098e-07	4.98236851812188e-05
W1a11068|c0_g1_i2	6.5718977743509	1.94637885322155	2.42361894577427e-07	5.02999850811083e-05
W2b16267|c0_g1_i2	5.57623522750522	2.28622454470517	2.43328928538444e-07	5.02999850811083e-05
W6b524|c0_g1_i1	7.34181279440833	0.358906721036252	2.43344593096366e-07	5.02999850811083e-05
Contig42357	1.6480375532652	6.53137564217872	2.54217460786113e-07	5.23901085653584e-05
Contig2635	2.10689279462348	3.19136162444638	2.56693425305567e-07	5.27424532854711e-05
W0d25863|c0_g1_i2	3.7474568342051	5.43280743262334	2.59867718851509e-07	5.32357584047234e-05
Contig40956	1.79818802126543	5.98185605365464	2.62539993033051e-07	5.34933177102875e-05
W0d4374|c0_g1_i1	7.27682982457751	1.11831449253805	2.62679297217532e-07	5.34933177102875e-05
Contig8829	2.4740642308901	4.33765810940369	2.69198920570505e-07	5.42367816101237e-05
Contig33197	3.10994106369803	5.29923364624472	2.69364988235133e-07	5.42367816101237e-05
W0d7051|c0_g1_i1	4.20032001581466	1.50791462173388	2.69481916995907e-07	5.42367816101237e-05
Contig23544	2.85777447383931	7.61662163445212	2.7461306244702e-07	5.5108356601613e-05
Contig6684	2.40770614742592	3.70497232703039	2.79326651541132e-07	5.5739783788355e-05
W2b1288|c0_g1_i1	6.22123113242682	2.31631707824899	2.79813729233644e-07	5.5739783788355e-05
Contig44344	4.2770277817554	5.87484754067701	2.80188941056062e-07	5.5739783788355e-05
W0d752|c0_g5_i1	4.1709814261018	2.4150264679494	2.86342750002182e-07	5.67998391012974e-05
Contig4702	8.24084128694247	2.97324614790414	2.95884787243998e-07	5.83562798727188e-05
Contig15165	3.54031546691558	0.123634184699419	3.05703724524918e-07	6.01205679042833e-05
Contig23556	4.50934404746509	2.60508875983453	3.07539428039282e-07	6.03092704011392e-05
W2b25270|c0_g2_i1	5.25252806220735	4.32547880284493	3.18752849516016e-07	6.23306708462682e-05
W1a30200|c0_g2_i1	7.14830519953983	0.794690641184612	3.25028990475483e-07	6.33778908566811e-05
W2b25459|c0_g1_i1	5.43394131646101	1.18523470969285	3.28393238739174e-07	6.37245945064597e-05
Contig26480	5.86836905886077	1.31651348857576	3.2865863333614e-07	6.37245945064597e-05
Contig31468	6.68999207512934	6.8846902594127	3.37247041552252e-07	6.52061470902377e-05
W0d6373|c0_g4_i1	7.1781265892288	4.78924124824761	3.38667932123217e-07	6.52974540725638e-05
Contig5584	4.31315004145918	3.25327875198732	3.43445447667764e-07	6.60336230554959e-05
Contig30480	1.62109711217688	6.1786449401094	3.53484003908369e-07	6.74877974412976e-05
Contig21536	3.8844879513286	2.63746156944279	3.53950123144881e-07	6.74877974412976e-05
Contig45312	2.39622070370552	3.32204963690813	3.75940849268676e-07	7.12858416993429e-05
Contig38550	3.20022181147005	3.19460713461603	3.85956378149999e-07	7.27839710159471e-05
Contig17309	2.27810285727079	6.26708952866213	3.88729899009049e-07	7.31067114988821e-05
Contig5574	1.87847018086433	5.93664676360807	3.92100426233444e-07	7.35396635926442e-05
W1a25099|c0_g2_i1	5.73371853781032	0.453983989776244	3.94883782461063e-07	7.38129662536673e-05
Contig1122	4.40612611429016	5.80784305229196	3.95702355700884e-07	7.38129662536673e-05
Contig36566	3.2831945232124	2.78879508906805	3.98075683550809e-07	7.40549877031602e-05
Contig9527	2.13480251426805	3.42334742874615	4.01854823109161e-07	7.45565261030991e-05
W1a28577|c0_g1_i1	6.44417712835666	2.01212352294784	4.10544784593823e-07	7.59640285300055e-05
W1a11036|c0_g5_i1	6.20483779411656	2.43848674385359	4.26307457689532e-07	7.8669155302107e-05
Contig10413	2.56710845033551	1.23547814610726	4.39730417286154e-07	8.09292087771138e-05
Contig1591	3.56817115228463	9.17268232290324	4.42216337818557e-07	8.11696932392717e-05
Contig30559	2.31295295423181	1.27537358758828	4.45416182291051e-07	8.15395921794086e-05
Contig6403	2.50717760944815	1.14635231926779	4.68275261887059e-07	8.54968775231036e-05
W0d24970|c0_g6_i1	7.39709794121185	4.70763218054295	4.78760404591966e-07	8.71799898647465e-05
Contig36795	3.79017597784403	2.34672916719703	4.94668221036702e-07	8.96026394484164e-05
Contig4333	3.71855777344227	0.500354896200811	5.10515906049191e-07	9.19890859821412e-05
Contig5282	3.39201143075743	5.2748954301569	5.14380015422876e-07	9.2443355669941e-05
Contig17472	2.84008903120794	1.31560883788324	5.1786956199908e-07	9.2828118988335e-05
Contig29890	4.53378905783612	2.41207271582383	5.19394608517107e-07	9.28596615414274e-05
Contig5140	3.65344200129682	1.52494497118903	5.20951608185928e-07	9.2896738587186e-05
Contig6281	2.29236637410764	3.65109311183323	5.34295026008254e-07	9.50299618351424e-05
W1a23220|c1_g6_i3	5.86100256557375	0.806770761481579	5.41976882566032e-07	9.61478164453225e-05
Contig31147	6.30690953156142	1.00942727124636	5.46224647741557e-07	9.64974021170956e-05
Contig8421	5.38128134420013	5.7819812384371	5.47919923786887e-07	9.64974021170956e-05
W1a23805|c1_g1_i7	4.77203295348625	-0.234104462133887	5.48456121682184e-07	9.64974021170956e-05
W0d15368|c0_g1_i1	5.59156300181636	0.068313748581062	5.51070298117274e-07	9.65172283969675e-05
Contig36820	2.7663085117125	3.2776826777534	5.64767031295478e-07	9.86650870510922e-05
Contig8044	4.91281203818452	4.88459934452635	5.66924655813284e-07	9.87912858454177e-05
Contig3394	3.60005960776377	4.66344060929465	5.98612324003259e-07	0.000104049705772203
Contig18533	2.9531718999678	2.16992696512371	6.06140540284727e-07	0.000104828808213262
W4a488|c0_g1_i1	5.37531623546091	0.142244959282963	6.08466320712257e-07	0.000104967302724978
Contig41889	1.58142332109197	5.0777975391568	6.19051623287811e-07	0.000106312246379312
Contig37194	3.76688248428109	3.42112238184957	6.53701916583604e-07	0.000111100272400698
Contig34874	3.72755729053089	4.84584899039247	6.55825732800241e-07	0.000111186691724399
Contig11288	3.75874569826372	5.68689647790417	6.62033170266473e-07	0.000111963310014206
W0d668|c0_g6_i1	6.38606725551627	1.4881254625448	6.8510066543889e-07	0.000115297919323936
W2b6230|c0_g3_i2	4.79198199597538	3.85789748828814	6.89299590236569e-07	0.00011572163267113
W1a16484|c0_g1_i1	4.71020228324231	0.117970640382969	7.00408635690475e-07	0.000117064479657889
W0d30937|c0_g1_i1	7.3926201430705	2.59857778894369	7.00699756204241e-07	0.000117064479657889
W1a12414|c0_g1_i2	7.75442484939898	2.27324523192519	7.16094378961045e-07	0.000119346751313914
W2b28123|c0_g4_i3	7.85740180321458	2.33839154795382	7.36723277958483e-07	0.000122488252822315
Contig7204	2.25212977876233	4.81414571420744	7.3887171648607e-07	0.000122549440937757
Contig11070	3.10039886816964	4.51129247707556	7.49781675228933e-07	0.000124060029493649
W2b9292|c2_g6_i3	4.87308176611951	3.03747676983502	7.51629797876354e-07	0.000124067583327159
Contig15107	4.93828886251703	3.27695352545986	7.55275214276183e-07	0.000124371061122149
Contig28018	1.73381394925744	4.31792324060944	7.57733720445971e-07	0.00012447810846238
W5c25122|c0_g1_i2	3.5009159064157	3.7106599034511	7.86871963413483e-07	0.000128650762436287
Contig34942	3.71377689773073	3.0260916683843	7.95106926212026e-07	0.000129689099395797
Contig870	5.3610736639481	3.93140712738366	8.15390754539255e-07	0.000132370227397278
Contig310	1.67394324270894	5.24451455872106	8.20045411605104e-07	0.000132812625344947
W0d26572|c0_g2_i2	4.65748120363225	6.44732694291952	8.30180917808407e-07	0.000134138528015465
Contig14541	2.07566146698911	3.28734103192271	8.47995387382778e-07	0.000136696062071034
Contig5741	4.91428165602917	0.910377077254434	8.56560036680464e-07	0.000137754066459789
Contig8775	2.55820987983754	2.42648793980938	8.88975943400473e-07	0.00014263401430336
W2b6422|c0_g1_i1	2.65857497935307	4.93104731251507	8.9929869622954e-07	0.000143954715950864
Contig2827	3.08345788348631	6.83451952119763	9.10286650216595e-07	0.000145039006267844
Contig42069	4.10575974663162	3.24813045172823	9.19824283793955e-07	0.000146115913385563
W1a14296|c0_g1_i1	6.12974515953771	1.55244006966013	9.21291062432217e-07	0.000146115913385563
W1a1779|c0_g1_i1	8.35935352921883	1.47700081077969	9.26957904803518e-07	0.00014636350936357
W1a23828|c1_g3_i2	5.1907038292415	4.69736235366133	9.46316143442594e-07	0.000148835284038116
W6b7403|c1_g1_i5	6.86580115521268	2.47212256523651	9.55088124998528e-07	0.000149750856081774
Contig37828	3.9133020691427	2.36524885989174	9.69941856732201e-07	0.000151734177005888
W2b13876|c0_g2_i2	6.97214492047183	4.26177298307023	9.80171139072948e-07	0.000151988515995853
Contig7282	1.7791076027226	3.80667230074395	9.80248684794166e-07	0.000151988515995853
Contig35841	3.8311239747679	2.03377880838493	9.80400120614809e-07	0.000151988515995853
W1a13916|c0_g5_i4	8.29079725435607	3.29747192776155	9.96271945524137e-07	0.000153756481063492
W1a17166|c0_g1_i2	4.6999860537339	1.7989081001746	1.00488812603652e-06	0.000154739282978403
Contig32057	2.65475099616159	5.22465316465149	1.00841672918321e-06	0.000154936027462363
Contig28878	1.85959321350209	4.18342787282849	1.01404455703604e-06	0.000155453708128964
Contig4798	3.0704918272695	5.75348515549149	1.02042714921105e-06	0.000156084536743323
W3d8776|c0_g1_i1	3.96443543868338	4.74126428157914	1.03616308992723e-06	0.000158140083826765
Contig35006	2.35613383808479	7.68708130624906	1.0497895924906e-06	0.000159865303606887
Contig22470	3.27372418427314	4.31686803347707	1.07231602115421e-06	0.000162219024984806
W3d4758|c0_g1_i1	7.37612701600121	6.09170295744562	1.09262561954269e-06	0.000164928961939391
W0d2791|c0_g1_i3	3.41570735197337	3.2300447602564	1.10680140466822e-06	0.000166703182245345
Contig7129	7.17535554313618	1.86919272337389	1.1342420393407e-06	0.000170463205353492
Contig9091	3.18607639391958	4.88310306304823	1.1536374339373e-06	0.000173000374406911
Contig6073	4.1177055820761	1.85797410120881	1.16610659717422e-06	0.00017449010716673
W5c23537|c0_g1_i1	3.51197656092542	3.54035140648041	1.17420661158502e-06	0.000175321018413493
Contig13650	2.46749045363025	7.05796773662709	1.20246994300983e-06	0.000179152405015698
Contig26589	5.13688316339327	1.95714723129481	1.21535147181728e-06	0.00018068050217738
Contig5740	3.55140617553261	3.46478746755176	1.22009831711316e-06	0.000180995274490372
W4a20546|c0_g1_i1	7.34890326910168	1.22064495984383	1.2330357484537e-06	0.000182521111048526
Contig39392	1.84794669025129	8.21199261706536	1.28057903850039e-06	0.000189151966476521
W3d15709|c0_g1_i1	7.65258238481572	0.626959458297243	1.31425592413201e-06	0.000193710629057505
Contig6647	1.85221869714092	4.82168579392033	1.34194971960064e-06	0.000197369835682802
Contig15209	2.23910883011984	8.05974649124564	1.35040298300168e-06	0.000198189633530856
Contig10236	2.76430463015044	2.26911139588176	1.37518893209828e-06	0.00020137411295406
Contig2950	2.01655615808692	3.09035294875075	1.37795221991751e-06	0.00020137411295406
W2b24487|c0_g1_i10	3.1182535993185	1.62145354400922	1.38988430623447e-06	0.000202687535099007
Contig12726	4.57622471479367	1.92607859385055	1.39750637434599e-06	0.000203368200336117
Contig10235	2.19150453832398	2.96333957690721	1.46393721857383e-06	0.000211641401257773
W1a30598|c0_g1_i2	7.22884244635975	1.77299550435382	1.46665720013886e-06	0.000211641401257773
W2b22326|c0_g1_i1	5.92292792319355	2.70723201403883	1.5031379178547e-06	0.000216451860171076
W6b13624|c0_g1_i3	8.69586926483149	1.0820942240543	1.52636237846687e-06	0.000219337317817602
W3d26084|c0_g1_i10	4.04845071893072	4.48702707306524	1.54268700852235e-06	0.000221221317022106
Contig6341	1.63068158224387	4.68147642351176	1.55184218962967e-06	0.000221715260983684
Contig35931	1.74695697019956	5.36770138662265	1.55257374177905e-06	0.000221715260983684
W1a4829|c0_g2_i1	4.91775327386049	0.959421105606596	1.588632206107e-06	0.00022592713225363
W1a11036|c0_g1_i1	7.0804422038809	1.16468187126563	1.5970624152129e-06	0.000226657732296772
Contig595	2.66351789043206	2.61704620001546	1.60761932840433e-06	0.000227313452455353
Contig29870	4.50137666627595	5.38042477503121	1.60828758928633e-06	0.000227313452455353
Contig21373	2.36576267932135	6.24069673355385	1.61295886640781e-06	0.000227343296137619
W1a23238|c0_g11_i1	3.81157019905255	0.698765803606146	1.61510448354393e-06	0.000227343296137619
Contig34544	1.88304851945537	3.26640629475354	1.62686550508078e-06	0.00022853144172596
Contig30357	1.78891923156957	3.65767475063948	1.64033865278294e-06	0.000229954766086263
W1a1779|c0_g2_i1	6.90590627642983	0.891246597004927	1.64587945205074e-06	0.000230262549682025
W2b20370|c0_g1_i1	7.88855544992349	1.07967859801118	1.67944039818665e-06	0.000234481220056762
W1a7131|c0_g5_i3	2.82904897470475	5.02532500682973	1.68371846051143e-06	0.000234602649947212
Contig14775	5.58504173431542	2.37256486334047	1.70522266371672e-06	0.000236164761345975
W1a4205|c1_g1_i3	5.06620532973592	3.36472129342614	1.71220855287758e-06	0.000236656102633875
W1a19990|c0_g1_i4	6.36453620802272	-0.174466523466148	1.73851473871052e-06	0.000239810514017881
Contig32956	1.25041609170223	5.3209286422567	1.75412719964242e-06	0.000241180646676641
W0d1167|c0_g1_i1	3.98873962842784	2.72543108775149	1.75545536937757e-06	0.000241180646676641
Contig4621	3.37104678060939	0.905815617443487	1.7822573476105e-06	0.000244375174802242
Contig24686	1.73691094130951	3.82054932671046	1.82939630250005e-06	0.000250339972750861
Contig6217	2.69019025615944	0.69354022697989	1.83489285690775e-06	0.000250593938743401
Contig33012	2.84777057166219	2.29625593230556	1.87130873152481e-06	0.000255061232887754
Contig31144	6.29090484849037	1.16629363462051	1.89367085285413e-06	0.00025759911490841
Contig45296	2.16387581022323	2.98884160057756	1.90089004929866e-06	0.00025807113190005
W1a5205|c0_g1_i7	8.26695885120558	2.12311816615154	1.9327625612013e-06	0.000261415370890072
Contig3752	2.46255070515201	4.29712426485822	1.93311866258494e-06	0.000261415370890072
W2b14130|c0_g1_i1	3.6365126356959	4.00871828747817	1.96588400250078e-06	0.000264207939260559
Contig1396	4.60966467216717	6.31262592178007	1.97207160022675e-06	0.000264207939260559
Contig38569	2.72783589056487	3.65647606175826	1.97296142462702e-06	0.000264207939260559
Contig13102	3.61885188120355	2.18812410137583	2.00150836937411e-06	0.000267510338020891
Contig6754	3.79622548914315	4.911978857659	2.03106300881788e-06	0.000270133506142692
Contig39122	2.99152612714709	5.14502593158833	2.03290847544623e-06	0.000270133506142692
Contig3295	3.19327080911283	5.47865912359258	2.05473911243784e-06	0.000272508290148982
W2b18272|c0_g2_i1	5.36147176286565	3.06778040586188	2.06997195211241e-06	0.000274000595015003
Contig30408	4.18493507802683	2.85822889996001	2.08250385955089e-06	0.000275130337160473
Contig7495	2.20224495587912	4.83109599357898	2.10301702734027e-06	0.0002773081762948
W0d694|c0_g6_i1	3.73843678340396	0.563246403371403	2.10843066000135e-06	0.000277490438220293
Contig44072	2.03354440976509	4.44284900170846	2.12847636101956e-06	0.000279594055117745
W3d909|c0_g1_i1	5.21012312114744	2.37111189926564	2.1581064822645e-06	0.000282917996665129
W6b7403|c1_g1_i2	6.55685051672136	3.58823141747331	2.16200119487823e-06	0.000282917996665129
Contig4390	4.44415868579573	2.2532273349576	2.17215642562123e-06	0.000283707535272031
W2b16266|c0_g1_i1	2.77880384717171	4.46840163809537	2.19316507669441e-06	0.000285368503892306
Contig35844	3.39630865600245	2.74387966770422	2.21329771619303e-06	0.000287444732832073
W6b17509|c0_g2_i1	3.93838207890837	0.466134598824101	2.24695730178593e-06	0.00029126660074676
W5c15146|c0_g1_i1	6.33656635280186	1.49895442569123	2.27466483210151e-06	0.00029412479120503
Contig6624	3.31075018974009	1.98339264566166	2.27755279103152e-06	0.00029412479120503
W1a14289|c0_g1_i5	5.7800567272024	3.04699792214626	2.28585695387933e-06	0.000294644392976445
Contig15418	2.17043337916119	1.79175269278742	2.29902570136661e-06	0.000295787919769096
Contig30172	2.75466743411198	0.635119156518284	2.31899257784829e-06	0.000297245618470119
Contig2162	2.88183211168199	6.89039760314833	2.34504143674281e-06	0.000300025821884537
Contig35812	2.23460038722756	3.17332225134874	2.44390193421526e-06	0.000312093985038785
W4a25732|c0_g1_i1	7.2666951470232	3.7628855370863	2.44913242926042e-06	0.000312182746983061
Contig11008	1.85255678492127	2.67288904293859	2.47258983799462e-06	0.000314590210219678
W1a14144|c1_g2_i4	7.72105492456529	4.50233541575785	2.47795973956719e-06	0.000314691743162157
Contig15388	2.56250432732514	4.79001555814217	2.49487028349996e-06	0.000316255822014492
Contig25866	1.7967276049581	5.30363460002937	2.53062924842413e-06	0.00031902613997716
Contig37900	2.73844492805858	2.60211902831913	2.57769257560818e-06	0.000323871212727947
Contig8860	1.52472941391103	4.84367543884796	2.57847257924969e-06	0.000323871212727947
Contig5614	2.38448512528573	3.29852497047066	2.61166909317374e-06	0.000327443364337586
Contig16934	2.33932954179315	5.4548071035692	2.64367302098797e-06	0.000330252815572856
Contig2288	2.07062391337948	8.04078065496283	2.65516591455129e-06	0.000331087645344918
W4a7498|c0_g1_i4	3.5551883979342	4.03583765613925	2.66335729204647e-06	0.000331439255078709
Contig6992	3.37134360619148	5.75284429428559	2.66761604070207e-06	0.000331439255078709
Contig11426	5.48500834432243	3.48220035591686	2.68977189308228e-06	0.000333589871972324
Contig34292	8.44429191908571	4.63373884667839	2.70360574773052e-06	0.000334702501488826
Contig26383	1.53274139670724	4.53500586673295	2.72194593917816e-06	0.000336368012361779
W1a11036|c0_g3_i3	5.26163939773496	3.15246184520729	2.72730632035311e-06	0.000336426431259042
Contig23390	4.33038412904179	2.53796048602123	2.82996178207307e-06	0.000347842731042238
Contig44378	3.70124146910961	3.54933213602911	2.83847864859807e-06	0.000348267669055797
W2b24517|c0_g6_i1	4.94073336090998	3.12340662358656	2.84552834409408e-06	0.000348511400321501
Contig29306	2.74101155182045	5.81389785793056	2.85706925587369e-06	0.000349303358828237
W1a23573|c0_g1_i2	6.8504939748435	0.328396180760165	2.87471611716219e-06	0.000350837694639198
Contig7620	1.66169261525657	3.92183263311957	2.94101955437739e-06	0.000357661233157075
Contig6708	3.27203555295377	3.84033239732473	2.96979476310218e-06	0.000360523656320721
Contig15617	2.90111917117691	5.46729873414255	2.9853915665377e-06	0.000361779000542118
Contig4074	3.4441894600385	6.43277626647664	2.99222188190315e-06	0.000361969449165479
Contig42889	1.67145184227685	3.80927375808772	3.00170990318513e-06	0.000362333708649961
Contig43083	4.10937425796373	6.66017674113333	3.00576109424581e-06	0.000362333708649961
Contig8245	2.39201202048242	3.80137072645544	3.01104966093095e-06	0.000362336661295803
Contig8407	1.97352691674646	2.38054493685722	3.02044809820105e-06	0.00036283330452945
Contig13062	1.42414010644376	5.37508574690493	3.05904004433328e-06	0.00036682899709329
Contig4397	2.83872857462751	5.98759073059474	3.07768912175404e-06	0.000368423474136651
Contig6604	2.71760763749657	5.11699253705777	3.10983144839422e-06	0.000371624858083109
W2b6037|c0_g2_i1	7.74264042094613	3.16626738187937	3.12093877924897e-06	0.000372305819849679
Contig35385	2.42379116687414	3.45280348077264	3.15295987989783e-06	0.000375362294364934
W3d11879|c0_g1_i1	3.70996012299356	0.938865278745547	3.18230181113846e-06	0.000377662410800487
Contig4602	4.37828040276642	3.94290644540759	3.2432740379581e-06	0.000384235866748248
Contig6221	2.07120122750071	4.72785071209144	3.28038906585309e-06	0.00038796518931409
Contig5959	3.85032619119256	4.47355597811614	3.30736397307497e-06	0.000390484523146992
Contig33030	6.41186919463238	2.22223878898346	3.35884131472515e-06	0.000395206436538737
W6b740|c0_g2_i1	6.48420351527217	1.44579850353577	3.39521576225527e-06	0.000398804592743267
Contig2391	2.61323089855748	5.81645514947985	3.45487883352299e-06	0.000404432346716079
W1a30598|c0_g1_i1	7.39739518014204	1.62265240014527	3.46882561496539e-06	0.00040537555981205
Contig1635	3.45264132594162	4.80263526664017	3.51214426178038e-06	0.000409742226825199
W6b17793|c0_g2_i2	8.07699957333042	3.92950052570508	3.52889877433428e-06	0.000411000271463582
Contig22147	1.6688970555408	3.73631642503631	3.57337263149071e-06	0.000415477001639811
Contig213	2.83680051025004	4.1837633707998	3.60668181024304e-06	0.000418642702129256
Contig2200	3.78531536253694	4.16260452185844	3.63953221005928e-06	0.000421100945593592
W6b7324|c0_g1_i12	5.61730173246097	1.18057989596623	3.64009563325469e-06	0.000421100945593592
W2b18187|c1_g6_i5	5.12228619719046	2.62621790886708	3.66412261993977e-06	0.000423169275462574
Contig33544	2.64220965631296	2.98521425099763	3.68112658282819e-06	0.000424420946313618
Contig15889	2.2386451684265	3.72319882197141	3.70192113275662e-06	0.000426104741488134
Contig11879	2.63344482700994	4.30405778311311	3.72012144245288e-06	0.000427484806555787
W1a9331|c0_g1_i2	3.08552108266302	2.13918594116459	3.82824937184044e-06	0.000438329004277395
Contig30725	2.42228522634152	4.93670434331476	3.83233243748278e-06	0.000438329004277395
Contig31595	4.1323162889458	6.24898605300993	3.83359571965062e-06	0.000438329004277395
Contig28655	3.09600119647027	3.04954257219875	3.84214324433801e-06	0.000438577784070106
Contig7049	4.33870573428548	6.29179812475905	3.99131147070741e-06	0.00045409909281278
Contig17692	2.62978014609305	3.87622560150643	4.00016662572818e-06	0.000454355559706472
Contig35497	2.73581012896322	2.10855010929122	4.01558568837508e-06	0.00045535550922938
Contig43797	5.20251094373999	7.26023741937649	4.0369506740484e-06	0.000456274858450081
Contig30323	6.06299162703363	4.17602497916554	4.11399632485871e-06	0.000463139859276825
W0d32090|c0_g1_i2	6.43270719437494	3.41101301532527	4.11787531783788e-06	0.000463139859276825
Contig8903	2.54846462105067	5.339999658811	4.13621756634942e-06	0.000464443927450185
Contig45640	4.80748822697451	6.13487696459478	4.15566550474425e-06	0.000465110191906596
Contig39050	3.77480295273833	4.96745791495407	4.17454542527698e-06	0.000466464790117962
W1a10921|c0_g1_i2	4.18886629365769	5.01920271138094	4.20326632428365e-06	0.000468912848676001
W1a23255|c2_g1_i1	4.6333336530836	3.76795059615632	4.21852788778444e-06	0.000469853902220029
Contig34119	2.40975844776483	2.56914428795616	4.25599518372203e-06	0.000473261163951462
Contig6592	6.07746933520958	1.53920454229662	4.30412258165986e-06	0.000477416021939127
W3d4758|c0_g1_i3	7.22056053399165	4.54565328988472	4.30723136948219e-06	0.000477416021939127
W1a3641|c3_g1_i1	7.30905857774775	3.83005178260881	4.33832738223776e-06	0.000480089630826671
Contig3294	4.23397865697581	1.90996229565531	4.3453773273008e-06	0.00048009793289369
Contig31445	2.8698353176071	6.66189098415443	4.44224548876427e-06	0.000490013848529843
Contig28993	3.19553702089894	4.59990084765551	4.49123312381939e-06	0.000494624893405978
Contig3970	3.18100283620415	1.33923596902157	4.52385740153202e-06	0.000497421969109029
Contig8532	4.69749488109741	4.82464427328853	4.53219992013904e-06	0.000497544473529522
Contig32018	2.52604021249808	2.51218070863286	4.558133847246e-06	0.000499594695817892
Contig11022	1.43458756425137	5.43209047717099	4.58535312669292e-06	0.000501779056306085
Contig15847	3.03411644499725	3.05417579206777	4.59347185738582e-06	0.000501869610932668
W3d9265|c1_g4_i6	5.4524387921716	5.5549994954277	4.74555842022429e-06	0.000517632019506462
Contig32506	1.58646429668493	4.02093478449179	4.75278121118207e-06	0.000517632019506462
Contig36254	1.73244743405206	4.15733498636932	4.79662352257467e-06	0.000520905196634232
W1a6701|c0_g1_i1	7.40297973782337	2.4861662610357	4.79797034324301e-06	0.000520905196634232
Contig5409	1.99738762708894	1.66751251840967	4.86232165707739e-06	0.000527060353228269
Contig13194	2.86621928698222	4.23016667693277	4.92956891244916e-06	0.000533509571354875
W6b28639|c1_g6_i1	4.16012370092626	2.62273563752738	4.98843144806019e-06	0.000539032517163076
Contig505	3.27249474819114	2.22392503912112	5.0193854948289e-06	0.000541527182413892
Contig29605	3.48357622934796	2.49306107473647	5.06058410895858e-06	0.000545117567117116
Contig19677	3.51203514462923	3.50281215126393	5.09480896132062e-06	0.000547946703790032
Contig35715	1.28305305206551	5.00468447223114	5.21782738624682e-06	0.000559429119392743
Contig4972	4.89411053112021	3.40916346128697	5.25244615781954e-06	0.000562028498973133
Contig7260	2.76199111037823	3.07945466852104	5.25895353565881e-06	0.000562028498973133
Contig2945	1.73073837186148	4.56507614363127	5.26656761154218e-06	0.000562028498973133
W4a3912|c0_g1_i2	3.33152471307528	2.00779651914256	5.28857903469322e-06	0.00056350382680496
W1a21320|c0_g2_i1	9.11704264547099	2.08192531259283	5.31326428902616e-06	0.000565120981073695
W2b721|c0_g3_i3	6.70243178095497	2.9973695589245	5.35759570954117e-06	0.000567344658275597
Contig7067	2.45463056079663	9.80720331697818	5.47673086988307e-06	0.00057906964552349
Contig9391	2.9944422968529	2.51755349616809	5.5130720356924e-06	0.000582018058835551
Contig40166	1.53677637090967	5.48883750174935	5.59807119041818e-06	0.000590086426001324
Contig9437	7.29018413714891	6.86097484015714	5.61963081969612e-06	0.000591453254711503
W0d7679|c0_g3_i3	7.08355803476453	0.310452892898121	5.65240610584828e-06	0.000593994529889693
W1a8198|c0_g1_i1	6.19288094884338	2.86612626003666	5.66873391396226e-06	0.000594802275557698
W2b6230|c0_g2_i6	4.29083861936012	2.94388773839959	5.79519816141003e-06	0.000607146240252931
Contig17063	2.10701741378996	5.27066045744879	5.90635459779928e-06	0.000617565124643621
Contig13924	3.00352562313301	0.69167514452064	5.91259032339821e-06	0.000617565124643621
W5c11595|c0_g1_i1	4.83819429604502	1.5013472012665	5.94981694433565e-06	0.00062051181804926
Contig32298	1.61362892136631	3.95943229280761	6.05251923291703e-06	0.000629935615547814
Contig5615	3.4116030075065	2.29408758151844	6.05848119323356e-06	0.000629935615547814
Contig35282	7.78100831413454	5.25175629163632	6.08353533608767e-06	0.000631488780176367
Contig278	1.93414929759468	3.43929780973459	6.2365289613585e-06	0.000645522949576284
Contig44128	3.19756826928674	3.99993187713072	6.30660119165365e-06	0.000651795755591448
Contig16328	1.95792558307917	4.07096117051487	6.3296511906056e-06	0.00065319722751389
W2b14231|c0_g4_i1	6.65326395462723	2.33492649416315	6.46128502235026e-06	0.000664787997994639
W0d11036|c0_g1_i1	8.19604009050708	5.5950851256516	6.48664513460093e-06	0.00066640113120127
Contig9052	3.30954768216306	2.67101630597444	6.51786118076291e-06	0.000668610165118141
Contig29005	1.91390833753949	6.47347195508925	6.56608835277937e-06	0.000672555049848972
Contig30955	4.80913618468215	1.47511096675797	6.60714490671966e-06	0.000674752222877341
Contig34922	1.46047723065683	3.06848340865177	6.62135610448898e-06	0.000675201753161757
W6b23503|c0_g1_i1	5.65108744971505	1.38688956718285	6.63229877103531e-06	0.000675239430343069
Contig1950	1.81186108180838	4.68063945347725	6.644587102802e-06	0.000675239430343069
Contig29598	1.43477168157171	3.90257271247945	6.65115547670561e-06	0.000675239430343069
W2b8710|c0_g3_i2	2.51791174289698	2.23456996200736	6.69995930370395e-06	0.000678193527636103
Contig24747	5.91466189672585	1.55022011437102	6.9947782335074e-06	0.000703737037963675
Contig34464	2.61727266204999	1.08762508173976	6.99739129220923e-06	0.000703737037963675
W5c16094|c0_g1_i2	9.12823815258272	1.95414444006084	7.0034267637889e-06	0.000703737037963675
Contig1302	2.42872296254413	4.82545651723211	7.02829192859972e-06	0.000705206107914542
Contig14949	1.55776641162692	3.61187767555889	7.06868753412972e-06	0.000708226929183722
W4a16129|c0_g2_i1	5.44310705313497	3.72955872668334	7.2907660296315e-06	0.000728357049857178
Contig4872	2.62743892309527	2.13037134096797	7.3235537396707e-06	0.00073028828891849
Contig37834	1.72177423771049	2.55320624586476	7.38875013764803e-06	0.000734634385132834
Contig30084	2.81391678614738	3.95145400170897	7.3962928419493e-06	0.000734634385132834
Contig39087	2.83398175587481	3.36524291458885	7.51586785976114e-06	0.000744873825957851
W1a27248|c0_g3_i1	3.93705186463363	1.08068080690489	7.52102668875969e-06	0.000744873825957851
Contig16153	5.97792620507403	3.52169225881322	7.60587044661173e-06	0.000752194360030429
Contig36220	2.04544770948657	2.65905245303213	7.63311235132029e-06	0.000753805436680169
Contig5903	4.83963331734154	1.31943782427472	8.1793228314579e-06	0.000806589038875229
W1a4080|c0_g1_i1	8.23569161635184	1.79187434391338	8.21470420229037e-06	0.000808272000536898
Contig11727	1.58867437753761	4.66262633166493	8.21987448244753e-06	0.000808272000536898
W6b16804|c0_g1_i1	4.51530954439201	0.529262109768744	8.24033660591027e-06	0.000809128172978624
W5c9416|c0_g1_i1	6.61624324357819	1.46479447855737	8.28992578959106e-06	0.00081283785177939
Contig13780	2.34061556126015	8.37578989546658	8.31359311513173e-06	0.000813998920769199
Contig9698	3.37756329530219	3.67098287893107	8.47048696677641e-06	0.000827007884960502
W6b14253|c2_g2_i3	2.95672696470053	2.00183428791447	8.60624552008004e-06	0.000838244004073316
Contig6231	1.80813950098551	4.02403035353441	8.60992722686881e-06	0.000838244004073316
Contig27388	1.58205471297196	5.21485640990661	8.63575943107766e-06	0.000839571459265449
W1a16962|c0_g1_i2	2.30853880909039	2.88580594886928	9.03869562687823e-06	0.000875037267776768
Contig3821	2.86673651750684	4.56506736148399	9.0824874031668e-06	0.000877915784596042
Contig30999	1.21623602980692	5.22345466687853	9.09611362358513e-06	0.000877915784596042
W1a18150|c0_g1_i1	5.31682769962084	1.31129587136544	9.14724880360568e-06	0.000878490281871028
Contig22579	1.92497157745007	3.91766329947667	9.1561450055314e-06	0.000878490281871028
W1a23809|c0_g1_i2	3.52771275796904	2.84083120179546	9.16370325405913e-06	0.000878490281871028
Contig21553	2.50485490797112	3.15095926240517	9.26820696192713e-06	0.000887272909045018
Contig14552	1.8758288464365	3.63133264661301	9.3312986400933e-06	0.00089207214999292
Contig44395	2.9459318398499	5.56521038676562	9.48674729331042e-06	0.000903169833600474
Contig18592	3.09488120479213	8.51356724028056	9.50821108967878e-06	0.000903962963708246
Contig6138	2.53726660273219	4.26603998330936	9.52371384637096e-06	0.000904187960652974
Contig5606	4.70432556533001	3.80767970447015	9.56465413636331e-06	0.000906824068201321
Contig15638	2.41760807158202	4.63817483546881	9.60856914946727e-06	0.000909734569045572
Contig9994	1.58312885341337	3.4435248846249	9.64487357801859e-06	0.000911917497420571
Contig5612	1.68648543647488	6.77335587108515	9.6733256851081e-06	0.000913353022712429
Contig4385	1.30657914106873	4.8113657621886	9.77643270311568e-06	0.000921823857288847
Contig4109	1.35615911033923	4.98712168768249	9.79559199950415e-06	0.00092236687894647
W1a6240|c1_g2_i1	6.5155406719451	0.0567930698384139	9.81310550579427e-06	0.000922753658708786
Contig31747	3.2570588443703	1.28828305637849	9.84071864055671e-06	0.000924087783720054
Contig37615	5.90362610934482	1.4337266546911	9.85854811976831e-06	0.000924500795885412
Contig3460	1.6225620047411	3.5708190983025	9.87659128322566e-06	0.000924932695519713
Contig11050	1.49390425579946	4.8961213254603	1.00730545090279e-05	0.000935334765347034
Contig37480	5.29781992445136	1.08207095472162	1.00814475134287e-05	0.000935334765347034
W2b492|c0_g1_i1	2.02174130150449	3.45084713137047	1.00839277378414e-05	0.000935334765347034
Contig42281	1.67896589740943	5.67235449446246	1.00963756777785e-05	0.000935334765347034
Contig5632	2.55161773768361	2.41984926416298	1.01192574407685e-05	0.000936194527100779
W5c12213|c0_g1_i2	4.72272979023112	4.24806431494862	1.01794101910031e-05	0.000939277471133899
Contig13655	2.48555985192623	3.16129483477305	1.01798726386839e-05	0.000939277471133899
Contig11431	2.48493968844446	2.29987415957638	1.03727608303997e-05	0.000954556474478128
W2b23334|c0_g1_i1	3.25245539143297	0.401294081691252	1.03732020413418e-05	0.000954556474478128
Contig4489	3.62900948020988	3.82117741184378	1.05832354810294e-05	0.000969811940369682
Contig25999	2.30345617562411	4.54747129483446	1.0595341979864e-05	0.000969811940369682
W6b27010|c0_g1_i1	3.78111872509689	1.51540127885606	1.06113209427608e-05	0.000969984652233882
W6b11037|c0_g2_i1	6.89481948077424	3.65468203297447	1.06583985762868e-05	0.000970019519827266
Contig29496	3.67662443495701	1.17535948435222	1.06656519236982e-05	0.000970019519827266
Contig234	1.34781775800825	4.35637003535699	1.06935000159235e-05	0.000970019519827266
Contig5407	3.17147761543463	2.0079841973941	1.07045854764838e-05	0.000970019519827266
Contig8437	4.65289143006091	6.2481374747903	1.07057304122557e-05	0.000970019519827266
Contig42392	6.58050860472391	1.57000602373829	1.07103503467678e-05	0.000970019519827266
Contig36789	3.12635954515752	0.733521873148373	1.07414981761397e-05	0.000971562158291783
Contig4925	1.63809671063433	3.64445645399249	1.07682006142606e-05	0.000972699192494468
Contig26359	5.0047788939982	4.71507207092081	1.08172185725157e-05	0.000974649789907139
W3d24782|c0_g1_i1	2.20080469471193	7.58387146917039	1.08181142417633e-05	0.000974649789907139
W1a12414|c0_g1_i1	6.84408324664762	1.27917642339247	1.08459795798244e-05	0.000975882962664669
Contig34376	4.40562408271635	1.09576388108063	1.09247751916116e-05	0.000981689459515676
Contig17691	1.76854206906692	2.90469195006991	1.09511229952752e-05	0.0009827740521653
Contig4359	2.95974559089091	0.813200785153244	1.09855411893368e-05	0.000984579129094307
W2b31691|c0_g1_i8	7.59133110013255	4.39183122978409	1.10426208275123e-05	0.000988407902209791
W1a27246|c0_g1_i2	2.12497698878734	5.33111217547933	1.12997384428766e-05	0.00101010856688323
W0d29833|c0_g5_i6	6.92271083666801	1.25663090865489	1.13179345617107e-05	0.00101042292055988
W1a5205|c0_g1_i9	4.08743811363916	1.58338016408298	1.13382432185398e-05	0.00101092481504991
W4a28742|c0_g1_i1	4.32010271740203	1.15910497985669	1.14064260630145e-05	0.00101347455389905
Contig7142	5.00857553973434	1.2503330539285	1.14100672931075e-05	0.00101347455389905
Contig27695	2.33929733151218	4.97147528974611	1.14379878239426e-05	0.00101456131172373
Contig9996	4.45575060203827	3.77240920616855	1.1751184417509e-05	0.00103832801774837
Contig9789	5.47669779153624	4.37311353622893	1.18504474851567e-05	0.00104319177006404
Contig8080	2.60962403464622	2.95267596123677	1.18516963649187e-05	0.00104319177006404
Contig24161	3.38946688453002	4.58953184411014	1.19450940653671e-05	0.00105006987829802
W0d32055|c1_g8_i1	6.26438350240418	3.16568751747677	1.21224275916714e-05	0.00106159152161568
W3d28487|c0_g2_i1	5.07040850528461	3.20176636854611	1.22086657860264e-05	0.00106778511230466
Contig31863	2.84344917432507	6.06745507061104	1.23422417453701e-05	0.00107809794900675
Contig4214	5.77286141923485	2.86236177285356	1.24364050344193e-05	0.0010849463007974
Contig20528	1.87093657150921	3.36200110304352	1.24812510633579e-05	0.00108748034581399
Contig4931	1.50289282830537	4.87397268180155	1.24982078942188e-05	0.00108758109453207
Contig41007	3.77816891148693	4.2594988277193	1.27367698849045e-05	0.00110447904845174
Contig6437	4.52352285144489	3.74244800476088	1.27405329566289e-05	0.00110447904845174
Contig27617	2.01806829106247	4.906094238519	1.29212966654393e-05	0.00111874049317675
Contig7289	2.62370221279987	1.15753395525084	1.29906922066922e-05	0.00112333583664704
Contig6140	3.04973982967413	4.97838976386827	1.30166814039231e-05	0.00112338499977543
W1a24911|c1_g1_i1	3.78506120106612	0.924495329467302	1.30239021068804e-05	0.00112338499977543
Contig4186	3.21801460713158	0.519519206703973	1.30702114414533e-05	0.00112525590938997
Contig6583	6.49646942308086	0.565574888788812	1.30782881147137e-05	0.00112525590938997
Contig38382	2.46587012290321	3.38110675271703	1.31032267824313e-05	0.00112599413968578
Contig11294	3.57716527246814	7.10161767248509	1.32468492664984e-05	0.00113691661934117
Contig10523	6.91456611304701	1.69378091391009	1.32845971959229e-05	0.00113873648093371
W0d6373|c0_g1_i1	6.01029151061665	2.26944593690778	1.33237997866609e-05	0.0011395469423055
W1a24302|c0_g1_i2	5.93145896575455	1.08309589392021	1.33406805014767e-05	0.0011395469423055
Contig7503	2.27563245687068	3.08619264695275	1.33562271319549e-05	0.0011395469423055
Contig35196	4.8156733850559	2.25462688708123	1.33602740359214e-05	0.0011395469423055
Contig15685	5.57143627711728	4.23113015668532	1.34598195361952e-05	0.00114661670583588
W7b14300|c1_g1_i2	4.68876523850324	0.679229940572082	1.35366851120859e-05	0.00114939874687281
W4a8089|c0_g1_i1	5.81782926829157	0.645522116924069	1.35410274774515e-05	0.00114939874687281
W6b21708|c0_g1_i4	7.21629324142107	2.64160524224334	1.354257298515e-05	0.00114939874687281
W0d26339|c0_g1_i2	3.0030827054583	4.35033767957639	1.35673238198779e-05	0.00115008132163773
Contig44713	2.47935403689169	2.9329911764258	1.36433904266425e-05	0.00115303711396761
Contig24516	3.30811623308942	2.90927882184862	1.36524472321537e-05	0.00115303711396761
Contig17751	1.32531516410512	5.05976776426568	1.39235005686489e-05	0.0011744882244378
W1a9677|c0_g1_i1	4.24684341936586	-0.277981941287461	1.40839666959607e-05	0.00118656988447536
Contig5958	2.62400241687405	3.75736222886881	1.42401624609295e-05	0.00119826266810599
Contig5427	6.15561009134184	6.91520579301181	1.4291180812452e-05	0.00120108737201795
W1a28808|c0_g1_i1	3.45417697447734	3.0493910982966	1.45877587356077e-05	0.00122153845412329
W6b11257|c2_g1_i3	6.29803953536353	1.47485265187389	1.47984586328836e-05	0.00123617415609058
Contig7255	6.55074919810666	4.97775662312359	1.4905370335798e-05	0.00124063972371598
Contig5679	1.22538884407643	2.73156875446195	1.49059892421129e-05	0.00124063972371598
W6b663|c0_g1_i5	6.70054730407576	0.281788765825324	1.5048276208723e-05	0.00125096974395993
Contig8928	1.76917704280745	4.38419930534999	1.51542639011985e-05	0.00125826090813908
W0d26572|c0_g2_i1	6.24436462490652	4.63262621526906	1.54527212517216e-05	0.00127841551586358
Contig44704	4.27050888253126	0.938642044273151	1.54725838030173e-05	0.00127852207482508
W5c3037|c0_g1_i1	7.8243470092765	1.7965089874489	1.55370526879728e-05	0.00128114624603467
Contig30965	3.9775284323212	0.75529547865647	1.55415666468932e-05	0.00128114624603467
Contig36098	5.59016411199325	6.87755011540707	1.57900534870035e-05	0.00129542426891231
W0d2791|c0_g1_i1	6.52239674425386	3.18922211423683	1.59601959313889e-05	0.00130782405517781
W0d32055|c1_g7_i1	7.13596240868699	2.25684980002703	1.59920985013225e-05	0.00130888005236983
Contig13544	1.32849616831003	6.10109492172335	1.60737179914883e-05	0.00131399781091463
Contig41066	2.87203394415088	1.43290577636947	1.61235471020035e-05	0.0013165077035885
Contig4145	2.98145457600068	5.25134318378847	1.6324813602381e-05	0.00133136204961978
W4a23551|c0_g1_i1	2.49905697145992	1.45223737748088	1.68093720767582e-05	0.0013676391238622
W1a19377|c0_g3_i1	3.93741378854201	0.612467080431461	1.69466135427577e-05	0.00137526310302674
Contig23970	1.39952225386784	5.00507205441832	1.69544909732076e-05	0.00137526310302674
W7b1134|c0_g1_i1	4.25686022683308	1.41870208505973	1.69723846763354e-05	0.00137526310302674
Contig36280	4.4897659400947	1.94930994703049	1.69829968266609e-05	0.00137526310302674
W1a12414|c0_g1_i3	7.13990980091005	0.932086290632948	1.70536489809788e-05	0.00137774268387175
Contig4367	1.59092104788421	4.86435444250885	1.72270639539765e-05	0.00139012106222756
Contig42460	1.80296006626166	3.8221961596087	1.7395754773538e-05	0.00140044981587388
W3d1823|c0_g2_i1	8.36358832153226	3.11973309018547	1.75131547320306e-05	0.00140661081273644
W6b7346|c1_g1_i8	5.91666680975723	1.51456928782463	1.75587200160545e-05	0.0014086268253439
W2b6474|c0_g1_i1	4.20697696979352	0.139322182931432	1.79730590381716e-05	0.00143713212455727
Contig4194	2.28235598683445	4.04411225932023	1.81130447093525e-05	0.00144467797616935
W1a11336|c0_g1_i1	6.72160418832238	0.514622832474331	1.81556352549508e-05	0.00144520500990008
W6b14396|c0_g1_i2	7.78889923425381	1.70841855937201	1.81616447809678e-05	0.00144520500990008
Contig36330	2.22820609471942	4.24783503009484	1.82523335575103e-05	0.00144907107662117
Contig8568	3.00658410151217	4.92529792671805	1.85542621790537e-05	0.00146979358105693
Contig4053	1.67392086413468	5.16001992683072	1.85560585474557e-05	0.00146979358105693
Contig15239	1.32795104689623	5.02387667145196	1.86434938562148e-05	0.00147502180357583
Contig18223	2.18035241155571	2.96411296243133	1.88812403580585e-05	0.00149127081943721
W0d32055|c1_g3_i3	4.26752580570618	2.25198538286304	1.88922035470312e-05	0.00149127081943721
Contig15422	2.8597779363043	2.98466137509854	1.90102155075476e-05	0.0014988673010487
Contig10097	2.65495684179811	2.4162794323393	1.90367315481188e-05	0.00149924062462256
W3d11300|c0_g1_i4	3.04064442808309	4.23075157228088	1.91053032761615e-05	0.00150211149778632
W6b13354|c0_g1_i1	3.40668907818507	0.337383241436582	1.91168304285915e-05	0.00150211149778632
Contig23071	2.68829702745546	2.09434401791352	1.91446578868e-05	0.00150258277270721
Contig5569	1.676833343175	4.78892002175949	1.9238565437608e-05	0.0015082334125301
W1a14608|c0_g1_i1	3.66368788538238	1.56286711844934	1.92748923379439e-05	0.00150936221775353
Contig36682	1.88285762805698	4.50063237899372	1.93292798461982e-05	0.00151190112542445
Contig6274	1.88064612182646	6.24764767031047	1.94240967013379e-05	0.00151587236297788
Contig9077	1.91930266392579	6.31314839032012	1.94676175901298e-05	0.0015175481924845
Contig41006	5.90417929540921	5.67578063616612	1.95532639748337e-05	0.00152079041361394
Contig30865	2.81241154188891	5.2073837743506	1.95618233515998e-05	0.00152079041361394
W6b20496|c0_g1_i2	5.71457255195843	4.12617000337643	1.95928116136755e-05	0.00152079041361394
W2b24425|c0_g4_i1	6.77711745058849	1.55484667197681	1.96034489347394e-05	0.00152079041361394
Contig44271	2.11417127400448	6.78563825284116	1.96338355750243e-05	0.00152079041361394
Contig37394	1.62577945837573	4.29288740670596	1.96417753036784e-05	0.00152079041361394
Contig4310	2.98964503720618	6.17039372056724	1.97043303576938e-05	0.00152391962604582
Contig37479	2.59348569018243	2.96786615354022	1.98345673711724e-05	0.00153227041671441
W4a28332|c0_g1_i1	5.68644756757267	1.05419364699452	1.99086901856917e-05	0.00153627237988961
Contig8028	1.48196574880022	5.23651206542206	2.00092340483159e-05	0.00154230190147108
Contig2436	4.99508792006122	6.5016448687465	2.00988342222677e-05	0.00154626846850921
Contig35843	2.89318883905793	2.91833795615276	2.01274451140529e-05	0.00154626846850921
Contig8282	1.79282395483252	4.01094155248782	2.01280879210869e-05	0.00154626846850921
Contig33667	4.05004108517717	0.753392028462308	2.03407419777134e-05	0.00156086282253062
W1a16469|c0_g1_i7	4.03582871045674	1.84524454872831	2.05309956408437e-05	0.0015737076747779
Contig5947	4.57129759186861	1.90351126013758	2.05564090913069e-05	0.00157390294835688
Contig6947	1.69127337883242	2.98632793649356	2.07887075886315e-05	0.00158824833969104
W4a4915|c0_g2_i2	3.6079531345083	7.76622519254475	2.08298639322375e-05	0.00158824833969104
Contig36160	3.89426523258402	0.762120907161001	2.08360682639035e-05	0.00158824833969104
Contig5394	4.69740991835388	2.88025752563235	2.09477791819163e-05	0.00159499727505494
Contig12218	1.97516617966484	3.18754677736017	2.12067531861585e-05	0.00161237067300281
W3d23586|c0_g1_i1	4.05868522109805	1.09969527196558	2.12228008737295e-05	0.00161237067300281
Contig6502	7.48383660738473	2.18275241134403	2.14835136662813e-05	0.00163037840427505
W1a21851|c0_g1_i1	5.176826839975	0.841724124289183	2.15298347750656e-05	0.00163209425907193
Contig35032	1.67819505055256	3.24517677749384	2.15952551253386e-05	0.00163525258612465
Contig9818	2.17534664465761	4.82085719600885	2.18527536832579e-05	0.00165111826731724
W5c8760|c0_g1_i1	2.47314668076725	3.67685884100153	2.21724771409407e-05	0.00167343853790047
W1a238|c0_g1_i1	4.04585897867957	2.09566903399016	2.25122666562084e-05	0.00169351293822966
Contig24838	2.66562701714529	0.904648040728899	2.29710742785086e-05	0.00172614081303308
Contig43994	2.37221939703681	3.26868604654518	2.31585079080982e-05	0.00173707254959041
Contig33480	2.11562620674166	3.89376946590024	2.31670240661901e-05	0.00173707254959041
Contig4594	2.00551839940425	5.51189494187116	2.32970289720509e-05	0.001744919584553
Contig31143	4.08782014242695	1.42390001790368	2.35276003813586e-05	0.00175636872831062
W2b25459|c0_g1_i2	7.23954760473961	0.849276374274654	2.35519574649975e-05	0.00175636872831062
W6b12814|c0_g1_i1	5.42901204981635	-0.144218807660677	2.36152717037826e-05	0.00175918439601165
Contig17393	1.41963337540702	3.59084132998272	2.37056866494531e-05	0.00176401061995152
Contig36858	3.78663467853848	3.64482864409715	2.38738557923234e-05	0.00177460609276156
Contig20148	1.62937300652692	3.71445926831287	2.39159076257528e-05	0.00177581418953163
Contig25255	1.90244172685787	5.36742727926199	2.41237628370742e-05	0.00178931771939816
Contig5728	2.38305250524611	2.47394736486938	2.41655088516937e-05	0.00179048472043033
W3d28487|c0_g1_i1	5.79771681960439	2.31744663369429	2.4361301561362e-05	0.00180305065491578
Contig9649	2.16794586496105	4.13603920460733	2.45822649038233e-05	0.00181355461721325
Contig458	4.59891908009492	3.59968506075113	2.46926174307408e-05	0.00181974544217639
W0d5454|c0_g1_i1	4.02808800253909	0.350275986736717	2.47705723126146e-05	0.0018228479069501
W4a4333|c0_g1_i1	4.30126926985225	0.297139754379864	2.48051431199283e-05	0.0018228479069501
W1a4775|c0_g2_i2	6.54016295818645	2.89003634884658	2.48141633079418e-05	0.0018228479069501
W1a2175|c0_g1_i1	5.87873102437753	0.0693248104949945	2.51390066548177e-05	0.00184081713411107
W1a7670|c0_g1_i2	8.58036774022274	6.05079143470921	2.52325329276918e-05	0.00184570213228362
Contig2907	1.22871951298338	5.08404750297736	2.52949262300031e-05	0.00184783399180778
W0d9455|c2_g2_i7	3.94776667271459	0.845710539847602	2.5315368640672e-05	0.00184783399180778
Contig10631	2.74551758991272	4.2947824327743	2.55860251792701e-05	0.00186561153086814
Contig19624	1.12270892231263	4.75024927571043	2.57771051116345e-05	0.00187557050638904
Contig10968	4.45022423498116	4.68613492756329	2.58283923599057e-05	0.0018773177433126
Contig12014	1.402554602358	3.45446643619073	2.60655024828248e-05	0.00188856912305031
Contig35209	3.16152897521771	1.6110913229202	2.60981336648911e-05	0.00188894504355603
W2b6592|c0_g1_i1	3.37924131859589	2.3697612743409	2.62480521769866e-05	0.00189780034395624
Contig36150	1.18966369094388	4.86207666572128	2.63532000321258e-05	0.00190170372101705
Contig32119	4.05994596775962	1.80704245308545	2.66978922873954e-05	0.00192426107007958
W1a26432|c0_g1_i2	3.72177290381732	1.00557573234472	2.68606634134671e-05	0.00193211486496758
Contig28956	1.77681596943027	2.36874477985832	2.68629986891849e-05	0.00193211486496758
Contig19594	1.69068992408289	4.99521093401314	2.6897616217936e-05	0.00193258530220561
Contig11379	2.28021320127668	3.38324460365806	2.69403989794144e-05	0.00193364081600735
Contig7382	2.74304684268878	3.60276107448184	2.71689204449322e-05	0.00194732607748158
W4a26262|c0_g1_i3	4.61586750163272	2.88311799118529	2.72353295234808e-05	0.00194732607748158
Contig38314	1.49127616969357	5.24671403758237	2.72356084434155e-05	0.00194732607748158
Contig30142	4.63151690996924	7.50391689859131	2.72442325170671e-05	0.00194732607748158
Contig1520	2.86374168211848	4.31677240594674	2.75413601483015e-05	0.00196448383598745
Contig13480	1.34139762149896	5.57978114860391	2.76112485069327e-05	0.00196572732689262
Contig13371	3.62421088964651	4.34921929891887	2.76539595579433e-05	0.00196640221517805
Contig15933	2.67392289250986	4.95495563545114	2.77445946698787e-05	0.00197060136447952
Contig3242	1.58484396830507	3.64353833774125	2.77702714369062e-05	0.00197060136447952
Contig75	2.21337666715813	2.22209843139053	2.79720496567622e-05	0.00198083551643442
W1a19279|c2_g1_i3	7.90513182189012	2.05943967147565	2.8126256628749e-05	0.00198766580725878
Contig42932	2.09452977126838	5.33268771922675	2.84402486110285e-05	0.00200618822373697
W0d27049|c1_g1_i3	2.76141097512983	3.90849206477896	2.8446648453732e-05	0.00200618822373697
Contig19765	1.82248432405574	3.81629839213515	2.86136960492136e-05	0.0020159037118316
Contig18967	3.05510459499638	2.20114853639842	2.88589131441647e-05	0.00203019389513474
Contig4894	3.91310838526033	0.154615906417507	2.88755204459687e-05	0.00203019389513474
W1a3465|c0_g1_i1	5.0188086532127	1.81595988391407	2.91788646557134e-05	0.0020494281754919
Contig36301	1.49762890993092	5.48229889677874	2.92365677747895e-05	0.00205138780129899
Contig19836	1.37034497124432	3.91557753652107	2.92930616048798e-05	0.00205325867249194
Contig8690	3.03936698283719	6.97108298492617	2.95337248943428e-05	0.00206802172118759
Contig4787	1.61359700942731	4.18979625946669	2.96522919426922e-05	0.00207421398272296
Contig11690	3.18056932865295	5.66284343336674	3.00201072203074e-05	0.00209568359045456
W1a20787|c0_g1_i1	4.29736672761685	0.631082907343502	3.05910202761548e-05	0.00213121569600029
Contig15421	2.95646038166592	3.00023646186346	3.07245761856637e-05	0.00213674573313259
Contig38479	4.49365895242868	2.06562605190495	3.07482918835101e-05	0.00213674573313259
W3d4693|c0_g1_i3	4.38891100411072	2.25608455503854	3.07689948622429e-05	0.00213674573313259
Contig38492	2.77616954400391	4.2861416771031	3.07945689107905e-05	0.00213674573313259
Contig28822	2.58660355678324	2.9133407236091	3.08704011594368e-05	0.00213985040544446
Contig8817	1.58027066069106	2.52427319891147	3.10773022522111e-05	0.0021498621795218
Contig5145	2.01756314807335	6.85253532618793	3.12160185073911e-05	0.00215729014648669
Contig4577	3.7222563703363	3.28835849324073	3.13825232724291e-05	0.00216662170700886
Contig5106	3.38044162696891	6.26757902368018	3.16321377627489e-05	0.00218119735606717
W2b29396|c0_g2_i3	3.39054587371235	1.91067153915607	3.1657022296477e-05	0.00218119735606717
W6b10028|c0_g2_i8	7.36324061174596	1.08904931709544	3.19957904407819e-05	0.0022023342476199
Contig29202	1.70175817555743	4.28068949297468	3.23180523502556e-05	0.00222007602731816
Contig8342	3.27295406460723	5.93032592322977	3.24190767449537e-05	0.00222058655798612
Contig39526	1.33066931952208	3.1076615443677	3.24222671254076e-05	0.00222058655798612
W1a18093|c0_g1_i1	3.52796206120984	0.281697098904601	3.24550550643505e-05	0.00222062261450236
W1a22138|c0_g1_i1	3.64772092175825	1.71008581704304	3.27638421685606e-05	0.00223730236522457
Contig42832	1.38289759173612	4.67475290950983	3.2834298935453e-05	0.00223989144135293
Contig36894	1.3279746055463	5.30568131346635	3.30042037092621e-05	0.00224925282150092
Contig11427	3.21813284065463	1.98329893553219	3.31885745006641e-05	0.0022595805737188
W1a27197|c0_g1_i2	5.14405716824818	1.61055125467292	3.33497931724974e-05	0.00226721522075784
Contig21446	2.61492719264114	7.25219521054626	3.33665884854093e-05	0.00226721522075784
Contig14944	4.07349261731316	4.26839439434956	3.34632474293799e-05	0.00227154067757305
Contig6762	7.21428898640142	1.12362556695736	3.35233489846539e-05	0.00227337848011004
Contig38214	2.29629764631273	2.76434484567081	3.35614965051694e-05	0.00227372532228722
Contig4358	4.5207357227484	3.6823690128372	3.36740483105464e-05	0.00227910726972619
Contig295	1.42522774403761	6.16904818291592	3.40588439025558e-05	0.00230195485505967
Contig44341	3.3638172385275	3.33333720284774	3.42848860035446e-05	0.00231355189086103
W3d6279|c0_g2_i2	5.48558047926616	4.39407732720044	3.43174174885099e-05	0.00231355189086103
Contig4811	4.15612829973457	4.46396984549368	3.43555298772614e-05	0.00231385502202706
Contig26950	5.52369312005592	-0.2208233916429	3.46337381563263e-05	0.00232888057199053
W1a4451|c0_g1_i1	5.14554907659729	1.77051024397519	3.46462939580182e-05	0.00232888057199053
W2b910|c0_g1_i1	5.89013043306353	0.235144379556474	3.48790461872222e-05	0.00234223854356964
W4a18478|c0_g2_i1	3.94107391981744	2.8743546143848	3.49550265224172e-05	0.00234505300739866
Contig18534	2.31874823459366	1.99250923757975	3.50161129123686e-05	0.00234686376239937
Contig5037	1.4700910896324	3.06571908524793	3.55173871940495e-05	0.00237583362035064
W6b15895|c0_g1_i2	2.33340477955937	2.05887654317502	3.56956970995541e-05	0.00238544293471506
W0d29491|c0_g1_i2	5.84191355841257	1.3906334249193	3.58803924694285e-05	0.00239545991702784
Contig36694	4.17996675854201	3.21930138667256	3.59867466066079e-05	0.00240023230855236
W4a25988|c0_g1_i1	3.472318338888	1.97749856096986	3.62647951731204e-05	0.00241643599356846
W2b30209|c0_g1_i1	7.13878603655586	1.31057038204986	3.63538447182996e-05	0.00241923292364016
W4a5955|c0_g1_i4	3.00074262230629	1.48687286077384	3.63770640976228e-05	0.00241923292364016
Contig12759	3.42198930772911	3.53639286000784	3.66006431308139e-05	0.00242940739438783
W3d2157|c0_g1_i1	3.25701400306659	0.187654723900641	3.66423205530911e-05	0.00242983064384428
Contig30425	3.00373698773514	3.33908714749729	3.6899000630446e-05	0.00244449664234347
W2b4514|c0_g4_i1	3.51984806390952	1.29396401789694	3.72175319239488e-05	0.00246086182266018
Contig2424	3.12274337801613	4.75977790190641	3.74840459115758e-05	0.00247551325958445
W3d9220|c0_g1_i7	2.28856736309023	1.43888131069278	3.75110461667042e-05	0.00247551325958445
Contig5783	1.82129655609703	3.22294136776178	3.77174134676883e-05	0.00248446775341417
Contig9401	2.31378099624076	1.28432541458062	3.7719821926538e-05	0.00248446775341417
Contig38274	2.27045962098037	2.43428744451602	3.77550161272551e-05	0.00248446775341417
Contig17330	1.36159451571972	3.74198244353482	3.82044196522051e-05	0.00251163955444182
W1a11068|c0_g3_i2	4.68890182008002	2.0506428946877	3.84589919677478e-05	0.00252517050721042
Contig18549	4.54661920288739	2.36436061053662	3.84964933878619e-05	0.00252517050721042
W2b26531|c0_g2_i1	3.50347824769169	6.5631895358085	3.85202962658494e-05	0.00252517050721042
Contig36612	4.39127130175045	2.94038272591211	3.8701388817966e-05	0.00253462796871383
Contig4926	2.41533387112202	1.53578395872526	3.87939291309165e-05	0.00253618390065799
Contig25832	4.01209411319348	3.31356378432937	3.87988384384133e-05	0.00253618390065799
Contig35417	6.22822696424341	0.752038653753299	3.8911152191564e-05	0.00254111236019899
Contig32015	1.26115663059884	4.0948505454411	3.89878836175888e-05	0.0025437099575032
Contig6692	2.54370230115816	2.82202072856379	3.92379800188728e-05	0.00255760287941198
Contig13937	10.2810547458639	4.31365654582095	3.94084561778474e-05	0.00256628463163065
Contig11912	5.02015959512876	2.0874146677091	3.96995408400943e-05	0.0025827965927272
Contig40524	1.44362085162733	5.48370824614686	3.97410248671357e-05	0.00258305403555683
Contig35589	2.33489806300764	1.52919691291008	3.97817365855374e-05	0.00258326084212803
Contig32242	2.40152328233716	8.77003280024899	3.98550882023499e-05	0.00258558476073906
W4a9148|c1_g1_i1	5.68602086960751	4.22805001204259	4.00279404529472e-05	0.0025915758998246
Contig1055	1.37280560911533	4.98747011425878	4.00603898973352e-05	0.0025915758998246
W2b20778|c0_g1_i1	5.6414776555423	0.660897296279212	4.02446991148591e-05	0.00260105458166571
Contig6610	3.8550447003707	6.40175433666979	4.03284001583185e-05	0.00260401917420017
Contig35517	6.44124872386423	4.71556734203255	4.03917338497185e-05	0.00260566431522383
W0d18843|c0_g1_i2	2.89634143794516	2.77298580878963	4.0523523265893e-05	0.00260950925836877
Contig4730	2.53790546885062	1.09050209176798	4.09234246813704e-05	0.00263256183894214
Contig7690	2.09735409427173	2.70618964497864	4.12156767193612e-05	0.00264888651722415
Contig12719	3.932456376868	2.63147332331983	4.1362072960739e-05	0.0026546115419654
Contig6617	2.74457775268347	3.89257657970001	4.13818890127975e-05	0.0026546115419654
Contig43781	2.5947729453284	2.55409314938325	4.15312953449178e-05	0.00266171519663071
Contig12466	1.55410070719296	5.24650796760122	4.15793081298656e-05	0.00266231342994875
Contig42523	4.1312055910345	2.74245136981438	4.16452546660795e-05	0.00266405777804423
Contig4974	2.11993256353957	2.32907179809983	4.17622906849343e-05	0.00266906405981931
Contig37716	3.57734260391024	0.756005467661054	4.20484579813282e-05	0.002684860352292
W2b1185|c0_g1_i1	5.38520267668687	0.537220048259838	4.23956576153695e-05	0.00270452076457934
W6b11037|c0_g4_i1	7.59575719373814	3.52326490930966	4.26170561906064e-05	0.00271598474928582
Contig12691	2.05132865896563	2.77371420482139	4.26542816419394e-05	0.00271598474928582
W0d23612|c0_g1_i2	5.11296843155053	1.15465003678906	4.27788216571614e-05	0.00272139727569846
W5c728|c1_g1_i14	3.44118663323285	2.81583890865047	4.28871458362342e-05	0.00272576918023977
Contig6223	3.83958151497902	7.12549419965813	4.32123825905001e-05	0.0027439065668536
W2b13125|c0_g6_i1	3.62337517530488	6.31917654859952	4.35526654636514e-05	0.00276296504073185
W1a14116|c0_g1_i2	3.8887248097109	2.2316849491819	4.37380497781653e-05	0.00277217075721057
Contig28120	2.43447166517727	5.01758872892595	4.39713812862419e-05	0.00278439569153137
W3d26034|c0_g1_i1	4.46984377888675	3.35263606390524	4.41677159397295e-05	0.0027942575584223
Contig5094	4.67980891210484	2.85552372691744	4.42322599971544e-05	0.00279523191721198
Contig702	1.66259742495552	4.71307238236929	4.42643362064309e-05	0.00279523191721198
W1a19695|c1_g1_i2	4.59892576601999	4.44770167102363	4.434584366944e-05	0.00279781220115022
Contig4817	6.07052885521496	0.80826544886215	4.46084127118435e-05	0.00280612228190254
Contig709	3.78013935493961	2.48825645676042	4.46649304224092e-05	0.00280612228190254
Contig8685	2.67496931395526	3.8756441408531	4.48740399244173e-05	0.00281565170107338
Contig42783	1.20484926476992	5.60096309259225	4.49901610890391e-05	0.00282036681974566
Contig18085	3.08616389013741	5.71931583134033	4.54433706924086e-05	0.00284101552361478
Contig5096	4.19202003373396	3.46147442715466	4.55940974094021e-05	0.00284398371906999
Contig5925	6.89978414782577	0.615000642312311	4.55970786399032e-05	0.00284398371906999
Contig5362	2.0126137671351	4.50600512637017	4.56148016308296e-05	0.00284398371906999
Contig5230	2.16423844115416	3.86867213767688	4.57373560748521e-05	0.00284904406637486
Contig4308	1.67007535127062	4.59220806823998	4.59598349018246e-05	0.00286031406506546
W1a5205|c0_g1_i6	8.06156792189079	0.723629824149887	4.61783970916192e-05	0.0028713201703797
Contig16283	4.18102936629647	0.710248543756561	4.67883794142317e-05	0.00290120722030525
Contig30360	2.11051885673537	3.54018455462231	4.6827656057635e-05	0.00290120722030525
W1a2312|c0_g1_i1	4.38172135079946	1.83286622506161	4.76499128474007e-05	0.00294949532474126
Contig6996	4.83044694060322	0.606886670773896	4.78272390788995e-05	0.00295566592649629
Contig25628	2.47669399688238	0.357051460017071	4.78354812023022e-05	0.00295566592649629
W0d26639|c0_g3_i4	4.28576712047132	3.8563764283258	4.80748735033099e-05	0.00296595278884078
Contig38111	1.52941157265018	3.82519068038335	4.81242523982144e-05	0.00296595278884078
Contig35018	2.65479790810937	3.50715821528292	4.81743261553346e-05	0.00296595278884078
Contig29401	2.38044611164661	3.76760214900395	4.84684016212521e-05	0.00298139143913675
Contig25515	2.64238928926637	2.46103329382342	4.94132983235673e-05	0.00303409112418179
Contig5722	3.42626132584867	1.43015593618104	4.99386591225362e-05	0.00306088849930758
Contig20697	2.54761245184631	2.81994758827323	5.0239956612816e-05	0.00307365299318548
Contig5393	6.31790794728393	4.62907112027075	5.02808761960549e-05	0.00307365299318548
W4a9362|c0_g1_i1	6.05029199578334	0.807569671772238	5.03869606391923e-05	0.00307740485777896
W0d32090|c0_g1_i3	10.5667987741046	3.17107935879897	5.05367458412165e-05	0.00308381674622572
W2b4725|c0_g2_i1	2.58674159753188	2.41508343842511	5.06075091273808e-05	0.00308539952901318
Contig40059	4.57852243181358	2.00372772557035	5.12866328281384e-05	0.00311576479331547
Contig30205	1.73163061184606	3.16635165093623	5.13944788057384e-05	0.00311956328497053
Contig4075	1.50302551646874	2.09112153329658	5.18201148900144e-05	0.00314262744326826
Contig28334	1.52110530090104	4.49525530800099	5.21434371577726e-05	0.00315826026113616
Contig41643	3.4936094444929	1.51271830111878	5.21696582536002e-05	0.00315826026113616
W4a23690|c0_g1_i4	5.48843803054842	5.19504806688474	5.24257754480176e-05	0.00316892295678947
W1a23806|c0_g1_i2	2.17922792855906	1.88374246354197	5.25090888147762e-05	0.00316892295678947
W1a30176|c0_g1_i1	5.79649970296918	0.736515020771369	5.2522636166092e-05	0.00316892295678947
W6b26790|c0_g1_i3	3.79912730716307	3.21882436371819	5.2529943829858e-05	0.00316892295678947
Contig12686	2.24971677175948	1.81632434685507	5.27750990221023e-05	0.00318092435717105
Contig12310	1.4750368649758	3.49276191718957	5.32084280237639e-05	0.00320423667343107
W1a7630|c0_g1_i1	3.05718112083722	0.866713147101367	5.35055528823628e-05	0.00321584427414188
W5c26913|c0_g2_i1	3.05391935560498	4.27670805772381	5.35413403383106e-05	0.00321584427414188
Contig8800	4.10110713429915	2.13277790837826	5.38066202425711e-05	0.00322896014344957
Contig22174	1.52469321422124	3.61720364823203	5.41294471279853e-05	0.0032455035755344
Contig14002	2.39436415791099	6.69983188263833	5.44411008681964e-05	0.00326134887289791
W1a18112|c0_g1_i1	8.68269972520876	5.10215855624267	5.48015978277064e-05	0.00328009007102321
W1a27251|c0_g1_i2	8.79267208022178	2.42481114939719	5.50844763205409e-05	0.00328036329585163
Contig15869	1.69674329210081	8.05442393039892	5.51379681378323e-05	0.00328036329585163
W4a6289|c1_g1_i1	2.70445185022734	2.80220699749534	5.51389074951503e-05	0.00328036329585163
W6b20496|c0_g2_i1	5.31687764491789	0.679998546036224	5.51397654187056e-05	0.00328036329585163
Contig6701	6.37965070444267	2.23964601321956	5.55078392241244e-05	0.00329940897191272
W1a4466|c0_g1_i1	6.52332726324829	2.90429645426314	5.58437581301806e-05	0.00331651213081673
W4a19151|c0_g1_i1	4.07226257758103	1.03215328737264	5.60856850531795e-05	0.00332800851170729
W1a16922|c1_g3_i5	2.39931976478845	2.46580893785957	5.62310133151957e-05	0.00333375806073347
Contig16766	1.56377123666652	3.03762383930995	5.62961474348514e-05	0.00333430706317821
W5c5965|c0_g1_i2	3.73755710581848	1.21214342075354	5.63423385614088e-05	0.00333430706317821
Contig38123	5.899125827366	5.0222204506688	5.63855971283623e-05	0.00333430706317821
Contig16166	2.07630451486212	2.36442304142856	5.65549519339728e-05	0.00334145103134697
W1a2717|c0_g1_i1	5.78773819247282	1.05600507382598	5.67013832342337e-05	0.00334508884248319
Contig1233	1.9232656830543	2.29353344049361	5.71240963953707e-05	0.00336088051338649
Contig5926	1.84054594974235	5.20368939212824	5.74257134893442e-05	0.00337282843212888
Contig41726	3.10560952769192	1.73009336628126	5.74780298536608e-05	0.00337282843212888
Contig8131	3.39006826213677	2.70767779035617	5.77415481058165e-05	0.00338540565521257
Contig25987	1.19672626946736	4.09414572143213	5.79073204215811e-05	0.00339223547170917
Contig9203	2.55853122516197	4.27928312200531	5.80145471608307e-05	0.00339562696443393
Contig7416	2.80396101721626	2.88699913159685	5.83459116878414e-05	0.00341212047009134
Contig38719	1.31534174845685	3.14068458478142	5.86600718518491e-05	0.00342658956187655
Contig30551	1.60378956411996	4.42863122808006	5.86938161914631e-05	0.00342658956187655
Contig10308	5.29225709458786	0.927556123710834	5.91675973221013e-05	0.00344845390251895
Contig37649	4.84402865004683	2.26989157031442	5.94171787153313e-05	0.00346007042752427
Contig4772	2.84001726897921	5.26477866205501	5.94842249798974e-05	0.00346104663889797
W6b25533|c0_g1_i1	4.57705942499753	0.881255550981359	6.00583405129579e-05	0.00349149974171277
Contig42020	2.46165372281024	2.7381665483421	6.02537768734719e-05	0.00349695444330086
Contig30909	1.78990697042899	3.15971080649151	6.04888168446452e-05	0.00350763794528274
W0d23238|c0_g1_i1	4.03715783435619	1.44595052760531	6.06796726220178e-05	0.00351278656511247
W0d16081|c0_g1_i1	3.65547230712096	-0.253917226820586	6.10381857721461e-05	0.00353057176728433
Contig10883	1.78161884129923	3.6176839728903	6.12672066410202e-05	0.0035349072653099
W0d32055|c1_g4_i1	6.78859709064978	1.87753390379081	6.17318594787822e-05	0.00355278206659158
Contig4312	2.62010637073403	3.46369303392836	6.1995267989158e-05	0.00356496097429384
Contig6833	5.4999452779589	0.769237883186004	6.28011885682696e-05	0.00360528057675658
Contig18454	3.27970097812507	5.32466587106639	6.31391850659455e-05	0.00362166365538263
Contig30364	1.76147305294054	2.35837570391756	6.36282963882634e-05	0.00364668018068022
Contig6280	1.42037498321366	3.74388696509419	6.40244831252037e-05	0.00366328613671988
W6b11129|c0_g2_i2	2.72555833558379	5.1493581595697	6.42766093526224e-05	0.00367160794602465
W1a23083|c0_g3_i3	7.86668553237897	3.05029944144517	6.43734688070771e-05	0.00367400260722509
W6b7165|c0_g4_i1	3.10301495739899	0.844120141476103	6.44252839801354e-05	0.00367400260722509
Contig15585	4.00784534547023	3.40583843064063	6.61062214179624e-05	0.00376362566802414
W2b13125|c0_g1_i1	6.64951500053116	3.20150013991714	6.68016415370105e-05	0.00380007486799629
Contig4045	4.96955168106236	1.61745505848235	6.8587103262048e-05	0.00389520420110007
Contig17225	1.13120678129569	5.28418735858504	6.8878021208219e-05	0.00390850120016828
W1a8432|c0_g1_i1	5.69055465616279	-0.0702889368244483	6.89841423768009e-05	0.0039112985898517
W6b20951|c0_g1_i1	5.83293523838632	-0.360455290277469	6.92619399030566e-05	0.00392381715835983
Contig23133	1.61111795856203	2.36934830544745	6.93450195385916e-05	0.00392529307967133
Contig4354	1.19028069649086	3.96326689395516	6.95529862347438e-05	0.00393372295009884
Contig11376	3.19654126098619	4.34089363314332	6.96082425793292e-05	0.00393372295009884
Contig43068	2.38468098183496	1.66105847020808	7.00312063150312e-05	0.00395437899349977
Contig41452	1.49039779231116	3.3995871290119	7.1012680876255e-05	0.00400221243103701
Contig16880	3.17155562535212	4.43694763939184	7.105276020931e-05	0.00400221243103701
Contig35340	1.4557835739786	3.57230442597037	7.12091543162026e-05	0.0040077420358895
W6b15283|c0_g1_i1	7.01404556801705	1.45247091481373	7.14092301398247e-05	0.00401281119705598
W5c20157|c0_g1_i1	4.60709791323647	0.302749500274107	7.15803866069984e-05	0.00401652424305969
Contig40808	3.32198961552628	3.48109968309861	7.15986059715574e-05	0.00401652424305969
Contig30597	2.85630158669026	0.766298832016579	7.18681569482819e-05	0.00402534515638891
Contig44874	1.32907969036659	4.11232788148139	7.18779398659782e-05	0.00402534515638891
Contig34502	2.0386455111098	3.70115079688514	7.24348355471877e-05	0.00404694366914288
Contig33103	7.19451599679374	0.34550370634892	7.27156342115053e-05	0.00405651166376905
W2b21513|c0_g1_i1	6.04832932533505	1.42188542380689	7.27239567801459e-05	0.00405651166376905
Contig25646	1.60696238269557	2.81605906281455	7.29519805129443e-05	0.00406432581921843
Contig725	2.49112128999856	2.34215399917227	7.29821407565373e-05	0.00406432581921843
Contig23306	1.90186926638727	6.92950549936958	7.41369385800008e-05	0.00412196587749484
Contig23098	1.32582311521774	4.60622899700756	7.46818553881664e-05	0.00414891159812612
Contig16554	3.29297378652406	1.23624911547597	7.47481472377887e-05	0.00414924554086409
Contig4680	2.02426145864571	2.81238492702001	7.49900837944513e-05	0.00415932106989498
W0d23145|c0_g1_i1	2.04053360324961	2.12758226894867	7.57467327358849e-05	0.00419790588379745
Contig33740	2.03532707010246	4.3694984600621	7.63162109719942e-05	0.00422374076481982
Contig4140	1.41911509985199	4.37365256697306	7.68261337702656e-05	0.00424746701981921
W0d17403|c0_g1_i1	6.11365169759258	1.3634785520511	7.73313597114077e-05	0.00427154785154641
Contig6046	3.9436106242405	1.06649028144304	7.73858114086234e-05	0.00427154785154641
W6b3667|c0_g1_i2	4.42249724348479	1.17699956885513	7.77214972029898e-05	0.00428663949958029
W6b11983|c1_g2_i1	7.01554887063733	5.77975896466957	7.84745097585613e-05	0.00431775431660304
W6b7215|c1_g1_i1	3.5114832092492	2.5010438914695	7.85365586411408e-05	0.00431775431660304
W5c20303|c14_g3_i2	10.0659417112856	5.77106212558364	7.89656973448656e-05	0.00433442334899664
Contig36698	2.34353276438932	2.65558976604512	7.90445321813909e-05	0.00433529341761713
Contig27158	1.54600656039972	2.44853667081986	7.9504002463645e-05	0.00435355568621926
W1a23804|c1_g2_i5	5.50178927021159	1.07028319925726	7.96277561438982e-05	0.00435686622487822
W3d15235|c0_g1_i1	5.81561909658164	1.77104668022478	8.0495718233936e-05	0.00439736609323673
W2b18187|c1_g4_i2	6.67573498778859	0.250379827265806	8.09298861256769e-05	0.00441757805059682
Contig12884	2.61467454101513	2.01839729482453	8.11650174711133e-05	0.00442690212565109
Contig19088	2.42918050922043	3.569417809068	8.13020963386726e-05	0.00443086769214847
Contig33538	1.06382833791164	3.61209107530567	8.28778131731737e-05	0.00450603920721634
Contig2923	2.72273649331109	3.83626248845745	8.35017912057696e-05	0.00453638144615275
Contig10166	2.8513341387136	2.18837281777426	8.42961563676166e-05	0.00457231917659242
W3d25441|c0_g1_i1	5.88055844630896	1.10224183927372	8.49367325339452e-05	0.00459981524293982
W1a4852|c4_g5_i1	4.2966481595396	4.33927050386638	8.50373926030008e-05	0.00460164607519634
W0d16996|c0_g3_i1	2.95861063151063	1.7197891240486	8.52782523968218e-05	0.00460743537596392
Contig4515	3.484232964421	2.12139410063078	8.54276223281777e-05	0.00461188556870049
Contig3580	2.30584441385913	6.22928673473394	8.69296467471031e-05	0.00467829667310133
Contig5034	3.66069854616644	3.49164841791974	8.7018406173457e-05	0.00467856091120879
W0d1668|c0_g1_i1	8.25997320133101	1.46799075388545	8.70704981296266e-05	0.00467856091120879
W3d6351|c0_g1_i4	4.42526276165461	1.73547813135173	8.72506841722079e-05	0.00468458587592934
W0d29833|c0_g5_i5	6.77955100052521	1.86623245094576	8.77216138724854e-05	0.00470619963060866
Contig2028	3.71329053755735	3.70574773988666	8.79377503175384e-05	0.00471045231895471
Contig7790	1.63458196137716	1.29511742780019	8.80900632126272e-05	0.00471132675556341
W3d24058|c0_g1_i1	2.01027521608206	2.86313917987552	8.85319205536298e-05	0.00473123381641882
Contig15414	5.05003970369907	5.4737987056541	8.86016364049164e-05	0.00473128614198852
Contig2831	1.08730788348803	5.48269672639525	8.87851650450748e-05	0.00473741122510278
Contig19000	1.24568480879234	3.13598535269477	8.90873671884634e-05	0.00474985411178646
W2b24500|c0_g2_i4	7.22891324657837	0.860105704948194	8.95555300596408e-05	0.00476742942387099
Contig8070	1.32082908236306	4.66990862135003	8.9851802036311e-05	0.0047795048205281
W1a2548|c0_g1_i1	6.11216615147979	0.959195846155052	9.03391888983492e-05	0.00480015754563555
Contig1246	1.43304081655234	2.42927522761371	9.0403956172513e-05	0.00480015754563555
W3d6287|c0_g3_i1	4.94677384570308	3.7485570216272	9.04492726738917e-05	0.00480015754563555
Contig13197	1.54296157635808	4.76479944887312	9.11814602889488e-05	0.00482784790354533
W0d29833|c0_g5_i4	7.01851509048896	0.176529359799851	9.18139374289674e-05	0.00485759949355164
Contig8514	1.82334109170586	4.13797799754694	9.2239048269749e-05	0.00487177609459495
Contig32218	1.78216918938005	4.09992778599121	9.23560907886185e-05	0.00487177609459495
Contig31628	1.85082870256348	7.42922276329513	9.23650017934451e-05	0.00487177609459495
Contig11712	1.22480215742823	5.90731287944111	9.24560089222888e-05	0.00487284227116308
W1a27479|c0_g1_i2	6.18442490373486	1.41739940703418	9.26773376176279e-05	0.0048807700863784
Contig5463	2.91929038307584	0.465997243330801	9.29152631177261e-05	0.00488955916736951
Contig31888	1.46862421129899	5.5831994980272	9.31803485304585e-05	0.00489908376626629
W6b12489|c0_g1_i1	4.99674737087678	0.0999568887651995	9.32559862632353e-05	0.00489908376626629
Contig5549	2.0818236259968	4.18008970942538	9.33097805900615e-05	0.00489908376626629
Contig39491	2.22567926039451	5.46216285139177	9.42175337786266e-05	0.00494126579721284
Contig39170	2.98889964006942	2.02717979122986	9.4400344655609e-05	0.00494126579721284
Contig6857	3.27611359376937	1.53406663273081	9.45234431057057e-05	0.00494394957131606
Contig4516	3.5757671835336	1.6053335249423	9.46410461185928e-05	0.00494634205499999
Contig4097	2.7607377266621	3.30611498724945	9.48552989563458e-05	0.0049522506371306
Contig2998	1.73614878304361	3.8245675388436	9.50735252439944e-05	0.00495765218908683
Contig17836	4.70462399620381	4.19860526195461	9.57244472858713e-05	0.00498027600573023
Contig39421	1.82720760457127	5.20070553235052	9.7090049001511e-05	0.00503640343936603
Contig24356	4.66872579278392	2.43606704113037	9.70959345077686e-05	0.00503640343936603
Contig4451	1.94215522181065	2.7236058727915	9.7313978867081e-05	0.00504053478727989
Contig5183	4.97416615820306	2.00645998330332	9.76533324526607e-05	0.00505389036043725
Contig20245	2.4832257283726	0.669737148720173	9.78407495062493e-05	0.00505685585892985
Contig24340	1.42643094438363	5.26425545775147	9.89240045179941e-05	0.00510812984169735
Contig10144	3.02476716390132	3.33595539442144	9.9539712637718e-05	0.00513607009016447
Contig8985	1.45940856647942	4.04993266084868	0.00010007572165365	0.00515985923060977
Contig6388	2.51946210817649	1.03774057625643	0.000100947141395737	0.00519700346787685
W6b16339|c0_g1_i1	6.36561150682033	0.346208387284036	0.00010155386204135	0.00522157605100244
Contig43598	3.6424359380372	4.51024924746793	0.00010157616126645	0.00522157605100244
Contig9102	1.49760430894413	5.36647245324181	0.000102069764815795	0.00524303436701552
Contig19125	1.84001782343462	4.60554402832142	0.000102259970885009	0.00524888763307752
W2b12721|c0_g1_i2	4.01410921955681	1.91572431589483	0.000102626128755007	0.00526375685131494
Contig24578	1.96022390788539	5.19006721758683	0.000102710638439894	0.00526416877520086
Contig37415	5.83656213619166	1.69301369778223	0.000103111521390947	0.0052782520521757
W0d11769|c0_g1_i2	7.36420228416468	3.17414590992539	0.000103802070533659	0.00530469009287152
W4a24662|c0_g1_i7	2.54550993255054	1.06914074149724	0.000103860781854366	0.00530469009287152
Contig40048	1.48215517431852	5.00837691123696	0.000103886597007072	0.00530469009287152
Contig13448	8.53908850268763	1.47086805528304	0.000104665441365402	0.00534049789478379
Contig35994	3.68066463784685	4.78732588055437	0.000104748322049819	0.00534076778024677
Contig44958	1.20233675593518	7.06991331809901	0.000105816591031445	0.00539124174232155
Contig5181	2.24856201579674	3.85576758843756	0.000106009136886755	0.00539494383769652
W4a5410|c0_g1_i4	3.45899361477519	2.45750093944862	0.000106124389182954	0.00539494383769652
W1a28143|c0_g1_i1	5.04531347119529	-0.230938555775402	0.000106579558450299	0.00541009156876915
Contig10491	1.36803397074664	6.1072940705529	0.000106802278497396	0.0054174019407021
Contig41232	2.86452676956915	5.01105045767689	0.000107448224928563	0.00544615332715968
W4a18626|c0_g1_i1	5.33155754128961	1.7955967600751	0.000108037070474581	0.00547033380694919
W2b5033|c0_g2_i5	6.32668199557689	1.89000012081757	0.000108084233749577	0.00547033380694919
Contig5921	1.52058807460622	4.12572633167362	0.00010908027040498	0.0054974338982699
Contig1171	3.83328697595399	1.62522686065781	0.000109101666491517	0.0054974338982699
Contig36571	4.14183607974074	2.77298086716925	0.000109138696724438	0.0054974338982699
Contig3905	4.2195737553803	2.70139616990195	0.00010917875608634	0.0054974338982699
Contig3724	1.92962066811124	3.41651981782425	0.000109508318201274	0.00550999748423253
Contig36785	2.43654317762269	1.50706882124005	0.000109764691694742	0.00551886286247808
Contig6677	2.19306693612532	1.95880326440707	0.000109961440470218	0.00552471961346428
Contig30737	1.20986352105526	3.72616421179495	0.000110189349301778	0.00553210354940824
W6b17211|c0_g1_i1	2.86152647659394	0.827430444374031	0.000110393078064401	0.00553210354940824
Contig5237	1.18450872461588	4.5926810085807	0.00011043660849418	0.00553210354940824
Contig25831	5.5681171809099	4.36681170464226	0.000110510262384303	0.00553210354940824
W3d30547|c0_g1_i1	3.7950663522383	4.18068038044889	0.000111887380964999	0.0055899156289025
Contig4968	2.78137153266939	0.70645152848245	0.000111908759539569	0.0055899156289025
Contig651	2.07172101399399	0.719996169200193	0.000112174586788541	0.0055991306438208
W2b16289|c0_g3_i12	5.09129847432371	0.0871668258900001	0.000112258959125335	0.0055992816481993
W3d20457|c0_g1_i1	7.1336634965478	4.00613034796599	0.00011337744695014	0.00564111455616079
W0d18840|c0_g2_i2	5.6232033103189	2.54844162025204	0.000113424391294449	0.00564111455616079
Contig33162	2.16966599038141	5.01894948835916	0.000113425478639681	0.00564111455616079
W1a23804|c1_g1_i1	7.24826851401763	0.838534841615271	0.000114759313720693	0.00569331615487129
Contig6179	3.78559693264595	0.300093065176407	0.00011480594524293	0.00569331615487129
W6b4929|c0_g1_i3	5.39438592434028	3.71987238799317	0.000115045468170462	0.0057010868719289
W1a13070|c0_g1_i1	2.90216744928919	0.151486763502478	0.000115337199536588	0.0057114317399298
W3d13713|c0_g1_i2	3.30823629407849	1.85897308491296	0.000115619596439104	0.00572129982896935
Contig37901	2.7578492156598	1.84234403098237	0.000115895064661799	0.00573081112844897
W1a10354|c1_g10_i1	2.04196140619231	4.66011554042429	0.00011644811214688	0.00574989702675324
Contig37473	4.3725003799704	2.92762571670173	0.000116640868991434	0.00575116353468367
W1a12394|c0_g2_i1	7.7052171794479	1.18861924279777	0.000117267280998388	0.00577791087020831
Contig3285	3.00967189929912	4.59804130922545	0.000117389341636311	0.00577978767060843
Contig10526	1.17485912850216	3.92459313941497	0.000117591727832615	0.00578296141059095
W5c24818|c0_g1_i6	4.29817174913552	6.96161658602005	0.000118062617830952	0.00578470539081446
Contig15220	2.26120001699366	9.21740003394305	0.000118065177127808	0.00578470539081446
Contig30149	2.45587810672513	4.99495128675053	0.00011806520179383	0.00578470539081446
Contig6542	3.72723665441203	1.75304299940245	0.000118077508631077	0.00578470539081446
Contig4752	4.35841676025457	1.64983810566262	0.000118340856139476	0.00579348350625348
Contig23130	1.43960679867342	3.01382144158145	0.000118448385639401	0.0057946238199203
Contig31005	5.33284600460414	2.20518209717347	0.000118532518864014	0.0057946238199203
Contig6582	2.37789859535677	1.56520358431674	0.000119072100888787	0.0058168707227658
W1a10307|c0_g1_i2	2.13356472804042	2.90769892722814	0.000119416492090714	0.00582542592741886
Contig45210	2.2510040682166	2.6126152818478	0.000119845524460202	0.00584221468813358
W6b4447|c0_g1_i2	5.19211244710048	0.858786847858408	0.000119976442205689	0.0058444575158542
Contig31477	1.30749234437721	6.26465973405138	0.000120667419012136	0.00586595845652901
Contig8316	1.21242058609605	4.02475272670102	0.000120673482892333	0.00586595845652901
W1a5205|c0_g1_i13	9.64989173246296	1.64226855170727	0.000121018053626713	0.00587855657532388
Contig36063	2.46403847384851	3.48605971388602	0.000121364695329511	0.00588811984196365
Contig1901	5.0275146034718	2.57890423675427	0.000122271886088603	0.00592274346463807
Contig26232	1.89230565768765	3.02621075636838	0.000122464184236614	0.00592788658887106
W1a760|c0_g1_i1	4.5799472335044	0.818360073269566	0.00012269047975019	0.00593437242406974
Contig33312	3.07752174894905	2.96393584916155	0.000122770605704837	0.00593437242406974
Contig35666	2.70379377716654	0.772412590071967	0.00012293173498884	0.00593799100543986
Contig5913	1.44212707064558	4.67469073908123	0.000123070412951039	0.00594052080241648
Contig4277	2.31268217943575	2.25605743749479	0.000124478271970388	0.00600006191615248
W3d6500|c0_g1_i2	10.1963482712855	2.2865277114913	0.000125135462498968	0.00602694664188864
Contig33015	7.85813287421874	0.93563966583959	0.000125211147400929	0.00602694664188864
W5c29809|c0_g1_i2	5.64648358144028	0.682017934018451	0.000126386841162336	0.00607080184988547
Contig13192	3.02029695201959	4.82410832369955	0.000126779471686161	0.00608541464093573
Contig30632	4.06554016510135	0.967296933182136	0.000126894848100983	0.00608670814249958
Contig6414	1.34690848762372	4.58531584645107	0.000127094721768185	0.00609205006180204
W0d11583|c0_g8_i2	4.44404042455303	2.29681244181066	0.00012758477299975	0.00611128399103605
Contig32458	4.51758469574837	1.149753026518	0.000127778611238917	0.00611206210479301
Contig33387	3.97967046518233	1.17061657050328	0.000127911864300952	0.00611418711358548
Contig10504	2.85233762633653	6.01559447524047	0.000129284492162808	0.00616695091098436
Contig6586	3.27522363404501	2.97764676761208	0.000129515711797532	0.00617127276963066
Contig121	1.53803918308797	2.89804077733651	0.000129554410043531	0.00617127276963066
W1a894|c0_g1_i1	4.4213205554935	0.218670890625819	0.000130900749250488	0.00622248644503423
Contig33887	1.69256425937369	6.9006836362289	0.000132256987585711	0.00627115032110107
W2b18136|c0_g1_i1	2.48713811597037	4.11972406758707	0.000132288910190591	0.00627115032110107
Contig34425	5.38280484253403	1.29559118321611	0.000133878598271633	0.00633777969479574
Contig18591	4.31820724431152	5.41631067299407	0.000134109342506764	0.00633888286421636
W6b25249|c5_g1_i6	2.46402650614327	5.56343871542472	0.000134487803282355	0.0063491525895275
Contig44456	1.4803826332944	4.03499908273671	0.00013525209627754	0.00637648787053124
W2b16280|c1_g5_i1	4.06164414473094	6.11751808374216	0.000135400924400876	0.00637913513234844
W1a27456|c1_g1_i4	3.89701612492738	0.505215199295231	0.000135567204009921	0.00638260040110182
Contig6615	1.37157324539875	4.20029577079604	0.000135709477689073	0.00638493148892296
Contig44367	2.71144240530338	3.42072836204783	0.000135992297068294	0.00638950292955962
Contig21515	1.32054059169549	4.15180405045253	0.00013690386091403	0.00642356275012577
Contig779	1.56508494140213	4.96965261649608	0.000137056459651262	0.00642634211901612
Contig38349	4.8373949338466	1.62525005534718	0.000137305959162849	0.00643365812191779
Contig6292	1.8325740251216	2.69198730150505	0.000137878055448685	0.006456069600438
Contig33004	3.34893806273082	3.43314927993121	0.000138881661684937	0.00649864210543682
Contig42607	3.23978901545011	2.85073085718056	0.000141901342303021	0.00662642686119509
Contig2308	1.58634978072483	3.36941665308759	0.000142079006406773	0.00663022519931591
Contig6466	2.83802106864188	2.11683726888362	0.000142175862045161	0.00663024995683773
Contig19217	2.17372999078551	2.45497345808388	0.000142443633473903	0.0066382397963952
W1a4811|c0_g1_i1	2.21165096379998	2.06468913121277	0.000142966512991995	0.00665447450277628
Contig7077	1.47312682698007	2.9961767630462	0.000142985352591907	0.00665447450277628
W1a8060|c0_g1_i1	6.75352604630631	0.978044463331954	0.000143567305732837	0.00667283020433186
W5c24360|c0_g1_i1	6.70421242024936	0.255985057143241	0.000143597300127858	0.00667283020433186
Contig3607	1.41487729629604	6.01380850291294	0.000143670594531901	0.00667283020433186
Contig40060	4.56508297503356	2.87063632679899	0.000145724988968277	0.00675122676498573
Contig11266	5.4285677873074	2.15387350741691	0.000145828962478573	0.00675122676498573
W1a13893|c1_g1_i1	3.39430032632556	0.750829571088393	0.000145848939439996	0.00675122676498573
Contig36049	1.81551508898457	4.99972089979815	0.000148585204994735	0.0068732639987887
Contig43303	1.02486322928575	3.99521953795131	0.000149176686177076	0.00689599037135023
Contig4524	2.42452101717723	2.58583327862689	0.000150236808284124	0.00693103216341341
Contig19417	3.06933228675931	1.76215394332584	0.000151200693176638	0.00696596085234609
Contig12836	2.26528532672705	3.45737824147251	0.000151297528391699	0.00696596085234609
W3d28822|c0_g2_i3	3.77297783653844	1.5842167191321	0.000151566277539422	0.00697366979651972
Contig12104	4.51775937344335	0.460684776160334	0.000151825606780425	0.0069809353145693
Contig12547	1.84534469291037	3.03597278568165	0.000152069965006597	0.00698750322518966
W6b6050|c0_g1_i1	6.62361880237652	0.71885054170049	0.000152342689552136	0.00699536491477827
W1a22618|c0_g1_i1	2.72806154887503	0.837580492278799	0.000152651449314011	0.00700486970612134
Contig44722	2.53944584221137	7.18847027177224	0.000153010092307653	0.00701664934958052
Contig4876	1.78968549670581	2.08229427904122	0.000153126473746542	0.00701731121233156
Contig27341	8.03859184606503	1.02469592575026	0.000154397580287153	0.0070640950309739
Contig14797	2.97221136345683	2.04398669069659	0.000154455239156435	0.0070640950309739
Contig9820	3.39375722071424	2.28776893010983	0.000154900626286602	0.00707976089545775
Contig14130	2.09909076727911	4.10818341905319	0.000156215437068533	0.00713511676463255
Contig9023	1.18835783141588	5.41715080654084	0.000156381966321629	0.00713798640971511
Contig30306	2.30564146613814	2.20552573649045	0.000156656121526009	0.00714105346615203
Contig42608	3.20652399905858	2.79844326553704	0.000156656652921455	0.00714105346615203
W1a17745|c0_g1_i1	4.07249483518807	-0.000833689150774232	0.000156822918285071	0.00714390146353275
Contig8438	3.37463687624043	7.515055233628	0.000157188032596791	0.00715579805535867
Contig40308	3.95834224636972	2.80755633508768	0.000157293305867212	0.00715585778549368
Contig33399	2.10562316726385	2.56647487829647	0.000159057633213496	0.00722180409587822
W6b20244|c0_g1_i1	4.68327003619919	1.62662590743492	0.000159972605423492	0.00725022579963148
Contig34007	2.86588914631947	6.27016140879723	0.000159999607590078	0.00725022579963148
W6b14431|c0_g1_i1	5.63487291919161	2.88228175210377	0.000160418769718284	0.00726443734029534
Contig37786	3.26829713377815	2.22994837147458	0.000160955270443824	0.0072839402861205
Contig36645	1.44453741424196	1.86449951888555	0.000161444390686277	0.00730127483555705
Contig4673	3.65822172087517	3.41026845472146	0.00016195217223123	0.0073194300190545
Contig5142	5.1901541700173	1.90620505750577	0.000163432715361269	0.00738149649852156
Contig35853	3.16546036512172	1.16063625080072	0.000163577055806649	0.00738317108543166
W3d1823|c0_g3_i1	6.33276479717103	1.5878949358658	0.000164712389613285	0.0074295433826092
Contig15219	1.43951194736971	3.11659972881929	0.000165614718267424	0.00746535185840427
Contig35182	5.47932124311212	0.321668376005996	0.000165903503729621	0.00746858729150899
Contig5799	2.54232975963529	2.29459977055165	0.000166132061719243	0.00747398828252216
W5c28750|c0_g1_i1	4.56039593718726	0.984347999606665	0.00016650666888822	0.00748106203192816
W1a23817|c0_g1_i2	2.34492759807899	2.2193972379298	0.0001668484196875	0.00749152669532291
W2b28123|c0_g4_i2	7.30275350288441	1.10336699175311	0.000168012671969775	0.00752872333646414
Contig14577	3.30408005472054	1.37130241774422	0.000168166565129654	0.00752872333646414
Contig14661	1.87535588883108	3.01876784574884	0.000168427593611027	0.00752872333646414
W3d2717|c0_g1_i1	5.06972297042542	1.91878357001393	0.000168428298515006	0.00752872333646414
W6b12377|c0_g2_i3	4.44312660081664	2.32119539375127	0.000168437857868187	0.00752872333646414
Contig16538	1.15630590391697	4.73305363022158	0.000168442496777005	0.00752872333646414
Contig7039	2.40535842674426	1.33378712034324	0.000168804421349949	0.00754000384838395
Contig10664	1.20005782772983	4.8909540770385	0.000170005650070307	0.00758139831959924
W1a1298|c0_g1_i1	2.10212000351254	1.28728067661293	0.000170160888439857	0.00758139831959924
W3d29273|c0_g1_i1	2.83351817441127	7.0133034781185	0.000170162717285901	0.00758139831959924
Contig33997	3.59588248129131	0.709144600168227	0.000170255645311332	0.00758139831959924
Contig13697	3.18804611065976	1.82641872443251	0.000170392015347804	0.00758139831959924
Contig15661	1.27377271394494	4.29740205867907	0.000170872356209665	0.00759508014847521
Contig1056	2.27141552570504	5.02223615294983	0.000171236196849438	0.00759931005902031
Contig44879	2.31238798219563	5.627335203334	0.000171935243213983	0.00762541666295419
W2b13490|c0_g1_i2	3.88017894405557	7.35851610225255	0.000172219117854581	0.00763308842251548
W3d1047|c0_g1_i1	5.23163951228739	0.0538844444142884	0.000172781673171547	0.00764336881068949
W0d15823|c0_g1_i1	4.72453846825527	0.0117981655092718	0.000172784197312774	0.00764336881068949
Contig2600	3.02690758108015	1.55205768443101	0.000174403826947332	0.0076948560467939
Contig31284	1.59009486521888	5.56103923241225	0.000174872947771091	0.00770605297117782
W0d27023|c0_g1_i1	2.21513067151306	4.71058488860698	0.000175092593413831	0.00771079551494612
W1a8333|c0_g1_i1	5.49028488314331	1.44251950246002	0.000175991265638209	0.00774541611023608
W1a19|c0_g1_i4	3.05773171792123	0.751727175282913	0.0001767570785496	0.00776918469395023
Contig1675	2.94267375631881	1.48904422764934	0.000179374532097716	0.00787110290477341
W7b29885|c0_g1_i1	5.01513291550352	0.748770996570231	0.000179418881589805	0.00787110290477341
Contig36623	2.82551731034096	1.22907247110395	0.0001797165284598	0.00787913890888215
Contig43564	2.63254453845881	3.7901577560895	0.00018002675056574	0.00788271594414744
Contig16496	1.86749033966035	3.10049076392882	0.000180800865784143	0.00790998838399568
W6b5463|c0_g1_i1	4.24402564607516	0.244475270651389	0.000180879848274192	0.00790998838399568
Contig35421	5.52083602222192	2.98725654003741	0.000181266666812501	0.00792187124446863
W6b23423|c1_g2_i4	5.49581822628944	0.968029998613799	0.00018183709888572	0.00794175836960777
W7b1560|c0_g1_i2	3.29452368403191	1.99001738997531	0.000182666453593955	0.00796813569392358
Contig600	1.7711293000458	2.33127574326369	0.000182672566902188	0.00796813569392358
Contig17341	2.40790162465228	0.995552867692186	0.000185483331997619	0.00808049918231654
Contig16915	1.40145575831617	3.58530433886445	0.000185715306872629	0.00808229577045431
Contig26596	1.68423933715419	4.3804927772996	0.000186873118540953	0.0081204864238705
W3d7701|c0_g1_i8	7.76220069783605	1.26408783551673	0.000187023615097769	0.008121898722025
Contig24577	2.51081097723038	4.65016860561819	0.000187833016788955	0.00814676887940604
Contig28742	2.77929404654118	3.86382032835202	0.00018935693720376	0.00820769313703352
W5c16620|c0_g1_i1	5.57050952353612	0.110749779244631	0.000189789654372654	0.00821740132408394
Contig6590	1.87386232856236	3.09838487963581	0.000189819678424184	0.00821740132408394
Contig13487	1.21962502432532	3.74338330696215	0.000190873846040769	0.00825784322481347
W1a5281|c0_g2_i2	3.7801310425927	1.45083251085081	0.000190998239014384	0.00825803441447115
W0d21227|c0_g1_i1	5.65670807301771	-0.152718758951506	0.000193075774010155	0.00834261875496986
W5c2552|c0_g1_i1	1.95806355264908	2.53168653143686	0.000193365350176038	0.00834655988554568
Contig14828	2.34696978018526	2.81867669563921	0.000193409504553774	0.00834655988554568
Contig4944	1.72604095777558	2.82952538354171	0.000193942136051337	0.00836022839674251
Contig15419	2.17937450281301	3.01785348547532	0.000194090611604988	0.00836022839674251
Contig604	2.86159121582152	0.288330507569501	0.000194315398214242	0.00836467635389786
Contig37902	1.62573698423327	6.63608863803734	0.000194649238658802	0.00837381024710164
Contig11372	2.00290303061139	1.80802939043475	0.000194888685204899	0.00837447883007029
W3d10453|c0_g2_i1	3.74879829997867	0.365731364567415	0.000194908110846301	0.00837447883007029
Contig42689	1.80923746076806	2.1036395717223	0.000195133681848843	0.00837894047973774
Contig26096	1.39385747566772	3.99120902786833	0.000195601431977417	0.00839378913084139
Contig28992	3.29034352345776	4.33313393675808	0.00019586505981295	0.00839986529410902
W7b1610|c0_g2_i2	3.75002457844972	2.3527691589541	0.000196481876605868	0.00842107131415637
W4a27350|c0_g2_i1	10.4409726859455	8.17781072527913	0.000197019981301886	0.00843549981392811
Contig6193	1.58317501303895	3.12060353531819	0.000197063628846996	0.00843549981392811
W4a18626|c0_g2_i1	4.78368343694815	1.60378926176852	0.000199045293840558	0.00850974264946169
Contig5292	2.94077732228415	3.25676063991742	0.000199781317022741	0.00853590789156383
Contig9209	6.2231504496239	1.57960395415504	0.000199995908089119	0.00853977564862917
W1a23218|c1_g1_i7	3.14069719663595	0.697027130277949	0.000200233751885232	0.00854463088020104
W0d8879|c0_g1_i3	2.4167673130838	3.26986293807417	0.000201214862034361	0.00858117805672189
Contig12094	1.77453114181696	4.53415001828591	0.000201562062836185	0.00859066248243979
W2b12204|c0_g1_i1	5.91034073517708	-0.0267413827769835	0.000201932178942544	0.00859823743790963
Contig30100	4.73803851097706	2.17347918889906	0.000201989626003892	0.00859823743790963
W2b8705|c0_g4_i1	5.77789135299681	3.5822206585293	0.000202231032590673	0.00860319309967935
W3d13018|c0_g1_i2	4.03909895099545	1.98037235375604	0.000204346332587405	0.00867339578762583
W1a2530|c0_g1_i1	7.74123354474177	1.6857847843714	0.000204385285441787	0.00867339578762583
W3d25441|c0_g1_i4	4.25346491818165	1.05865896707364	0.000204577150521041	0.00867618880139512
W1a10017|c0_g2_i3	3.83729121891023	2.63756705238371	0.000204904809970507	0.00868473391618838
W3d20765|c0_g1_i4	5.23655960195223	0.856463553084685	0.000205338860779264	0.00869242587033105
Contig5398	3.50569440853981	0.355869345384979	0.000206230591808479	0.00871768650373578
Contig26913	1.0712714604337	4.02227494203086	0.000206299421771159	0.00871768650373578
Contig40364	3.38188082752774	4.29945897613612	0.000206315540948768	0.00871768650373578
Contig3102	2.01136187139924	4.20428066977399	0.000206598654579014	0.00872429361471331
Contig11994	2.84256163915693	2.20182945461606	0.000206881301143181	0.00873087291249998
W3d28450|c0_g1_i1	7.51485011353436	3.51911048203767	0.000207037198116812	0.00873209829704435
W3d8833|c0_g4_i1	5.21931059503002	0.620720621257454	0.000207523594910641	0.00874725296074049
Contig7023	1.421373714171	3.67842057025329	0.000208851781964738	0.00878417017678151
Contig17498	2.97901965425432	3.24437339767742	0.00020890990497721	0.00878417017678151
W1a10990|c0_g5_i1	6.63081640932641	0.186060490839691	0.000209601620587935	0.00880787469371719
Contig724	2.4745990877623	3.19656684225318	0.000210359854314843	0.00882895700743858
W5c11399|c0_g1_i2	2.95488970231429	2.25891103872796	0.000212005823230628	0.00889261719964082
Contig34571	3.27298308269763	1.52221644508036	0.00021300793210412	0.0089291276681748
W3d8358|c0_g2_i1	5.41008033233551	4.79179813583757	0.000213265427221051	0.0089291276681748
Contig28223	3.15928970743416	5.11017106500594	0.000213470677036546	0.00893228792813347
Contig34004	1.28270478366995	1.98479768602953	0.000213840517800693	0.00894232716965813
Contig31068	1.46376831181964	2.45719521063372	0.000215379553814606	0.00899575573311101
Contig20099	2.57503153283607	3.3040751141651	0.000216023973726586	0.00901719961161212
Contig5820	1.72419894995617	4.95971542634979	0.000217276426803715	0.00906398243015354
Contig24047	1.88185641678162	3.57853646978295	0.000217697502127268	0.00906506622288211
W2b15493|c0_g1_i1	2.76925798418452	5.05559397114242	0.000218085016814386	0.00907571213867461
Contig5538	2.35415167883693	7.24046247618915	0.00021997248957472	0.00914320434927967
Contig37683	2.20468299743732	1.60994488728004	0.000220525463271472	0.00916065702347734
Contig38383	2.61537902317181	2.42117020623963	0.000221064202519475	0.00917749770073613
Contig14329	1.21291033219092	3.7251188043859	0.000222268554644838	0.00921637900802015
W4a5091|c0_g1_i1	2.97987840471467	4.05569341821106	0.000223133307290916	0.00924666574801223
W6b80|c0_g3_i1	5.47072888928911	-0.0160030941860841	0.000223291130608122	0.00924763844886777
Contig35082	5.20809366515478	1.9413339492189	0.000224358446419565	0.00927509944982071
W1a4775|c0_g2_i4	6.08344977336702	0.963952412015657	0.000224745401725834	0.00928551950275668
W0d17495|c0_g1_i1	3.64750455120092	0.988860727692884	0.000225260105750563	0.00930120191902984
Contig14213	2.12027764833963	4.11641207882386	0.00022556788807586	0.00930572283880137
Contig24357	3.65959668207825	0.281834195239246	0.000226153975808245	0.00932133560648689
Contig18396	1.10313621635285	5.52788867719055	0.000226578941294921	0.00932441334405206
Contig29603	1.26272437015485	3.09185043583243	0.000226635046556821	0.00932441334405206
Contig34238	3.0029866998451	2.26083828109347	0.000227301356483435	0.00934624072250167
W0d9455|c2_g3_i3	3.14629796744584	0.459154948972498	0.000228332615520351	0.00938303915910257
Contig6514	1.28834507157007	3.9975960941413	0.00023007648719001	0.00943779783448317
W6b4051|c0_g1_i1	4.57929561465534	0.278949642925852	0.000230293183227271	0.00944064957443032
Contig31591	2.85867329149367	5.82432596649999	0.00023055747231836	0.00944064957443032
Contig43862	1.11147921405764	5.36399667531782	0.000231327645517017	0.00946092958777619
Contig34111	5.5388546811168	3.48033548460699	0.000231487245070196	0.00946183494814235
Contig26818	3.00222441593514	1.98209797515735	0.000232802668206152	0.00950431391338426
W7b5791|c0_g1_i3	1.43577806932249	3.0133184215407	0.000233283132674221	0.00951224156591665
Contig4137	1.20571369320275	6.85078763672011	0.000233304400408579	0.00951224156591665
Contig29703	5.81056779566347	3.62960348600707	0.00023341982956196	0.00951224156591665
Contig6036	1.30398302678359	3.55247959111325	0.000235276981483728	0.00957126784248699
Contig5415	1.46001699664097	3.93466893602548	0.00023563633739372	0.0095802246754191
Contig2645	2.09137591649891	3.56125947236924	0.000236398145733642	0.00960552371141561
Contig32283	1.5339038065689	5.17013847861805	0.000239189549270384	0.00971321242205254
Contig3396	4.14426781165883	3.44594197185512	0.000239594960382801	0.00972393886383782
Contig13600	1.41646291796538	3.17478161592281	0.00024124571626722	0.00977547145562308
Contig45339	1.60367970278559	3.18544019453139	0.000241290765967916	0.00977547145562308
Contig4384	2.7848428545368	3.93525085627916	0.000242610282882865	0.00981737271686851
W2b11808|c0_g1_i1	3.08586114033208	5.86868173690298	0.000243431476640475	0.00984051281093759
Contig41407	2.41331442879489	2.26137307554134	0.000243468057255734	0.00984051281093759
Contig4598	2.19800688058654	3.16121101969949	0.000244075250998691	0.00985926506851052
Contig41888	1.68147756713794	4.33977444571811	0.000244319007320153	0.00986332311546086
Contig13368	4.76184379998986	4.78271571739492	0.000244772022473511	0.0098691409753038
W2b5255|c0_g1_i1	2.81926059822004	1.0146471428358	0.000247633284448283	0.00996488101959006
Contig10827	5.00093652189271	1.9030971666254	0.000247703269184661	0.00996488101959006
Contig5141	2.43235265873475	2.17319820392285	0.000248595036961083	0.00999491447669698
W5c26913|c0_g7_i1	4.43205806330992	2.8135697736691	0.000251791739130002	0.0101116271807446
Contig5438	1.68529080921497	4.81147797416441	0.000253669560751263	0.0101810980790851
Contig7678	1.45217708343192	2.75626978316927	0.000255280654591537	0.0102338252864559
W4a12339|c1_g1_i1	3.39391986262469	0.267155050740525	0.000256790231270676	0.0102883499411078
Contig31036	2.87022313288326	5.94698259656476	0.000258222532142438	0.010339716889138
Contig11038	1.20903146093225	8.29352162333017	0.00025927216121132	0.0103627337382284
W1a23083|c0_g5_i1	5.97744529324076	3.96402546862942	0.00025939955588923	0.0103627337382284
Contig25386	1.9627183815375	2.50013697201558	0.000259718686937827	0.0103694644195502
Contig37871	1.96784804531538	3.34302421789114	0.000261062952270432	0.0104170928293788
W5c31526|c0_g2_i1	7.63130784750276	1.27977453444872	0.000261706792418321	0.0104367334506013
W6b22783|c0_g1_i4	5.47892000814011	0.119084399469959	0.000261981994914772	0.0104416587573675
Contig4706	1.80039471190701	1.76953935951836	0.000263159183735053	0.0104764447280805
Contig10737	1.48772611205298	3.52918130793458	0.000263775549202312	0.0104949124871061
Contig42219	1.75261786644977	4.83264463085536	0.000263937779334446	0.0104953005356144
Contig33836	1.26629604814055	3.70207709946207	0.000264677413184274	0.0105154895704483
Contig6354	1.74022294542103	2.57946561710811	0.000264751037679959	0.0105154895704483
Contig31996	4.79728936673699	6.5637255097774	0.00026544865190604	0.01053711742099
Contig34127	2.26836711741623	2.67073829628816	0.000266098558287613	0.0105490778286014
Contig13247	1.75608331810071	1.83918002688831	0.000266209730768838	0.0105490778286014
Contig20918	1.72458726496837	5.1322107069687	0.000266903517783441	0.0105704850034924
Contig5162	1.55405023955495	4.92157301813223	0.000267208892165362	0.0105764936547017
W0d13981|c0_g1_i1	3.57600901706253	0.883915654304425	0.000268176424066493	0.0106086894375545
W0d4638|c0_g1_i1	3.39153461548864	0.430944243062754	0.000268610072409111	0.010619740668618
Contig24380	5.12301175881995	1.05501910867164	0.000269155050737185	0.0106351782160401
W1a13335|c0_g1_i1	3.80296384185549	2.96437627998707	0.000270015336875957	0.0106630497233768
W4a26198|c0_g2_i1	2.68318422433658	2.82642746167803	0.000270713949714516	0.0106845083639619
Contig4481	1.57096955191014	5.30559700142394	0.000271637542165624	0.0107148167921743
Contig31476	1.84934787612195	5.1033763379605	0.000271932029937654	0.0107202895101195
W3d24823|c0_g1_i1	3.47146321803785	4.67169854309093	0.000273489971868687	0.0107693717069024
W0d3428|c0_g1_i1	3.75434162595506	1.29419600324258	0.000273969997838659	0.0107821057125389
Contig11079	2.2926476659834	2.44194860633926	0.00027484035409098	0.0108047488652999
Contig34200	1.8165372056418	1.6053364309968	0.000274859298918238	0.0108047488652999
Contig25829	3.14759343280926	3.96621407429368	0.000276924430325869	0.0108735096338792
Contig38198	4.22401237720657	2.91479355625143	0.000278278507373244	0.0109204482437373
W1a6250|c0_g3_i1	6.17111783954705	0.541932532120611	0.000280103469684803	0.0109795455725196
Contig8998	3.39126955763052	1.78038373018573	0.00028273248770645	0.0110636967560036
Contig30375	4.36663924010958	1.52408449400068	0.000283167351639366	0.01106768249839
W1a13134|c0_g1_i1	7.99138930606027	1.29985078194792	0.000283316721323848	0.01106768249839
W4a13115|c0_g1_i1	5.70937729989287	0.0947572634105286	0.000285160510409548	0.0111261048438592
Contig6315	3.14461250339215	1.11167704152783	0.00028529717354445	0.0111261048438592
W3d15778|c0_g1_i1	3.41752644361436	1.35646891516077	0.000286895182202976	0.0111757607138626
W1a17128|c0_g3_i1	5.76486238090797	2.0526788192987	0.000287917903412759	0.0112012046915496
Contig32574	2.05900871434577	4.04401324618324	0.000288426327661664	0.0112012046915496
W6b29605|c0_g1_i2	4.09167571662889	0.243295389952851	0.000288807205092531	0.0112012046915496
Contig13359	1.2780366313065	5.77601349810977	0.000288837937099859	0.0112012046915496
Contig30647	3.72834658420952	2.74991842366634	0.000290818274246164	0.0112521660780843
Contig4519	1.89775172331252	4.0055452221566	0.000291337850485274	0.0112659364744957
Contig13960	1.60722449684176	2.84476615393684	0.000291535984159982	0.0112672683108927
Contig45620	5.83199242265361	2.46759435384294	0.000292696680294253	0.011305778842881
Contig13169	2.68625371049346	4.9419749365742	0.000293265758171676	0.0113214069918524
Contig16148	1.14015250538864	4.08832640304016	0.00029394827872512	0.0113350408522171
Contig4534	2.80409941860446	2.74256147409977	0.000294696314061822	0.0113575233423871
Contig36309	2.06838460592809	4.48656446705886	0.000295306008884596	0.0113686266066406
W2b9292|c2_g2_i1	3.53107382420827	3.95335717848672	0.00029531474274572	0.0113686266066406
W0d14211|c0_g1_i2	2.60537961592813	2.41847216603771	0.000297075868802786	0.0114300314149991
W1a23164|c2_g1_i1	5.65864054146094	-0.199836022411691	0.000300373616475676	0.0115504562956725
Contig33181	1.30908250707348	3.97994518582256	0.000301630107197944	0.0115858278675496
Contig6106	6.44176988990502	2.00854428854605	0.000301929169703308	0.0115908469654312
W1a4791|c0_g5_i9	4.70971269919203	4.13172640650149	0.000303134698877048	0.0116237871820845
Contig28792	1.48428659302093	4.01984685424391	0.000303146241645958	0.0116237871820845
Contig7545	5.51609864285579	0.726087396030434	0.000303293842675263	0.0116237871820845
W1a28620|c0_g1_i1	3.73584645458619	2.83248976549292	0.000304322578847677	0.0116567232872806
W1a14445|c0_g2_i1	5.16470604503206	0.609835356430232	0.000304893907323953	0.011672112029434
Contig38884	5.05770880379841	4.09584924551276	0.000306379057452649	0.0117154497162243
Contig4439	3.89652695105514	2.67395905887585	0.000306536566406904	0.0117154497162243
Contig7581	1.35990582948432	3.65673773899014	0.000307787316190249	0.0117502032989502
W1a3921|c0_g1_i1	2.95625731566221	4.01393449999548	0.000308953487621588	0.011785306759117
W2b13444|c0_g7_i1	3.45385256730097	5.50273090918922	0.00030904926052136	0.011785306759117
W1a20369|c0_g4_i1	2.72712572230534	3.06701680277844	0.00030929979259239	0.0117879881563082
W4a18119|c0_g1_i7	4.61513141422103	2.47957746690462	0.000311423118387602	0.0118384176927272
Contig30222	1.32495760466957	3.58596234716596	0.000311566892594183	0.0118384176927272
Contig34128	2.87712779264099	1.84604236273383	0.000312398411814209	0.0118604564158829
Contig33763	2.9063521405761	2.33964732627949	0.000314505611329231	0.01192730040717
Contig7286	1.56009863692917	4.80565460591067	0.000315123218842243	0.011941921209795
Contig6411	2.00058779639212	0.997536805598319	0.00031523812817	0.011941921209795
Contig2595	1.5156234379736	5.20855698017473	0.000316447910112388	0.0119811565175225
Contig7231	2.29338155816496	4.28556171951599	0.000318449239129698	0.0120323711162483
Contig13327	2.35376269584302	4.43471560407423	0.000318499828187534	0.0120323711162483
W4a14451|c0_g1_i1	4.59503493640264	0.737550922479466	0.000318734641445965	0.0120346367745522
W1a14144|c1_g2_i5	6.15020096067405	0.836246062762056	0.000319012050693174	0.0120385073866845
Contig22483	1.17387695744284	3.91109124358975	0.000319582373925174	0.0120440095838304
Contig21781	1.52355242096936	5.65171752179153	0.000321837144970862	0.0121106716675745
W1a19377|c0_g1_i6	4.10066703070076	0.276043541502985	0.000321980026029482	0.0121106716675745
Contig36001	3.52690506770042	3.06441290833129	0.000322700789376732	0.0121311527768319
W0d11769|c0_g1_i4	8.74709773777282	3.53163645967853	0.000323358109052045	0.012145556513555
W0d32796|c0_g2_i1	2.69843628298063	1.99146392033686	0.000323668903670421	0.012145556513555
W1a10320|c0_g5_i2	2.82704250934596	1.54601243782429	0.000324215827229784	0.0121549149345754
W3d4758|c0_g2_i1	7.3858627852919	4.60573729768393	0.000324736449947372	0.0121629153820101
W7b7396|c0_g1_i1	6.97960628118241	2.73804268115949	0.000325914147039501	0.0121957313640592
Contig3223	1.80377747255776	3.85082837608492	0.000326013274492516	0.0121957313640592
Contig33580	2.45262756510301	6.00001001867257	0.000327154435583677	0.0122317730092861
W1a12399|c0_g1_i8	6.04159464114455	0.321187744823406	0.000327409571144766	0.0122346664500741
Contig6953	2.23770723242521	3.20162798787665	0.000327966261837745	0.0122488191724447
Contig6831	2.33458471411146	1.99588466385854	0.000328896563369267	0.0122636014354461
W1a476|c0_g1_i1	4.26093700939237	-0.176221712660774	0.000330003882477072	0.0122915731810941
Contig4334	3.57850398025356	2.60228552788069	0.000330359758242397	0.0122981735420988
Contig3403	1.32766074620208	8.68638893446862	0.000331861012924939	0.0123407116378441
Contig8219	3.48768196526577	2.57539215387143	0.000334021814319302	0.0124143571939666
W1a8480|c0_g1_i1	3.19979169541691	-0.00855558860856865	0.000334533183393227	0.0124266530379507
W0d11916|c0_g2_i1	6.47819071079977	0.892996751290123	0.000335223969988297	0.0124455967110218
W3d23171|c0_g1_i1	3.27441762051547	1.45538613023335	0.000337043034444875	0.0124996477084642
W1a19555|c0_g1_i1	4.59593845995453	1.28983949044736	0.00034181745761487	0.0126517554698881
Contig22202	1.67938174938044	5.73963912031942	0.000341879724168872	0.0126517554698881
W3d32398|c0_g1_i2	3.64890938232954	1.08071672915977	0.000342935943610785	0.012684023036334
Contig8164	1.90169275115298	2.36166993125433	0.000343543412763735	0.0126996671253241
Contig13967	1.63614238843964	1.96663885628845	0.000346465174054052	0.012797476389424
Contig10207	2.08206462124829	0.495192823929793	0.00034680453574273	0.0127977354001464
W4a25571|c0_g1_i1	3.49717183826552	-0.131515447979271	0.000347125929684934	0.0127977354001464
Contig25985	1.62107808207682	2.28613223590066	0.000347490121482743	0.0127989726163085
W1a10332|c0_g3_i4	2.8542393930191	0.89714407229241	0.000348320540455503	0.0128201741200666
Contig13708	1.20039976284132	2.33589675782092	0.000348479570238329	0.0128201741200666
W2b23433|c0_g1_i2	2.15217370607132	0.303494862977307	0.000349562028669556	0.012846264579489
Contig7125	1.36970742294541	3.84697540614832	0.000350083919799973	0.0128517207294249
Contig34037	1.48163049690247	3.25560078784584	0.000350286745290178	0.0128523119679176
Contig32400	2.97867939372218	0.890585623403181	0.000352393629945361	0.0129227268707507
W1a30417|c0_g1_i1	3.83670921757277	3.8840507971707	0.000355967626767967	0.0130468390232656
W6b11291|c0_g1_i4	5.17799523166093	0.877424019328888	0.000356792737172633	0.013070121173532
W2b19763|c0_g1_i1	2.71713374496492	1.30341796371958	0.000358012413061627	0.0131008561487815
W1a3410|c1_g2_i4	4.26014314345064	1.64688373358716	0.000358239991511044	0.013102218435541
W6b15571|c0_g2_i3	5.57660010001684	0.906248344639569	0.000359399967733593	0.0131376625486132
Contig36870	1.42226063830437	3.14372178427719	0.000363507749263138	0.0132737216961699
Contig29859	1.5786363158589	2.00956075708506	0.000364309405431125	0.0132959411424365
W1a12394|c0_g1_i1	6.75027371703707	3.60612620730524	0.000365177061087894	0.013315345054554
W0d5364|c0_g1_i2	4.29986039574104	0.430423716649798	0.000366911790755276	0.013348452632805
Contig13616	1.11335049367137	5.32963504595944	0.000368166222100096	0.0133870139459027
Contig35150	3.2774380519717	0.646008939720523	0.000368852101340391	0.0134048721433272
Contig23837	1.25055217571455	5.55347489035285	0.000369455401394186	0.013414208585084
W4a31658|c0_g4_i2	2.58219642029859	1.07281768630552	0.000369498772043806	0.013414208585084
Contig32723	2.0533624838934	2.38435744484832	0.000370026291654372	0.0134240591219452
Contig6880	2.66368428436413	2.52805633394769	0.000370160161167073	0.0134240591219452
W6b27355|c0_g1_i1	2.43750907064414	1.76301753780071	0.000370768353566586	0.0134390349197974
W6b7655|c0_g1_i1	3.06437278222352	0.993742972904078	0.000372280406865091	0.013486739455441
Contig15888	2.99360437690131	1.75560325507738	0.000375540688914872	0.0135834034153381
Contig10277	1.88673003516902	2.192565795736	0.000377177458826215	0.0136317805912159
Contig4212	2.30072245269148	1.19996466842613	0.000377472306584982	0.0136317805912159
Contig605	2.72000518094771	6.67347610417016	0.000377760191693592	0.0136350233427653
Contig36435	4.02156636990131	-0.0185739190253585	0.000378073860630967	0.0136391928589889
W1a7131|c0_g4_i3	4.05270304335591	2.02422241315232	0.000378450270775147	0.0136456202399135
Contig4389	2.28137142140812	1.23617062791288	0.000379385222328549	0.0136721694362925
W1a10347|c0_g5_i2	4.51853254165003	-0.0907722478473451	0.000380073194784202	0.013688369676616
Contig3063	2.31561352927747	5.44015628997582	0.00038023249101711	0.013688369676616
Contig4513	1.6883356409097	3.76590993977886	0.000381092324280229	0.013709517518478
Contig10320	2.6185712409415	3.17789614857304	0.000381751355654658	0.0137180263175449
Contig5323	3.39226188773536	2.75183244006845	0.000381853475482568	0.0137180263175449
Contig41985	1.01566649634343	5.91318420805977	0.000382720597675544	0.0137420053099651
Contig10069	1.15111965534928	4.82438681099119	0.000383525422008661	0.0137637235910845
W2b29396|c0_g2_i4	2.58552012603925	3.49180161763198	0.000385471955665445	0.0138263708454215
W2b6010|c0_g1_i1	4.89924638074768	0.395886539712076	0.000386137442461909	0.0138430273122595
Contig42437	2.21420735488581	4.07959234440552	0.000387311488779565	0.0138778888056611
Contig2682	2.47395390064685	3.79832506528	0.000388278127831757	0.0138980551715629
W1a23083|c0_g3_i2	5.9379401772456	3.32821486111563	0.000390364430373826	0.0139582153098655
Contig6832	2.57833636841686	1.7993316416379	0.000391334404996005	0.0139856333149974
Contig33770	1.78718596406847	3.31021821185372	0.000393841707781167	0.0140585514987704
Contig33364	4.4449767163261	0.976110614655971	0.000394183825480811	0.0140585514987704
Contig25881	4.62127899880007	1.39829943033789	0.000394191718860805	0.0140585514987704
Contig12598	1.71375496236543	4.04825709923115	0.00039538361165389	0.0140889256751438
W1a5238|c0_g1_i6	5.06153059571628	0.699584216458645	0.000395452760407629	0.0140889256751438
W2b18272|c0_g1_i1	5.60917508972213	0.793190124439008	0.00039841243230234	0.0141870276980004
Contig6609	4.63583922764701	0.535307786019012	0.000399142191413332	0.0142056645911905
Contig5708	3.91898654843481	1.4840512139459	0.000400877647853262	0.0142600559493573
Contig556	0.930208118650047	4.57789100458354	0.000401084790765279	0.0142600559493573
W5c28461|c0_g1_i1	4.14991392217308	0.195957356042655	0.000402366052791708	0.0142982241330712
Contig4382	1.84399489589002	2.5518840656929	0.0004034842436189	0.0143231704263931
W1a5205|c0_g2_i3	4.21906919503367	0.860520933419708	0.000404014827717349	0.0143340185508508
W1a23083|c0_g4_i1	4.48700907058689	2.23911279329336	0.000404206328556506	0.0143340185508508
Contig5570	6.61193843659856	2.52260866531364	0.000404829557973739	0.0143440837248692
W6b7324|c0_g1_i10	6.11889197685622	1.66332326839655	0.000404906942663599	0.0143440837248692
Contig4403	1.36587167033242	5.53107326988684	0.00040818740782412	0.0144509110037094
Contig31273	2.83617971622489	1.67995293667397	0.00040836949655913	0.0144509110037094
Contig38152	2.63967986649422	0.640435000129865	0.000408552313069771	0.0144509110037094
Contig21342	1.1372230590494	6.13953928446069	0.000411132092676102	0.0145245693554711
Contig4980	1.98751671672861	1.18121973547082	0.000411267806744148	0.0145245693554711
W4a29612|c0_g2_i1	3.16218885121689	3.7365220384245	0.000414149259268473	0.0145889057389803
W1a3404|c0_g2_i1	4.41235112479239	3.03540660551792	0.00041455179280155	0.01459561585786
Contig37140	3.31630356041171	1.93692609368918	0.000417284573448676	0.0146768174550942
Contig3973	1.73794079531846	3.25440187199217	0.000417821988522198	0.0146789922414393
Contig13666	1.62468983326425	5.01493803505611	0.000418199439003116	0.0146789922414393
Contig14724	1.74914410871394	2.59518388412192	0.000419426644772896	0.0147064469316192
Contig18304	1.38317855298595	5.6429439005132	0.0004194339947891	0.0147064469316192
W1a13916|c0_g5_i5	6.96984082629708	2.44104407487684	0.000419622585043296	0.0147064469316192
Contig17857	3.18489776674289	3.73086952232452	0.000420272576964854	0.0147217313066895
Contig43739	1.14781296721777	4.91027057269732	0.000422691292948565	0.0147988933096533
W1a19351|c1_g2_i1	4.794237195756	1.69260930956436	0.000422905380347631	0.0147988933096533
W1a23083|c0_g1_i2	8.11003399595449	1.01489634894083	0.000423255301049782	0.0148036122367168
W6b13595|c0_g2_i3	5.21044917129855	2.7592712841601	0.000423885150747601	0.0148160798993869
Contig35614	2.27490027956262	3.26529376473706	0.000424042268157138	0.0148160798993869
Contig34358	1.48722347527183	2.70078837032482	0.000424767606583927	0.0148338934025291
Contig9694	1.37841972874535	3.62860452432695	0.00042771649523106	0.014921734313099
Contig32701	1.41697048797884	5.6274100846451	0.000428566406555184	0.014936244504307
Contig45248	3.00686045807916	5.55275412381575	0.000430005486703646	0.0149788146056606
Contig9453	3.83213916961199	1.94714548758763	0.000430447707863574	0.0149810310491304
W6b14691|c0_g1_i1	5.41579650314844	1.21113979206465	0.000432912796240308	0.0150572276861106
Contig7729	1.66708338563542	2.59004359621635	0.000434848918677493	0.0151169296820249
W3d18609|c0_g1_i1	5.30989357276568	1.26340789812025	0.000436020143031939	0.0151453800870028
W6b15948|c0_g1_i1	3.40778770856711	0.397893228824909	0.000436107382212337	0.0151453800870028
Contig35305	3.65533614910585	1.05401630003185	0.000438638114439725	0.0152179126477395
Contig16140	2.21320144012295	1.00433949062928	0.000440491583223003	0.0152668261109797
Contig32688	1.62001766905271	4.29797666999801	0.000441565401896018	0.0152886467521663
Contig31358	2.53971049139286	-0.0667511433500971	0.000445099812489599	0.0154032731489613
W1a7180|c0_g1_i2	5.45516363914866	1.2768473374662	0.000445520810209192	0.015406526151045
Contig12555	2.6947835375203	6.71865060910913	0.000445852502748767	0.015406526151045
W3d6048|c0_g1_i1	3.06463437018315	0.15407375202924	0.000445865296560925	0.015406526151045
W0d26639|c0_g2_i2	4.74946754935047	4.7750385329531	0.000447983637010524	0.0154487022558659
Contig8108	1.52376975350161	3.6529664055924	0.000448599410251511	0.0154621905890997
W1a5677|c0_g1_i1	4.39980906847703	3.28529866819153	0.000450493146389432	0.0155196918179566
W4a6109|c0_g3_i1	3.20152428374128	2.80516813980765	0.000450833858315476	0.0155236598977343
Contig31133	3.44062528313379	1.58021122009075	0.000451594003815817	0.0155420592353251
Contig34112	5.48882667619719	1.31823434593785	0.000453045729370157	0.015570069598493
W6b663|c0_g1_i9	5.79631217504271	0.684076457978275	0.000453048337989093	0.015570069598493
Contig5767	1.69006060491847	3.19616337212511	0.000453086491832017	0.015570069598493
W6b6132|c0_g1_i1	4.76815171958608	2.8296695714873	0.000453975770998187	0.0155928444457821
W1a2113|c0_g1_i1	3.67400685246745	-0.188903757161603	0.000454453570707921	0.0155962771840055
W4a5902|c0_g2_i1	1.46298166568191	4.15964111453174	0.000454528882367432	0.0155962771840055
W1a27881|c0_g1_i1	4.04656196894941	-0.0106464440258764	0.000456603466361083	0.0156547988932862
W4a7641|c1_g1_i2	3.06702549963541	0.571647292347981	0.000456689275013346	0.0156547988932862
Contig42695	4.00843025141048	5.81747639460686	0.000457486764570266	0.0156743300044303
Contig5691	3.15251513946414	1.86839133206425	0.000458053692370262	0.0156781460732123
W3d15701|c0_g1_i1	2.51108942910367	0.506012705773039	0.000459635823314076	0.015716668152188
W2b13876|c0_g1_i1	8.17249419788321	2.14813510973258	0.000460026704352983	0.0157222234925643
Contig35751	5.49969584190561	0.519692388463853	0.000461341086317806	0.0157497736383089
W4a26554|c0_g1_i1	4.28946404326537	0.022706794084637	0.000461839834332494	0.0157529036059337
Contig33081	4.21064810075061	-0.0144320249940455	0.000462556204576392	0.0157695238600308
Contig30905	6.66527243381229	6.27020009406923	0.000463071198339794	0.0157792657050122
Contig4597	2.85666792600223	3.19935640659719	0.000463441432904099	0.0157840676445596
W5c12714|c0_g1_i2	2.98419313576616	1.67787030737824	0.000463886258089759	0.0157914040142603
W1a14551|c0_g1_i1	2.53356255036354	0.692520235012932	0.000466067156272227	0.0158578025212704
Contig29281	1.67796229493261	4.42194099593722	0.000466746011088918	0.0158652155235913
Contig32572	2.51796462268406	3.34241143570645	0.000467039456692695	0.0158673543351785
Contig642	1.11848596168013	3.05771181108361	0.000469467244304886	0.0159309331525405
Contig35448	1.31220804478196	5.30546340017761	0.000469605174432017	0.0159309331525405
Contig35160	3.83988269256349	0.925984266853531	0.000470051274442292	0.0159382114888728
Contig24314	2.60906380188119	2.97762647339545	0.000470367489955218	0.0159410807821751
Contig26418	1.09011734285735	7.11354427223672	0.000473668947799141	0.0160371770855437
Contig21211	1.19806853756505	3.00592750528648	0.000474276875105922	0.0160498652248234
Contig504	2.89602799772296	2.17628492256154	0.000475007664664072	0.0160664138392045
Contig38212	2.08018455725037	4.789101039477	0.000475232719906734	0.0160664138392045
W1a18643|c0_g1_i1	3.93772025299624	2.61280425131023	0.000476431328317455	0.0160990285668862
Contig6572	2.65937403648957	1.41626293585929	0.000479434717473582	0.0161925664735729
W3d22336|c0_g1_i2	2.70320602568228	0.283588608507851	0.00048631220178339	0.0164007062582824
Contig22848	2.23677812452861	3.39800736493703	0.0004879193010975	0.0164230421714079
Contig25449	1.21334252430761	3.82565968158436	0.000487928888315452	0.0164230421714079
Contig8473	2.41174975266112	4.56706731413238	0.000488681803129408	0.0164403450014679
Contig45350	2.53405655253045	3.42812316000889	0.000489527087643711	0.0164526994612753
Contig21619	1.40750456718798	5.39381690180043	0.000490571671759517	0.0164797605224749
W1a14647|c0_g1_i1	6.4114888767095	0.0577421666590102	0.000491176841527895	0.0164920411492917
Contig15877	1.44516692050213	2.64660694076305	0.000492557720128195	0.0165226266758647
Contig33970	4.48649335555298	1.87675940496402	0.000492657170880348	0.0165226266758647
W1a5862|c0_g1_i1	2.68099244349716	0.999633547469274	0.000492874080768566	0.0165226266758647
W6b181|c0_g1_i1	4.53367657297494	1.24187568498648	0.000493047931081854	0.0165226266758647
Contig6890	1.97704372258676	1.2379465439143	0.000494792576304831	0.0165649623600263
W2b15189|c0_g1_i2	7.41841952018296	4.08350593971746	0.00049620349839123	0.0166041221202067
Contig29339	1.34340512294003	2.78636249797322	0.000497112740345991	0.016621593630333
Contig13510	2.18926329879566	1.66143522326795	0.000497349801419316	0.016621593630333
Contig12387	1.22421262357868	3.86394696890714	0.000497450065064011	0.016621593630333
W6b6329|c0_g1_i1	2.04303092959872	3.5819146105121	0.000498190544497218	0.0166382588834704
W1a4511|c1_g1_i2	1.51961324205498	2.32227099864544	0.000499263077687969	0.0166659923197955
W0d11769|c0_g1_i3	7.55982483009769	3.57676990220165	0.000503981069649485	0.0168071826483107
W1a5230|c0_g3_i7	4.29651334905775	1.46554509657879	0.000504436573805337	0.0168100318458346
Contig39229	4.13469427703907	0.227448469011179	0.000504554942374102	0.0168100318458346
Contig4582	3.17943977167647	0.907914769272954	0.000506808881087057	0.0168769564117002
Contig27906	2.22001712839804	4.49535414005822	0.000509301572023162	0.0169473860431867
W2b714|c0_g1_i3	3.33337736941311	1.21792123788867	0.000509513558160023	0.0169473860431867
W1a26996|c0_g1_i1	3.35756068250632	0.249918701651502	0.000509662498683702	0.0169473860431867
Contig6568	3.26967764276246	4.07360860608298	0.000510308773433118	0.0169606825171166
Contig35862	5.05820436153029	2.38757342532857	0.000510628003491408	0.0169631017067184
Contig31848	1.77020027793662	3.14200099216829	0.00051273389948677	0.0169997783921556
W4a28205|c0_g1_i1	2.27497010861447	2.62615373305449	0.000512852419705183	0.0169997783921556
Contig22348	2.63264779466218	1.02835080782193	0.000512966929923686	0.0169997783921556
Contig1351	2.26527208385885	2.20746777631654	0.000514232959316128	0.0170253405751071
W6b16944|c0_g1_i1	4.99829405972387	0.867446979029002	0.000514774373045551	0.0170350719449382
Contig30069	5.00203409248357	0.917243138714975	0.000515970787050176	0.0170664590169331
Contig27302	2.30600917231142	3.74122000489646	0.000517068498072304	0.0170945527662406
Contig6161	4.67992237617356	2.35188962144321	0.000517787305433907	0.0171018885833141
Contig31793	1.51544038573583	1.94356460156583	0.000518889787625098	0.0171135353060849
W0d6670|c0_g1_i1	2.34101249654983	3.38373049691298	0.00051913443920132	0.0171135353060849
Contig5637	2.21255184603514	3.56547173329668	0.000520458134620129	0.0171412006262656
W1a7108|c0_g1_i1	1.9014647158737	2.85964752030756	0.000522026240709283	0.0171841751317558
Contig6016	7.63029827912707	2.71504227128947	0.000523342844524661	0.0172192804370561
W6b14598|c0_g1_i5	6.98978627514288	1.43932803606436	0.000524659312294871	0.0172543477228287
Contig6025	1.47764909811714	3.48229432180225	0.000527978990013107	0.0173469450313042
Contig32268	1.81024254989457	2.61927309303542	0.000529299334472346	0.0173820285259544
W6b7949|c0_g1_i1	3.53389607110861	0.490963572001709	0.000530074228948761	0.0173973846843741
Contig42833	1.7765796987834	3.42473343685794	0.000530272446940622	0.0173973846843741
Contig44475	2.46815650787431	3.03765178221721	0.00053222334394561	0.0174447605764115
W1a19398|c0_g1_i10	2.37943445999573	2.55613382082283	0.000534987909765955	0.0175270289409854
Contig4361	2.54591743181097	3.81587487953514	0.000536352120334559	0.0175459020705902
W1a16432|c0_g5_i2	7.21048596192957	2.08702632432892	0.000536523058924563	0.0175459020705902
W3d24570|c0_g1_i1	5.60636070448294	1.08876396366738	0.000536583621841474	0.0175459020705902
Contig1036	2.55900077574487	2.85228338622984	0.000537725700213584	0.0175748980992884
Contig29371	3.29286874858115	3.94609940769457	0.000538716335693607	0.0175989192304045
W1a5273|c0_g1_i2	3.40754660189117	0.681904990135964	0.000540162160388262	0.0176294176499976
W0d26599|c0_g1_i2	1.8226286586124	2.38589377438406	0.000544212560703411	0.0177279881582287
Contig36541	1.18557572504416	3.62764715545002	0.000544836263145801	0.017736205641996
Contig10796	1.01135374147456	7.33552280150592	0.000545298137736503	0.0177381670211148
W1a23666|c0_g1_i2	4.54021171278061	2.08043326989239	0.000545728363864517	0.0177437764485227
W1a11798|c0_g1_i1	3.49041878117109	3.78640401609638	0.000547696665250056	0.0177993658463134
Contig4632	1.3261941471588	3.02670705136171	0.000548105848887336	0.0178042575698977
Contig31943	1.58025765576967	4.29687584290098	0.000549238379427157	0.0178242225991184
W6b7346|c1_g2_i2	6.4014009726424	1.20473098528124	0.000550849581954575	0.0178596695360797
Contig3864	2.44894982499498	2.85122368127619	0.000551810368097226	0.0178823970135915
W5c22882|c0_g1_i1	3.49682229693137	-0.0917665159823128	0.000552598678082784	0.0178964003224345
W3d14780|c0_g1_i1	7.82677926929293	1.05467096138954	0.000552762480902715	0.0178964003224345
W6b11037|c1_g1_i1	8.77042747872731	3.01733478557176	0.000553321775245809	0.017906085770437
W2b2468|c0_g2_i1	9.33976036762256	1.50693042114337	0.000553862916515773	0.0179151749387282
W1a19279|c2_g1_i2	8.60930180346553	1.39240437036108	0.000554684419593569	0.0179333198541402
Contig21434	1.75517372031634	3.98867348821513	0.000557026769588676	0.0179934902156223
W0d23695|c0_g1_i1	2.88676318765915	-0.227852578348213	0.000557211551679682	0.0179934902156223
Contig34815	2.15770542844246	3.54505540862149	0.000557329746915778	0.0179934902156223
Contig31149	1.50219404619752	5.31348878473394	0.000558490217295563	0.0180140574680826
W1a18112|c0_g1_i5	9.42447369203132	2.13203039788468	0.000559507768119886	0.0180384256183738
Contig32101	2.97404402983442	0.432163897507506	0.000562716806191897	0.0181333910130153
Contig37100	2.22600180159941	3.0421334034933	0.000567081455856553	0.0182484108319393
W0d31420|c0_g1_i2	5.18067693662576	0.601804917859409	0.000568248334092883	0.0182580259461344
Contig4655	1.79110109554077	2.43032347447445	0.00056829698371111	0.0182580259461344
Contig8849	1.20878739411401	5.49795163474	0.000568832527700065	0.0182620711504901
Contig39420	1.90831723011916	4.15037654924298	0.000569992301388612	0.0182892028304127
W3d27900|c0_g1_i1	3.53396199097961	0.334892595982447	0.000570474757044631	0.0182892028304127
Contig32788	2.11337331039866	4.18271001075626	0.00057235850859769	0.0183410525436668
Contig44345	2.7194964939083	4.15150892814578	0.000573984745595892	0.0183760548878402
Contig44877	1.70685488448394	5.03629341092295	0.000575060332271994	0.0184006917316048
W2b6273|c0_g1_i1	2.68412436439145	2.82101834025325	0.000577939294951283	0.0184682996982761
Contig31172	1.49394472874935	3.50719000449695	0.000578721448229439	0.0184808573366184
W2b5033|c0_g2_i2	4.26496610623341	2.20913023487139	0.000579137745163383	0.0184808573366184
Contig22055	1.21309874072566	3.55776460418012	0.000581392362098588	0.0185356179101297
Contig15968	3.67933472452721	3.22578081359421	0.00058238133146272	0.0185514555735981
W1a7670|c0_g1_i1	7.81780216647109	4.56748227473987	0.000582697683491968	0.0185514555735981
Contig7604	1.59291607315857	1.27033347266027	0.000584402879636101	0.0185971423999594
Contig27169	1.94704912777007	6.03424296970007	0.000586370481329531	0.0186425186932445
W1a27669|c0_g1_i1	3.08161389995236	0.728939695604264	0.000587035130012777	0.0186550332728714
W1a10085|c0_g1_i1	3.76279105212786	1.85856333108383	0.000589509024941562	0.0187163677143808
W1a14144|c1_g2_i1	5.02803177716467	1.58924666824302	0.000591488604701611	0.01876208169796
Contig4269	2.26284841673595	6.21566194090741	0.00059176661096977	0.01876208169796
W3d5488|c0_g1_i7	4.16173404674432	0.353320455912356	0.000592179458513795	0.0187665269283709
Contig33696	1.43612359816226	3.2190975015354	0.000595511810198445	0.0188539341386455
Contig9196	1.38241505662988	3.83277083966019	0.000595759337975854	0.0188539341386455
Contig16418	2.66682614284524	2.32042552409805	0.00059809452789349	0.0189104467358588
Contig6793	5.45259333181627	1.05535453099565	0.000598415215106622	0.0189118990294853
W6b8955|c0_g1_i2	4.447724403462	0.70053027823774	0.000599384153890156	0.018933827480756
Contig23759	7.46746976288929	0.461272815534959	0.000600525463709543	0.0189611783110345
W0d14206|c0_g1_i1	5.84069257752948	1.60686649028321	0.000603417690806592	0.019035035056645
Contig33016	5.86182640933634	6.24395431191127	0.000606602523863025	0.0191267361074392
W1a814|c0_g1_i1	4.11823729286809	-0.159351633717969	0.000607404839497737	0.0191387914228641
Contig16026	1.48114337190446	1.76107199257211	0.000607540958550647	0.0191387914228641
Contig42886	1.18725626963781	4.3974044597638	0.000609286744888686	0.0191850069643998
Contig4996	1.48601284666218	1.30810967049825	0.000610724495684567	0.0192214853621217
Contig6080	2.80247750347229	3.23161611110406	0.000612444962227655	0.0192668243327486
Contig31592	2.30813003070935	4.99355485083078	0.000612953856835021	0.0192740246110864
Contig891	3.12169278611128	7.00238582984936	0.000616570529056778	0.019370051417634
Contig12755	1.08045186779781	3.87897120515504	0.000616972780195834	0.0193738459883392
Contig7010	2.47761714487115	6.38958425984673	0.000617935140691837	0.0193923733688802
Contig36059	2.33535255521557	5.49184539067045	0.000618126266436006	0.0193923733688802
W1a639|c0_g1_i1	6.49391349807828	0.384827250689584	0.000621444858746405	0.0194876047914499
Contig5209	2.75563891467598	4.96360060351377	0.000621826333642082	0.0194906877036666
Contig4371	1.31569365183089	3.95755765218698	0.000626069107620049	0.0195969025992284
Contig13922	1.25048322336113	8.08619138639177	0.000626526292279957	0.0195981690113968
Contig20386	1.05943568467061	2.78667111845962	0.000626754020443662	0.0195981690113968
W1a15553|c0_g2_i1	5.28722985310196	-0.27087195169551	0.000626963740165851	0.0195981690113968
Contig5781	1.67096177696153	2.24063996918178	0.000633216553365832	0.0197846399461085
Contig5174	1.10603706333025	5.68157898135866	0.0006349442568009	0.0198296202741014
Contig3057	3.06902642283168	2.12215866989566	0.000636079450977703	0.0198560638411325
Contig5468	1.87207165301534	3.31414777631814	0.000637003960593523	0.0198759096172137
W5c30118|c0_g1_i1	1.73379895542547	4.49439961122974	0.000637802239502863	0.0198895328266288
W5c28617|c1_g1_i1	2.35015146622678	0.775114222383483	0.000638018486767731	0.0198895328266288
Contig27299	1.44940167749633	3.65076213645166	0.00063882302733633	0.0199055982877385
Contig12921	1.36364314020722	6.4770289562668	0.000639801841596888	0.0199270770863335
W0d28006|c0_g1_i1	6.16487452224009	0.81204154529908	0.000640638537806486	0.0199441120914953
Contig8081	2.03756083426509	3.60225963209696	0.000642033545795792	0.019973659982232
Contig8253	2.23811690449666	3.60711963228925	0.000642168025637484	0.019973659982232
Contig32446	1.84443700191006	5.02312238198581	0.000642963211563127	0.0199893603334748
Contig26342	3.60956380680835	1.44814561976958	0.000643420050158426	0.0199945322313791
Contig16916	1.77830172741497	1.59551492574342	0.000644385345996717	0.0200154928409955
Contig36684	2.94176974015397	2.83730700029846	0.000646636472331555	0.0200763561856227
W0d6389|c0_g1_i6	6.49382456870819	1.4662385699983	0.000647790429458311	0.0201031157982301
W2b14231|c0_g3_i1	5.34580284019308	1.41574725816646	0.000649648545294016	0.0201516938574483
Contig22482	1.0333334427686	4.30263562489903	0.000650191211935823	0.020159442117102
Contig34339	7.51394355429923	2.53030441700574	0.00065172894239519	0.0201608736682893
Contig33940	1.51270068330778	3.0263169535245	0.000652011043507375	0.0201608736682893
W1a478|c0_g1_i1	3.49005724948152	-0.264016725482257	0.000652313553480581	0.0201608736682893
W1a11869|c0_g1_i1	5.30314720293354	1.42803336327166	0.000652351768633973	0.0201608736682893
W1a26145|c0_g1_i1	6.60935370554312	0.0119087969348962	0.000652425346900726	0.0201608736682893
W1a21901|c0_g1_i1	3.71228289770988	2.80851250259728	0.000652580580732052	0.0201608736682893
Contig37421	2.99396651850885	2.18208802128039	0.000655824574288597	0.020225865283993
Contig27708	1.64117872935747	3.41527421916827	0.000655859648330316	0.020225865283993
Contig1637	2.49788467126708	3.31363017810498	0.000656186418689496	0.0202268802379021
W1a11816|c0_g1_i2	3.30770508820942	1.64704429863394	0.000657158393164561	0.0202440339458862
W2b17479|c0_g1_i1	4.20714578923844	-0.437125779901648	0.00065941943232473	0.0202663844877825
W5c6623|c1_g1_i1	4.21498315618861	-0.168039236058511	0.000659529016338807	0.0202663844877825
Contig28048	3.47416159519262	1.80581904682894	0.000660657107517006	0.0202880610279315
Contig8124	3.9539635640344	2.13703321262135	0.000660823931087612	0.0202880610279315
Contig37403	2.77304150052767	5.69397199485051	0.000667999155922806	0.0204809433855138
Contig6146	2.68728298927524	1.54361929839843	0.000668316730583418	0.0204815570790373
Contig1556	1.44399604738984	2.40025218865263	0.000670407614420961	0.0205335352027397
Contig45774	2.60741592781237	0.237174855221259	0.000670609413292638	0.0205335352027397
W3d21037|c0_g1_i1	3.83059709068436	2.10756488996159	0.000676620898542169	0.0206899909766568
Contig14676	1.37239482275442	4.38424764539177	0.000678081655396968	0.0207254513784565
Contig12462	3.17785891824592	4.09968338568553	0.00067991995030366	0.0207539911393798
Contig14952	10.1572783467349	4.07610241527751	0.000680689251226448	0.0207621148914857
W1a5281|c0_g4_i1	3.76372842540834	0.578652523381887	0.000680789361199488	0.0207621148914857
Contig18661	2.25398569911845	4.63544887456554	0.000682027429600423	0.0207876638477828
Contig26141	2.68011349094888	0.837528297353701	0.000682231122619442	0.0207876638477828
W6b4900|c0_g1_i3	6.27632432717541	1.45493174875725	0.000683016418680311	0.0207949179553597
W3d15220|c0_g1_i1	3.2717085749127	2.00003604493396	0.000683073417844438	0.0207949179553597
W0d12826|c0_g1_i4	8.45390524197492	0.999664868018701	0.000687054728393862	0.0209068749181283
Contig10062	3.51630674386251	2.39311699275487	0.000689363295775055	0.0209678543414886
W1a14103|c0_g1_i1	3.02055948359142	0.3559269533742	0.000691025275150532	0.0210035947822575
Contig5599	1.73082170034575	4.0931150130788	0.000691453768255977	0.0210035947822575
W6b10026|c0_g3_i12	4.46164727029281	-0.0684079281632452	0.000696070159261131	0.0211065644062829
W2b18247|c0_g1_i1	2.65344383981878	0.159117982678518	0.000697329461879549	0.0211261362324354
W1a16707|c0_g1_i1	2.77519158097935	-0.32248620872122	0.000697700161657855	0.0211280675438775
W1a14144|c1_g2_i9	5.42273492168199	2.06138844939797	0.00070394669049983	0.0213078533863168
W5c30081|c0_g1_i1	2.08649380700386	2.5232436627822	0.000706427054059207	0.0213735327406608
Contig6936	1.41843654053235	4.78501019958789	0.000707504697627154	0.0213967325777998
W2b5522|c0_g1_i1	7.53291838681491	1.92599857719424	0.000707937426921714	0.0214004167632303
W3d20752|c1_g1_i1	4.36230199435828	4.15947595042556	0.000709901472136674	0.0214409557394083
Contig33226	3.91521995615038	0.506580882656551	0.000710768694779543	0.0214483256462365
Contig12500	1.35618814329369	3.18982317369679	0.000712614100494428	0.0214849898124541
W4a2179|c0_g1_i1	5.45793399960424	1.74059000676	0.000712819332829165	0.0214849898124541
Contig14554	3.63218887591873	0.473639352056755	0.000713003002894653	0.0214849898124541
W3d27535|c0_g5_i1	1.93438394423355	3.72836610255212	0.000713660332873011	0.0214884812039874
W0d11627|c1_g1_i4	2.80097581355295	0.128393119288971	0.000715324748691537	0.0215291793187302
Contig37243	4.11337293561088	1.88420463580679	0.000718414353388003	0.0216032751299271
W2b2468|c0_g1_i3	5.99292460243145	0.951940932387634	0.000720051840559181	0.0216390845857265
W1a2735|c0_g2_i3	3.95063816758278	0.198330339469137	0.000720233943309789	0.0216390845857265
W0d674|c0_g7_i1	1.54979363096443	5.14396393291335	0.000722992052081707	0.0217124733546632
W1a13283|c0_g1_i1	5.41152964183374	0.925273072867887	0.000724028049128833	0.0217178072869029
Contig9854	2.01837805417391	3.65695154564614	0.000724116220993754	0.0217178072869029
W2b17932|c1_g3_i1	6.04952379042842	2.69735474524443	0.000724462077103621	0.0217187167644584
W6b16276|c0_g1_i1	7.97487236983457	3.16407889340871	0.000727023013479512	0.0217860026398876
Contig21296	1.95413488971536	1.54772742535765	0.000728900346462643	0.0218174914796282
W1a23839|c0_g1_i3	4.1661481670309	1.47074963496251	0.00072902004448544	0.0218174914796282
Contig969	3.24946033326991	2.39575671973502	0.000729024732728162	0.0218174914796282
W0d32055|c1_g3_i6	3.74944481132341	1.5413855932188	0.000729874601942621	0.0218252575756102
Contig31489	1.31381612481232	2.37103436532104	0.000729918394628292	0.0218252575756102
W1a5211|c0_g1_i1	6.5103859763534	1.75970637469169	0.000734122634526833	0.0219276234159284
W4a11448|c0_g1_i1	2.85018014566488	1.91293954396549	0.000734616161046183	0.0219276234159284
Contig8686	3.44175694879707	2.78651848344855	0.000734967675626842	0.0219286064363879
Contig27882	1.01851238326358	4.96193087024638	0.000735607295979532	0.021938180847861
Contig23795	2.30320034942385	2.68908023584839	0.000740011155660866	0.022050410331796
W2b5033|c0_g2_i1	6.23108659355376	1.09515456045968	0.00074383831579735	0.0221548589151723
Contig9061	2.84404817357945	0.0443867065616763	0.000747091659132116	0.0222325175449121
W1a7161|c0_g2_i1	5.36891906034618	0.824121742892614	0.000747651428100394	0.0222395605440823
Contig6561	1.27473476049941	3.81441265138967	0.000749042167294924	0.0222713047340148
W0d24970|c0_g4_i1	6.0943341282077	3.1495157409589	0.000749594373659402	0.0222776149915891
Contig7402	2.04175189540898	2.75567110370741	0.000751827793336849	0.0223030400150915
W1a4035|c0_g1_i1	3.55279193137433	-0.335255867654571	0.000752377657412868	0.0223030400150915
W0d7696|c0_g14_i1	3.98804111938262	1.13630270284408	0.000753510763133211	0.0223270137098516
Contig18441	2.23176314752476	2.03166136486434	0.000759709365359949	0.0224952028365797
Contig22831	2.70092903416729	0.458944455999885	0.000760209255010333	0.0224952028365797
Contig21445	2.27293803624233	7.24935852542266	0.000760468134004725	0.0224952028365797
Contig34748	2.76348265516583	2.60004231541338	0.000766996560602895	0.0226436161504296
W6b13314|c0_g1_i1	2.36572855968534	0.163228866116944	0.000772310228463504	0.0227649552894487
W5c21257|c0_g1_i2	2.97412009838428	-0.17012426919849	0.000772590300385753	0.0227649552894487
W5c1048|c0_g1_i1	2.00495785535169	0.162628462025095	0.000773367552034131	0.0227778965914297
Contig6267	1.3505264931784	3.80730009601334	0.000774569259444958	0.0227939937007761
W1a23805|c1_g1_i10	5.69531650381617	-0.295964031620962	0.000778470196764353	0.0228892185321162
Contig36458	3.36414988262123	3.50728112130337	0.000786493729356684	0.0231133612917485
Contig5886	3.4058528899011	2.06953248392476	0.000786764956801585	0.0231133612917485
W2b23728|c1_g3_i9	3.75654560170599	0.1926543889251	0.000788399764126369	0.0231515070667006
W3d21900|c0_g1_i1	3.17627225876033	-0.10436499626824	0.000793574158893185	0.0232538512153834
Contig32198	1.6582926149885	4.68706867792498	0.000795598855597085	0.0232751828508619
Contig7913	1.74638245032198	2.0260961127845	0.000796093466684692	0.0232751828508619
Contig42534	3.52991037167544	2.27936619189619	0.000796277034185265	0.0232751828508619
Contig35737	3.93266681960329	2.54033250939403	0.000796331003222046	0.0232751828508619
W5c21996|c0_g1_i1	5.0981539874799	0.0365458615149427	0.00079856556494921	0.0233041763847466
W0d11592|c0_g1_i5	1.3592230581947	2.37227220109115	0.000802108533250494	0.0233943790511432
Contig3258	1.47223842629502	3.87848428524643	0.000802702321755467	0.0234017815379383
Contig30884	2.03216717683351	2.1211517231487	0.000803778866120249	0.0234232459410622
W3d2462|c0_g1_i1	5.19667032850122	0.547512031345835	0.000804447275562386	0.0234274942466885
Contig29803	1.07407422723599	5.84727538619378	0.000805210753859598	0.0234274942466885
Contig35522	3.45327328717603	3.211676242202	0.00080528607897003	0.0234274942466885
W3d19214|c0_g1_i1	3.46111253193055	1.52188637481002	0.000808701757726037	0.0235169241182081
W6b7287|c0_g1_i1	5.06092198377564	0.324753055385311	0.000811096516944025	0.0235697412051106
Contig44923	1.681233320407	1.68146514621041	0.000811335852748753	0.0235697412051106
Contig2244	1.06854004051619	2.79904843210148	0.000811545308230358	0.0235697412051106
Contig6028	1.66742250886235	3.39504169718166	0.000812130039151617	0.0235767755608959
Contig207	1.27739458337933	2.65121967528248	0.000813105548002437	0.023585397107805
Contig34813	1.25401364847214	3.58771896544777	0.000814383310477423	0.0235978559046791
W1a13134|c0_g2_i1	6.58002433333229	0.76682157628751	0.000814657779011355	0.0235978559046791
W2b1345|c0_g2_i1	2.60425420318548	0.567155983909513	0.000814804732236003	0.0235978559046791
W1a16174|c0_g1_i1	2.20219276264884	-0.00659655141857637	0.000815271231657831	0.0235978559046791
Contig24789	1.54660052810075	4.359027760923	0.000815515952863497	0.0235978559046791
Contig41048	3.91309405282588	0.560036584040766	0.000815934112634669	0.0235978559046791
W1a13172|c0_g1_i1	3.86942680070979	0.641401923537003	0.000815941670344264	0.0235978559046791
W3d8593|c0_g1_i4	2.79749310195541	2.69289136035015	0.000817876667488251	0.0236438835684802
Contig41645	2.93403276392634	3.27470131948349	0.000821405563530161	0.0237124681009962
Contig6807	1.2131352955155	6.21833835529308	0.000821627098164748	0.0237124681009962
Contig11293	1.41286250959725	4.2697195940917	0.000823084836645798	0.0237346357251796
Contig13763	5.66181062082655	1.09731191086462	0.00082579140358742	0.0238027110099369
Contig10692	2.91757501396039	2.7320772699306	0.000827844695186868	0.0238419272213818
W6b1131|c0_g1_i1	5.59284062868077	-0.0425170391575415	0.000829707271267252	0.0238755898394095
Contig38539	1.16154564027281	5.93708746139245	0.000830733529802706	0.0238851505110192
Contig43484	1.24564410501883	2.4635995300376	0.00083154199147051	0.0238938532103603
W1a15602|c0_g1_i1	4.1977752988483	0.778137830245137	0.000839114878358669	0.0240758463139575
W0d8083|c0_g1_i1	3.1299798460177	0.289434610996538	0.000840146724733308	0.024085372493479
W6b8282|c0_g1_i1	5.10556412652669	0.234451875870339	0.000842618120194949	0.0241365566389532
W1a28770|c0_g1_i2	4.7316063340678	3.78966843299489	0.000842693034330337	0.0241365566389532
Contig32322	2.04082492292946	2.52030242756168	0.000843199694203501	0.0241365566389532
Contig5103	1.3342313052616	6.80575409698434	0.000843473162313434	0.0241365566389532
Contig5521	1.06433409697564	3.2362378838282	0.000844434466809394	0.0241365566389532
W1a6027|c0_g1_i1	2.88677514236068	0.445345865535689	0.000844737403289725	0.0241365566389532
Contig32634	2.388939995501	1.13690143498363	0.000845250393271217	0.0241411929749562
Contig13277	1.4172241420214	1.67146477013317	0.000848894589789019	0.0242151315393111
W0d18376|c0_g1_i1	3.03356971737566	0.118237943917182	0.000853278633125798	0.0243200310042712
Contig1159	2.37004695823699	2.89375219264576	0.000854668179421419	0.024339478744698
Contig29755	1.22463749582415	7.3327299029637	0.00085560343556119	0.0243560362599454
Contig15382	1.71967513544535	4.84873761254119	0.000856645781249942	0.0243756272902009
Contig38077	3.09768305864766	0.625060604502181	0.000859120026207715	0.0244258362841509
Contig42522	3.73523366663203	2.8177787439093	0.000859837723084529	0.0244361478758688
W6b30084|c0_g1_i1	3.48198778803104	2.84480844714814	0.000862283814124597	0.0244955507609675
W6b30683|c0_g1_i1	3.7312895962091	0.227856078665187	0.000863564479010225	0.0245171823855461
Contig14513	1.75976280906131	4.92275476524399	0.000863911957342741	0.0245171823855461
W2b7889|c0_g1_i1	2.64016645716293	0.757331656139076	0.000864186586417323	0.0245171823855461
Contig3513	1.24662465049651	4.73910162486921	0.000864470037914349	0.0245171823855461
Contig31506	1.39607912381155	5.00482602799998	0.000866151482565636	0.0245519974301857
Contig18735	2.46375120389981	5.86615933554105	0.000866410997180398	0.0245519974301857
Contig42450	2.33656786330277	0.527084883979495	0.000867975216744123	0.0245781003476641
W3d11314|c0_g1_i2	3.90668540247467	2.28619835346659	0.00087166813639649	0.0246502305523596
Contig30318	1.4956462320863	5.04727656022803	0.000873279619563902	0.0246831933808194
W4a18626|c0_g2_i2	3.91593255179448	1.56887744459604	0.000873793913482438	0.0246831933808194
Contig18324	2.20743236903811	3.62028383058503	0.000873909551793596	0.0246831933808194
Contig38243	2.0866926924544	3.55302069371465	0.000876410188099001	0.0247233877324715
Contig38304	2.11433673295791	1.54327059846039	0.000878951115146017	0.0247848140811395
Contig5546	6.93034085517511	5.81891069423942	0.000879582239936697	0.0247848140811395
Contig4713	2.78751523301348	0.783303310692258	0.000879918573774938	0.0247848140811395
Contig29975	1.58657607808201	1.03116120119792	0.000880027975568122	0.0247848140811395
Contig6060	2.97717846544037	1.31142221618119	0.00088559260442816	0.0249313333938647
Contig37990	2.29633783764341	-0.0647147179572995	0.000886676279545781	0.0249516360072343
W1a19108|c0_g1_i1	4.16121053083489	0.470835037416708	0.000888335644385703	0.0249783797996432
Contig44536	3.74946662225075	2.18905113855665	0.000889210811225486	0.0249821055339888
W0d3698|c1_g3_i1	6.30930307442832	1.27137126689419	0.000894457452834683	0.0251192555665104
Contig35416	4.17100140522196	0.440838338795509	0.000895375170448901	0.0251347731371691
Contig5124	3.75612726534448	3.88899646822207	0.000895777062974158	0.0251358038314868
Contig24846	2.75509404556626	6.61354550561381	0.000902779606583334	0.0253219746863668
Contig25937	2.90824953797578	0.642583756396313	0.000903786501058241	0.0253391561707757
W4a24949|c0_g1_i1	2.53394864569688	-0.101051576053999	0.00090848870151723	0.0254509948322483
W2b21266|c0_g2_i1	2.41873548395516	-0.00254220668873436	0.000912184971560281	0.0255337600497915
Contig34342	5.59162786503387	3.31687984467372	0.000913587345060825	0.0255626195671653
Contig4406	1.60386868717728	4.05768834980019	0.000915422797174847	0.0256035684580004
W1a16829|c0_g1_i2	3.57401051014068	0.900163242016256	0.000919494967558733	0.0257019041691907
Contig34827	1.54022546374821	4.10620271576203	0.000919685465607809	0.0257019041691907
Contig7663	1.56807996004093	3.33822706855675	0.000921466286385873	0.0257412205456625
W1a4856|c0_g1_i3	4.55494621016506	0.518900348263071	0.000926286793707144	0.0258653844155984
Contig10683	3.22833717415834	1.89083443305112	0.000926816596891319	0.0258696836971708
W7b21884|c0_g1_i1	3.80544976046244	0.290608025397056	0.000929094663197375	0.0259087836689217
Contig3035	1.91799148391605	3.22342763163008	0.000929346624804854	0.0259087836689217
Contig16937	1.57780244276699	3.13484523846903	0.000932855719142314	0.0259750505097102
W1a28534|c0_g1_i1	4.19992067857761	-0.201113048562394	0.00093371349187896	0.0259884217844774
Contig7508	1.74029689324466	2.11989281855304	0.000934348219941885	0.0259955766673564
Contig5108	1.6823176752791	6.85820601963424	0.000944119439267999	0.0262144531035478
Contig25745	1.71562186569276	2.55986148466225	0.000946062602492677	0.0262578149414419
W0d28568|c1_g1_i3	2.27329040785344	1.31671594594601	0.000947927536693866	0.0262948647589302
Contig32251	4.18340752243414	0.753190057377886	0.000948161528528371	0.0262948647589302
Contig4743	1.27026048796217	3.71588749908849	0.000949901078689724	0.026328359544428
W1a7161|c0_g1_i5	5.83071879859253	1.77967446895468	0.0009533729145195	0.0263968481304128
Contig25228	1.28798257024911	7.70081870563675	0.000954615920974076	0.0264100173120931
Contig7691	4.52100412572413	1.27800727009231	0.000959380400186592	0.0265311658118294
W1a19330|c0_g1_i2	3.38159052641818	1.36037366639558	0.000959776297898923	0.0265314546734854
Contig3199	1.98956088496323	1.42348267666792	0.000961333111372835	0.0265638220481794
Contig31528	2.22248417717642	1.97971535663224	0.000962029600434169	0.0265724002636777
W6b21503|c0_g1_i1	3.58232442861834	0.735090200165226	0.000964831339409161	0.0266390977754558
W1a4794|c0_g6_i5	2.4139112541038	2.14210399326219	0.000966035875335628	0.0266616605337217
Contig28728	1.05389003827517	5.12008934921376	0.000967743976320539	0.0266874011931472
W4a31485|c0_g1_i3	2.7117155448779	1.13409189259658	0.000970834546070825	0.0267619076792739
Contig4311	1.82096602496383	4.12863140630697	0.000972905684775345	0.0268046745543043
W1a838|c0_g3_i1	3.32795344221285	1.27215059488504	0.000973554253628557	0.0268046745543043
W2b22992|c0_g2_i1	3.65059063626943	0.512731062357288	0.000975690440821005	0.0268527486695687
W6b19071|c0_g1_i1	3.17681113620044	0.227516004985825	0.000976473450859976	0.026863557381932
W6b4487|c0_g1_i1	2.92494308995386	0.469733292993362	0.000982640604428984	0.026990071063071
Contig35604	1.67917403509451	3.53918830662266	0.000986767976231262	0.0270668308310871
W1a2389|c1_g1_i2	4.15533774736042	0.724616125394907	0.000987008155887214	0.0270668308310871
W6b7991|c0_g2_i2	6.1913476486163	0.0622959319747415	0.000987582903811651	0.0270691835450034
Contig33031	6.88280613315498	0.830009778046948	0.000988608740554825	0.0270783592637762
W2b19070|c0_g1_i1	5.7148126178359	-0.334818484134569	0.00099259466743601	0.0271308947703072
W1a13190|c0_g1_i1	1.58021454797168	3.75723171778126	0.000993076328219986	0.0271308947703072
W0d11769|c0_g1_i1	6.79707210459214	5.54416117904353	0.000993275207757056	0.0271308947703072
Contig23070	6.3208295642498	4.93716608779633	0.000994219875748276	0.027145633672156
Contig34926	2.58425086879379	1.6729618253964	0.00100430416971716	0.0273424653672265
Contig39166	1.54053202690494	4.14733946977607	0.0010045121388341	0.0273424653672265
Contig28058	1.79819252503728	3.77015468578367	0.00100500402979839	0.0273424653672265
W5c4309|c1_g2_i1	2.28271764208101	0.483032729724281	0.00100650185836994	0.0273615860645022
W0d27005|c0_g1_i1	3.54929204858177	-0.389101536508109	0.00100874705562306	0.0274117952359441
Contig14291	1.21048727936914	3.08063110518937	0.00101101874728039	0.0274626844565131
Contig8230	2.49154291495696	3.2371581633749	0.0010119806395304	0.0274663418387393
Contig18692	3.91674328594752	0.859401488891861	0.00101207713287693	0.0274663418387393
W1a4205|c0_g1_i1	3.39984846549181	0.289367845454582	0.00101260609170393	0.0274663418387393
W0d26148|c0_g1_i1	4.7403073521203	0.400886750009121	0.00101274952909577	0.0274663418387393
W5c8767|c0_g1_i3	5.2159296646074	5.71501288499884	0.0010171003128856	0.0275626176128118
W1a20396|c0_g1_i1	10.2880218662042	2.57758042940732	0.00101902033964686	0.0276037811958177
Contig31808	3.02354750569813	0.608980665258778	0.00102094143905511	0.0276401617379165
Contig9191	1.73219228773633	4.84241869359945	0.00102116648215251	0.0276401617379165
W7b2560|c0_g2_i1	5.44089003138649	2.61382578685493	0.00102278819917041	0.0276731750492523
Contig29757	2.55593706779218	1.0488403339807	0.00102498512619105	0.0277217195308378
Contig37021	1.00840632228224	4.45339761075501	0.00102643275865834	0.0277499684383231
Contig33206	1.72828399974493	1.44989080361847	0.00102733011016013	0.0277633239664476
Contig16062	5.23795151257169	-0.0615987755283483	0.00102884503597113	0.0277824486135602
Contig22698	1.23671923654993	4.02681903925971	0.00103081419509702	0.0278247069321247
W0d33358|c0_g1_i1	3.40584007318011	-0.205141722661754	0.00103379978623936	0.0278943578543426
Contig11068	1.81323787232761	3.55593529192183	0.00103545770917609	0.02792814460737
[truncated: 1,347 more rows]
