# Supplementary material for: Post-diapause transcriptomic restarts: insight from a high-latitude copepod
Source: BMC Genomics. 2021 Jun 3;22:409. doi: 10.1186/s12864-021-07557-7 (PMC8176732; doi:10.1186/s12864-021-07557-7)
Supplement: Supplementary file 1 — Additional file 1:. [file 12864_2021_7557_MOESM1_ESM.zip › FileS6-T0vs36hr.csv]

logFC	logCPM	PValue	FDR
Contig5207	6.75276042215132	8.66578472715329	3.63464867885059e-19	2.50180137862644e-14
Contig5871	4.37198247787846	5.09779737428005	2.23407253431295e-18	7.68878403409146e-14
Contig43043	4.99029117105348	3.87295525189955	2.75005299884671e-16	6.04438953656033e-12
Contig38095	3.68264085248843	3.0558258371522	3.77716339766134e-16	6.04438953656033e-12
Contig43391	4.64075884991242	6.377303329673	4.39068277586031e-16	6.04438953656033e-12
Contig9120	4.1663544787307	8.02233652692741	7.3977764855678e-16	8.48672918424338e-12
Contig7205	4.5707900351309	6.98748347286953	6.54217394315326e-15	6.43301309793036e-11
Contig6704	4.72393030212658	2.66784272982183	1.6497700496737e-14	1.41946215073925e-10
Contig4531	4.42397065903351	9.98509265158988	2.20693131439752e-14	1.68786106925123e-10
Contig9790	6.77114727412721	4.66641891878368	5.89362442626026e-14	3.5931130502264e-10
Contig5536	7.26185364396243	8.3433545590204	6.26414409035286e-14	3.5931130502264e-10
Contig493	4.82276828871407	6.54454475219933	8.05501762725009e-14	4.26494594860676e-10
W0d24970|c0_g15_i1	6.96779469675085	6.64074651388998	1.05904716464724e-13	5.2068810312142e-10
Contig4305	8.63464095917214	5.44424016577481	2.23487392970966e-13	1.02553894886517e-09
Contig33972	5.26648410615047	4.30164734856237	2.94341124252578e-13	1.26625551653459e-09
W0d24970|c0_g7_i1	8.61324148489996	5.43198754992245	4.99864667668235e-13	2.0239226355847e-09
W1a14296|c0_g1_i3	7.07925241408644	3.25717074284506	1.28416812691138e-12	4.82441599407017e-09
Contig31871	4.08314193180635	9.91354210078354	1.33170478683364e-12	4.82441599407017e-09
Contig32711	3.4925345969608	3.8419904778468	1.96775149550754e-12	6.29066242367493e-09
W0d24970|c0_g12_i1	7.70298575051811	5.32095028808469	2.18674185380529e-12	6.29066242367493e-09
Contig5802	4.05229514170426	5.0478068705165	2.18800669595719e-12	6.29066242367493e-09
Contig9983	8.88117117111304	4.39632254248384	2.1922887172754e-12	6.29066242367493e-09
Contig37810	3.62545345137902	6.27013363000771	2.19339693991455e-12	6.29066242367493e-09
Contig30977	3.28138448787305	6.05566890200695	2.37367798094361e-12	6.53540011137241e-09
W1a13916|c0_g7_i1	8.21527533701678	5.66646629348608	3.11275584096644e-12	8.24066192482314e-09
Contig10040	4.4502039780419	3.3666845624782	3.62744257016625e-12	9.24756025887716e-09
Contig37829	3.64555480896631	3.8119702398161	4.76348373914848e-12	1.13062107838989e-08
Contig11691	2.69033295702377	4.56014762617416	6.95424044216983e-12	1.59558092705145e-08
Contig36838	4.77467596864	5.17589619817378	7.89271803746732e-12	1.75248892888694e-08
Contig37682	4.77337761086989	3.9659280775869	9.02936203487794e-12	1.8884062165492e-08
W0d24970|c0_g5_i1	7.88388619512027	5.89735279924346	9.05355142174043e-12	1.8884062165492e-08
Contig4100	7.69558483170272	4.61158572660618	1.00139368997434e-11	2.02729207259747e-08
Contig31023	4.55819533343247	3.58294998355372	1.3865016335771e-11	2.67022158010928e-08
Contig20024	3.29272634074023	3.15645537757906	1.39655940382284e-11	2.67022158010928e-08
Contig5208	7.96788996421209	5.61022779387178	1.68766264228241e-11	3.13959986469143e-08
Contig35972	4.96551225883642	3.73185972013994	1.82388231667883e-11	3.28975277327222e-08
Contig28328	2.75883970790148	5.06082449815404	1.86396382725501e-11	3.28975277327222e-08
Contig1128	6.94671045851932	6.80222021865079	1.97968607652203e-11	3.40664380047912e-08
Contig6544	5.99442658443009	4.71284776850253	2.44424048979814e-11	4.00576098556632e-08
W2b25270|c0_g2_i1	7.40987783613171	4.32547880284493	2.82640602295724e-11	4.52435300865564e-08
Contig20917	5.61742367497516	3.26592596124891	2.91646765614719e-11	4.56241594790735e-08
W2b11969|c0_g1_i1	8.52517888492094	5.27273488370198	4.04256584506901e-11	6.18350871661756e-08
Contig6591	6.35032836234735	5.37064695509588	4.20482765894852e-11	6.29188472653792e-08
W1a7131|c0_g5_i3	4.04259245120416	5.02532500682973	7.38731156845617e-11	1.0818796380425e-07
Contig5459	4.95963158652576	3.43957283631081	8.21109853477237e-11	1.17747152988636e-07
W2b12520|c0_g1_i6	6.87180857931261	2.42327264755523	9.71693771366792e-11	1.36497195246365e-07
Contig36972	2.96033758496408	4.33765358053496	1.09521610398835e-10	1.47815519352404e-07
Contig4246	4.55858641175138	6.50028794444346	1.58227091913798e-10	2.0841477516212e-07
Contig4302	4.22236850637572	2.68452198753815	1.65876940748276e-10	2.0841477516212e-07
Contig21942	6.83214980676225	3.28410960030089	1.66057339016157e-10	2.0841477516212e-07
Contig13650	3.36991309863224	7.05796773662709	1.66533191450439e-10	2.0841477516212e-07
Contig4924	3.59292539845139	3.91728332357227	1.72816366148068e-10	2.12416002048283e-07
Contig9318	3.15800850958886	3.46566201978307	2.06640846504798e-10	2.49535135905584e-07
Contig2	5.79680958142948	8.37968188368963	2.10407648930709e-10	2.49703091227562e-07
Contig33269	3.33177693686561	4.02056199936421	2.43689493244902e-10	2.79560586650551e-07
Contig5917	4.45085790893965	6.97109812320699	2.58894455663004e-10	2.92134806101572e-07
Contig6230	2.68030735386053	4.05425881793121	2.67484225506024e-10	2.96959261452107e-07
Contig36013	3.65159887900145	6.9006989871548	2.72208338836152e-10	2.9740705363127e-07
Contig3295	4.45158244272591	5.47865912359258	3.64919796809878e-10	3.92471241469024e-07
W0d6377|c0_g11_i3	3.99627374229575	2.81235371078909	3.74839165184869e-10	3.96937375661614e-07
Contig35813	2.62078887618781	3.98081086309753	3.97663582351185e-10	4.14726965157526e-07
Contig43082	4.60000087982469	8.41518394125244	4.21444654337983e-10	4.32968335035702e-07
Contig4574	5.24194140200135	5.06900433909989	4.93532907344772e-10	4.97657651225638e-07
Contig5773	5.49701031879467	8.53905075380826	4.9887229681789e-10	4.97657651225638e-07
Contig4683	4.42613189375362	6.95985953144727	5.28308753016402e-10	5.19493544108928e-07
W5c11221|c0_g2_i1	3.80938210568415	7.1890172495666	5.5539746214503e-10	5.30959973810649e-07
Contig38912	2.68026664029351	4.28621707600165	5.66659236390989e-10	5.34305322729652e-07
Contig21648	4.29546634909804	3.01132848986499	6.19485433096095e-10	5.75300869387932e-07
Contig8437	7.27431306862525	6.2481374747903	6.36567947840382e-10	5.76529539286173e-07
Contig5547	2.62786415193854	6.68234653750924	6.76043841423361e-10	6.04330515491595e-07
W2b3774|c0_g1_i1	8.58061332378916	3.68634921815501	6.9486164823528e-10	6.06649706883102e-07
Contig37279	4.42904994546303	3.87432446542122	6.96265208678595e-10	6.06649706883102e-07
Contig5963	2.77312824552713	2.48972510631443	7.75410993112592e-10	6.67163618474074e-07
Contig5211	7.79514903443172	4.66230129128618	8.3802557973954e-10	7.12135514872e-07
W1a6701|c0_g1_i1	10.1455435732654	2.4861662610357	8.75025363447778e-10	7.34509095327286e-07
Contig14673	1.89417932146131	6.84822295688024	9.45403772322504e-10	7.84024487427742e-07
W0d6319|c0_g6_i2	5.93524245253913	4.77985861983935	9.71819946440719e-10	7.96337030397709e-07
Contig15197	3.12167233279571	3.40055998078122	9.83537398556834e-10	7.96457014323106e-07
Contig29882	2.60229626417008	6.65145638090963	1.03893730922912e-09	8.30212642155755e-07
Contig22147	2.20359108293771	3.73631642503631	1.06011732318363e-09	8.30212642155755e-07
Contig41393	2.00629167171204	4.39648921813659	1.0614062138207e-09	8.30212642155755e-07
W1a23122|c0_g1_i4	6.08676592087406	3.26941291791676	1.10094806798015e-09	8.51465813654042e-07
W0d668|c0_g6_i1	8.05965781118675	1.4881254625448	1.13541817248139e-09	8.58825314815815e-07
Contig36096	1.84057455760623	6.95990422154806	1.19779674662971e-09	8.96160278956696e-07
Contig31130	8.02644004392503	2.48093745419002	1.50615534815757e-09	1.11474930026217e-06
Contig41010	5.57280726587513	5.82489999461243	1.52587557410589e-09	1.11733050549847e-06
Contig6148	3.8279705579029	3.58253371455573	1.71954652796357e-09	1.24589291171356e-06
W2b31691|c0_g1_i10	9.86916950331831	4.41743236000423	1.86763510403313e-09	1.33909436959175e-06
W1a11036|c0_g3_i2	7.52035252641329	2.10121730595375	1.92326058220526e-09	1.35083543259544e-06
Contig5717	2.88376197682365	4.66426612339809	2.05668015465783e-09	1.42995362025664e-06
Contig38545	5.0149080678107	3.75288802725555	2.12404704970572e-09	1.46202406525344e-06
Contig10792	3.36857562684064	9.55161144890609	2.21701123174413e-09	1.51090412973675e-06
Contig29212	6.09268067120176	0.159594787186646	2.33355311123518e-09	1.54538246839832e-06
Contig15209	2.83057827188898	8.05974649124564	2.35213265540914e-09	1.54538246839832e-06
Contig15220	3.72789575350057	9.21740003394305	2.35477081671807e-09	1.54538246839832e-06
Contig5386	3.31114625985431	4.69958353769974	2.3574087514793e-09	1.54538246839832e-06
W0d24970|c0_g10_i1	7.798667584463	4.92158432012771	2.70376518825534e-09	1.75571288149048e-06
Contig11985	5.18399601851051	5.32410026213482	2.9221155301306e-09	1.87976688009298e-06
W2b11340|c0_g1_i1	5.2686018697348	1.50336481311838	3.28966058252295e-09	2.09005742514278e-06
Contig6178	6.34167586005407	4.83807181962804	3.36517003363802e-09	2.09005742514278e-06
Contig29573	5.2117038135684	3.72113119548583	3.69399114700957e-09	2.25013096133595e-06
Contig6286	7.81218685984994	3.07703564368013	3.7331754375378e-09	2.25405203260177e-06
Contig16009	1.68748112660982	6.57066147539432	3.80641886277891e-09	2.27829063619824e-06
W4a13555|c0_g1_i1	5.23007340950482	6.69388517739934	3.89957550604614e-09	2.30648048361398e-06
Contig35812	2.82374189114646	3.17332225134874	3.93556075665871e-09	2.30648048361398e-06
Contig4288	3.5461394466327	3.33333713673491	3.95404313497283e-09	2.30648048361398e-06
Contig2460	3.458729119101	3.5284579773043	4.33599200486736e-09	2.50802522419353e-06
Contig31146	6.33061314605261	4.06512785317478	4.5110455896837e-09	2.58753575024257e-06
Contig6826	4.59334383535793	5.69469352505065	4.77795472068416e-09	2.70011632471978e-06
W1a20790|c0_g1_i1	3.88322396939291	0.661729490320515	4.78577103114559e-09	2.70011632471978e-06
Contig6073	4.87342570667202	1.85797410120881	4.86433593470932e-09	2.72212984599928e-06
W3d9265|c1_g4_i1	4.76324504672184	6.23432909607966	4.9344328112664e-09	2.73354576821195e-06
W2b29396|c0_g1_i1	6.56157104715077	2.55687662803474	5.45006593657447e-09	2.97729316306583e-06
Contig17309	2.65247665342257	6.26708952866213	5.54110775160196e-09	3.00319313982887e-06
W3d30358|c0_g2_i1	5.2767602899205	2.18224647029722	5.86453806660078e-09	3.15365534531457e-06
Contig30101	2.56698042606841	3.58338443155642	5.9200420693401e-09	3.15878741337889e-06
Contig43562	2.35186189730744	4.93351492504503	5.96586418728579e-09	3.15878741337889e-06
Contig42069	5.02165146240728	3.24813045172823	6.08807101708851e-09	3.19888629197127e-06
Contig11431	3.33399471409888	2.29987415957638	6.21419413410674e-09	3.21907104090217e-06
Contig5630	4.91000281295894	2.35890118348896	6.2493238109012e-09	3.21907104090217e-06
Contig1335	3.74469143066974	3.41761153927489	6.26678753313707e-09	3.21907104090217e-06
Contig21041	2.44426182025913	5.45781383104662	6.3542121630791e-09	3.23980097488193e-06
Contig28536	2.76068320278761	3.54362508120173	7.11954193306533e-09	3.56496981531775e-06
Contig10370	3.13967224349492	7.05638228248746	7.14734185428071e-09	3.56496981531775e-06
Contig9976	3.1172318259572	4.33332993370822	7.32702769019064e-09	3.62830194223886e-06
Contig24664	3.30533559565052	3.82844211872051	7.3875171035389e-09	3.63212555193421e-06
Contig6459	3.42959720626747	4.29935700073853	7.89185036596703e-09	3.85256627227122e-06
Contig1680	1.54105580871567	6.63206452334465	8.13681371311891e-09	3.94417719367184e-06
Contig4678	7.22713215933302	3.43629453359792	8.36201691846132e-09	4.02499544427643e-06
Contig5741	5.67890490775184	0.910377077254434	8.57306839709379e-09	4.09792669381083e-06
W0d5|c0_g1_i2	6.0560409842055	5.44238744028358	8.72518894895325e-09	4.14187728092655e-06
Contig43083	5.3594368619279	6.66017674113333	8.84780959020526e-09	4.17131801173294e-06
Contig43862	1.75503678417763	5.36399667531782	9.00699967406389e-09	4.1976659906682e-06
Contig21445	4.21314840670118	7.24935852542266	9.0256649032266e-09	4.1976659906682e-06
Contig11866	7.51633602644264	7.77949644201394	9.21399828696474e-09	4.25648926873713e-06
Contig37244	5.46544070592022	4.81587253280814	9.27582215118797e-09	4.25648926873713e-06
Contig9359	2.42866195873063	3.16114119110363	9.91483086580226e-09	4.51958700764835e-06
W1a12161|c0_g1_i1	4.6773542404332	2.58846211009108	1.04157304259126e-08	4.7166812939238e-06
Contig5163	3.39865771171252	2.88951748427393	1.06265245231112e-08	4.75438675620398e-06
Contig40180	3.50360958360101	3.06787952172094	1.06896743759401e-08	4.75438675620398e-06
Contig31185	7.03305310844744	3.9505687079169	1.07246801334407e-08	4.75438675620398e-06
Contig7203	6.34835666131574	2.3151497822987	1.07752837919546e-08	4.75438675620398e-06
Contig10234	4.10306819661391	1.47162146690899	1.09663357843345e-08	4.7760919950539e-06
Contig24516	4.42572901716759	2.90927882184862	1.10243634496594e-08	4.7760919950539e-06
Contig31131	6.35633427725192	2.03981440440071	1.10326392842511e-08	4.7760919950539e-06
Contig6571	2.80628073665776	2.87263512328945	1.27199313842089e-08	5.43812619278179e-06
Contig9698	4.49625235759654	3.67098287893107	1.29086371832113e-08	5.48473650984445e-06
W4a10628|c0_g1_i1	7.1627340856198	6.14672687866713	1.31028372675714e-08	5.50846784420352e-06
Contig6149	4.34467649449843	2.79662483687779	1.31245456539019e-08	5.50846784420352e-06
W3d9355|c0_g1_i1	6.29548228291771	3.20038465480528	1.38648426280995e-08	5.78390816834753e-06
Contig16538	1.75359782686418	4.73305363022158	1.4089707324516e-08	5.82525922221203e-06
Contig37937	3.52294256689214	3.49065163592919	1.41332271343185e-08	5.82525922221203e-06
Contig11029	2.56169156594851	4.82487581660667	1.42465317896444e-08	5.83700759610002e-06
Contig31312	5.01106747273731	2.57895593202035	1.45747225178856e-08	5.93613787190002e-06
Contig30865	3.88355178081343	5.2073837743506	1.49136816975732e-08	6.03846199180799e-06
W0d32055|c1_g6_i1	5.5139070849627	5.25627792637244	1.53482587378471e-08	6.14215898513658e-06
W4a12431|c0_g1_i3	4.4943286068352	5.75029976008476	1.62568495104644e-08	6.46815876014037e-06
Contig21446	3.72625223799715	7.25219521054626	1.68790523513056e-08	6.67712029566132e-06
Contig37336	5.68250455643508	3.52777927745329	1.70729604919524e-08	6.71523438046896e-06
Contig25986	3.11324809784048	6.09252944816931	1.75397152768959e-08	6.85962319283692e-06
Contig5601	7.64418844308067	3.666317074371	1.77830979648511e-08	6.8933177609744e-06
Contig6043	2.2159806833613	3.41706848749838	1.78261645957323e-08	6.8933177609744e-06
Contig15820	2.60503350874042	5.20066459359747	1.81089945025636e-08	6.96356597542155e-06
W5c9416|c0_g1_i1	8.14663758641361	1.46479447855737	1.86359009165827e-08	7.12636851050123e-06
W2b1288|c0_g1_i1	6.7602611979283	2.31631707824899	1.8862051754528e-08	7.17299859871641e-06
Contig31595	5.28955461286356	6.24898605300993	1.97032131041797e-08	7.45171189223569e-06
Contig2137	5.87747055524884	3.72207656801664	2.12230351689247e-08	7.98264457239032e-06
Contig36474	5.89425683747159	9.57233618997323	2.15698843421215e-08	8.06901238607015e-06
W2b13876|c0_g2_i2	8.27632382245542	4.26177298307023	2.36579386531371e-08	8.70267846575681e-06
Contig4310	4.10107431542421	6.17039372056724	2.41828417561821e-08	8.76080717769224e-06
Contig45089	3.19104664325916	2.62324137957091	2.44548719186038e-08	8.81297248115882e-06
W0d25863|c0_g1_i2	4.12444743395793	5.43280743262334	2.49732436999014e-08	8.95290786641466e-06
Contig37491	5.75886249279798	4.37175834065755	2.8066782399828e-08	1.00098070784713e-05
Contig42582	4.89915550075002	7.6894263670675	2.86917109132249e-08	1.01799373483459e-05
Contig16435	2.47894152561277	5.30903088632335	2.91059916720896e-08	1.02739672757604e-05
Contig33202	3.27184390362493	4.71145840189026	2.99818404168764e-08	1.04756854800733e-05
Contig20224	3.98401648792661	1.35587709018293	3.10214653917476e-08	1.07841894234584e-05
Contig22555	4.80743509051677	3.89999343898812	3.12988484729878e-08	1.07945457009001e-05
Contig34329	3.32903815269259	4.80241891980732	3.13649049886683e-08	1.07945457009001e-05
Contig12056	1.56995840398209	7.96772993275365	3.3029275240617e-08	1.13108013600107e-05
Contig3914	2.50179023788668	5.3589846641434	3.37269025460761e-08	1.14359120987759e-05
Contig29608	3.80346647064245	1.35529207282532	3.52242434746516e-08	1.18850741512119e-05
Contig2945	2.10770779775926	4.56507614363127	3.62266692842799e-08	1.21046315542503e-05
W4a23183|c0_g1_i1	6.97541327066512	5.79311991829169	3.67495832745947e-08	1.2220035342787e-05
Contig1396	5.54834835955502	6.31262592178007	4.21808853084878e-08	1.39167122482205e-05
W1a11068|c0_g1_i2	6.97398421781156	1.94637885322155	4.22564048680567e-08	1.39167122482205e-05
Contig37830	3.32723687751661	3.14168873476621	4.26444501340108e-08	1.39776323410678e-05
W1a12414|c0_g1_i2	8.54353357851227	2.27324523192519	4.5911535935893e-08	1.49771698651156e-05
Contig7049	5.39122102774729	6.29179812475905	4.6606110147724e-08	1.51320366683403e-05
Contig8010	6.44224566108357	3.44838334921839	4.82943622561403e-08	1.56065612338716e-05
Contig6277	2.45507683831037	4.811848354094	4.88307625048606e-08	1.56878136429277e-05
W0d24970|c0_g8_i1	6.53959248572121	4.73035794760911	4.90016261801117e-08	1.56878136429277e-05
Contig6592	7.15844172443427	1.53920454229662	4.94438915965829e-08	1.57561201221111e-05
Contig5676	3.41031340209217	1.94083955674752	4.99198335717755e-08	1.58344791908408e-05
Contig8080	3.2831782327929	2.95267596123677	5.27003653826831e-08	1.6573091979731e-05
Contig27910	4.26792098354562	4.61389377606659	5.29734292744278e-08	1.65739412900792e-05
Contig2288	2.42959857272968	8.04078065496283	5.32829849059287e-08	1.65953593531443e-05
Contig8532	5.82953247164658	4.82464427328853	5.41766330506238e-08	1.67976847123448e-05
Contig35668	2.61486512084602	1.89615953638533	5.57912726452463e-08	1.72207393664466e-05
Contig3063	3.7467107197499	5.44015628997582	5.72914260243723e-08	1.76048367683464e-05
Contig25493	3.58670588107337	5.93106128771826	5.77634364686789e-08	1.76709904844983e-05
W3d909|c0_g1_i1	6.18998800752874	2.37111189926564	6.00115203824423e-08	1.82774910219658e-05
Contig32688	2.53835965690025	4.29797666999801	6.15249509539961e-08	1.86558829253985e-05
Contig12942	2.71228346675404	4.34515787491589	6.40223266827112e-08	1.92618869324877e-05
W2b18272|c0_g2_i1	6.40106857438368	3.06778040586188	6.4083160558166e-08	1.92618869324877e-05
Contig4931	1.86370665652172	4.87397268180155	7.0683329329342e-08	2.11533692365099e-05
Contig5108	2.85402250686673	6.85820601963424	7.19093181160359e-08	2.14271090240822e-05
Contig6501	6.61454355080227	3.74975003465926	7.25421886875086e-08	2.15225169471491e-05
Contig24162	3.50471297659188	4.59196994116473	7.38649898571182e-08	2.16722451655585e-05
Contig5230	2.89600891662692	3.86867213767688	7.39914227961741e-08	2.16722451655585e-05
Contig8131	4.65461428744554	2.70767779035617	7.61880765275904e-08	2.21992651207042e-05
Contig4702	8.64595701201168	2.97324614790414	7.64357542074455e-08	2.21992651207042e-05
Contig9926	4.39031618470438	3.43580116487546	7.91916254151511e-08	2.29030166410743e-05
W1a12414|c0_g1_i1	8.24981014341524	1.27917642339247	8.13340106029387e-08	2.34241950536464e-05
Contig11506	4.57650334319663	2.58876177265197	8.21663494436123e-08	2.3565309020428e-05
W1a28808|c0_g1_i1	4.41751694467267	3.0493910982966	8.27042715034109e-08	2.36211635523767e-05
W1a11036|c0_g1_i1	7.91878905408923	1.16468187126563	8.60743298276077e-08	2.44821002921235e-05
Contig22921	3.55637203205145	4.19410998400965	8.8543734239369e-08	2.49718902305292e-05
Contig3345	4.68539252777679	4.56685763169128	8.88847208635466e-08	2.49718902305292e-05
W0d15368|c0_g1_i1	5.81471483294582	0.068313748581062	9.05349037216714e-08	2.53321076950004e-05
Contig11811	1.97240395836961	6.83011229061857	9.10197092422412e-08	2.53646503099674e-05
Contig3622	2.87892760922837	6.75599623784928	1.01806613308897e-07	2.80591320634057e-05
Contig35006	2.5915660772649	7.68708130624906	1.02046653759541e-07	2.80591320634057e-05
Contig13634	4.32843710229154	5.87800625921344	1.02319301312105e-07	2.80591320634057e-05
W6b20496|c0_g3_i1	5.26683359616403	2.70689610369538	1.04382751989253e-07	2.8511403114779e-05
Contig6953	3.43457565022323	3.20162798787665	1.06780329531324e-07	2.90510025387355e-05
W1a14289|c0_g1_i5	6.55873354724495	3.04699792214626	1.12694405668266e-07	3.05189870415612e-05
Contig35182	7.06951134431783	0.321668376005996	1.13062844252646e-07	3.05189870415612e-05
Contig4798	3.36464746961196	5.75348515549149	1.19134102518045e-07	3.20321818145395e-05
Contig12664	4.50083588370419	3.36017724358371	1.20258234882926e-07	3.21126939890449e-05
Contig11030	3.23291982910485	4.94816117869652	1.20366617985437e-07	3.21126939890449e-05
Contig32573	6.14608176247344	3.82370306817053	1.28369134305522e-07	3.41154604344314e-05
W1a14490|c0_g2_i1	4.9860516584344	3.04468545696723	1.29001482373502e-07	3.41516539797418e-05
Contig38314	1.8926929187723	5.24671403758237	1.31343206567771e-07	3.45093643667226e-05
W4a27286|c0_g1_i1	6.54541242462601	5.23910309597639	1.31355379243394e-07	3.45093643667226e-05
W1a7161|c0_g1_i8	9.27628367706812	3.25912522526429	1.3267871199291e-07	3.47244908893384e-05
Contig35533	2.62716304526294	5.24225693770818	1.34237151969355e-07	3.49992865316463e-05
Contig31044	2.47918482984531	4.25751239549551	1.40325863806345e-07	3.6311691193678e-05
W2b16266|c0_g1_i1	3.13035666296476	4.46840163809537	1.42313616723169e-07	3.65727117317958e-05
Contig26096	1.97283536519634	3.99120902786833	1.42397238844161e-07	3.65727117317958e-05
Contig8438	5.05639327079085	7.515055233628	1.4413326087187e-07	3.68449231651967e-05
W1a16469|c0_g1_i7	5.16714561152079	1.84524454872831	1.44527679779799e-07	3.68449231651967e-05
Contig702	2.16443870174372	4.71307238236929	1.45128005050286e-07	3.68614422273848e-05
W0d24970|c0_g3_i4	9.4439059408134	5.25927806480449	1.46958994939713e-07	3.7112719930271e-05
Contig7067	2.88807195414172	9.80720331697818	1.4719567266626e-07	3.7112719930271e-05
W2b6422|c0_g1_i1	2.85813614086093	4.93104731251507	1.48155794858537e-07	3.72184659551198e-05
Contig7036	2.64401392176574	3.62725980024916	1.57232005717116e-07	3.93548851546202e-05
Contig23735	3.02812895510422	8.79324401151572	1.66919201952358e-07	4.14779151941687e-05
W0d24970|c0_g6_i1	7.67998959809525	4.70763218054295	1.71442264243367e-07	4.23147531846007e-05
Contig17472	2.89323376197025	1.31560883788324	1.75323897351214e-07	4.30996232231384e-05
Contig45296	2.36339483128589	2.98884160057756	1.78336607810373e-07	4.36842184654933e-05
Contig4680	2.70170817069215	2.81238492702001	1.85192524742626e-07	4.52027371031364e-05
Contig36480	2.10659453351321	5.62722465558506	1.88916787911437e-07	4.59488351431804e-05
W1a24302|c0_g1_i2	7.02831690157013	1.08309589392021	1.92039270505196e-07	4.64178490125027e-05
Contig11727	1.86110285462747	4.66262633166493	1.94344117114535e-07	4.66100845617688e-05
Contig16328	2.26644859491543	4.07096117051487	1.9687272856506e-07	4.70525821270494e-05
W0d26572|c0_g2_i2	4.98998363885462	6.44732694291952	2.02290248896362e-07	4.8180077550292e-05
Contig33480	2.63327291277301	3.89376946590024	2.05422201307123e-07	4.87573136564548e-05
Contig31445	3.30451427771649	6.66189098415443	2.10228229466957e-07	4.94644413277472e-05
Contig11872	1.56292444953644	5.54038635757071	2.10557317948482e-07	4.94644413277472e-05
Contig551	2.87151703953987	4.45610067031184	2.17218586606634e-07	5.08557474602306e-05
Contig6341	1.7603190757103	4.68147642351176	2.19788666679826e-07	5.1283028830189e-05
Contig9091	3.42815527357238	4.88310306304823	2.29564018321417e-07	5.33413504047999e-05
Contig17063	2.43008174460826	5.27066045744879	2.30935065385727e-07	5.33413504047999e-05
Contig10613	2.70411604323556	4.91897990033993	2.3561491854326e-07	5.42402878701326e-05
W4a25732|c0_g1_i2	7.43134496774621	4.37742211902735	2.45136659252798e-07	5.62441550989619e-05
Contig33399	2.90254083960988	2.56647487829647	2.46295328941083e-07	5.63222594075503e-05
Contig6647	1.97841994757326	4.82168579392033	2.50311458894123e-07	5.68958235287394e-05
Contig4481	2.27210703790638	5.30559700142394	2.50456684815319e-07	5.68958235287394e-05
W0d26572|c0_g2_i1	8.05865645496683	4.63262621526906	2.52659868077467e-07	5.70537180824911e-05
Contig10144	4.17524795757185	3.33595539442144	2.53002468849287e-07	5.70537180824911e-05
Contig4147	1.84914629245245	6.50016352116991	2.536383910571e-07	5.70537180824911e-05
Contig44395	3.50199118561653	5.56521038676562	2.63159941487782e-07	5.88178395764828e-05
Contig1520	3.61202398481445	4.31677240594674	2.63190007402904e-07	5.88178395764828e-05
Contig35789	1.613869563961	5.18672671259741	2.76327468695473e-07	6.14978769381335e-05
Contig43797	6.01822153799978	7.26023741937649	2.76969169148381e-07	6.14978769381335e-05
Contig13869	2.05437293820367	6.4520738810358	2.77887903536213e-07	6.15034732353846e-05
Contig3752	2.67216137047598	4.29712426485822	2.85295643889427e-07	6.29406082057598e-05
Contig9250	2.24291378765422	6.65720853535682	2.90937431744571e-07	6.35523394791305e-05
Contig5140	3.72914359692879	1.52494497118903	2.91113849565157e-07	6.35523394791305e-05
W3d1047|c0_g1_i1	6.31517365116726	0.0538844444142884	2.91704486317923e-07	6.35523394791305e-05
Contig7282	1.86009622238428	3.80667230074395	2.93243443299552e-07	6.35523394791305e-05
Contig4403	2.00442869880705	5.53107326988684	2.93626135687196e-07	6.35523394791305e-05
Contig34376	5.0830559598902	1.09576388108063	2.94398039220786e-07	6.35523394791305e-05
Contig15869	2.188626365947	8.05442393039892	3.04206420504276e-07	6.51259960207828e-05
Contig38214	2.88164836308964	2.76434484567081	3.04663103188809e-07	6.51259960207828e-05
W2b9292|c2_g6_i3	4.95206775929042	3.03747676983502	3.16904181681542e-07	6.75329679055849e-05
W2b6474|c0_g1_i1	4.70602324399934	0.139322182931432	3.21036428207907e-07	6.82024056370575e-05
Contig2576	4.24514634026115	0.299223533317571	3.24032411656797e-07	6.84289728406798e-05
Contig36789	3.57352090198102	0.733521873148373	3.24091195171746e-07	6.84289728406798e-05
W1a28577|c0_g1_i1	6.4081695004518	2.01212352294784	3.25802595990587e-07	6.85799519486975e-05
Contig33853	4.70279056711707	8.7638931984465	3.33172456862634e-07	6.99174589962463e-05
W1a27248|c0_g3_i1	4.34523207557555	1.08068080690489	3.40520350553919e-07	7.12422394204478e-05
Contig36820	2.82011194746602	3.2776826777534	3.47210922721592e-07	7.21602545849798e-05
Contig38719	1.65773032888064	3.14068458478142	3.48579368953616e-07	7.21602545849798e-05
Contig9996	5.40298169863294	3.77240920616855	3.49101650058087e-07	7.21602545849798e-05
Contig6611	3.49623544218087	2.92994236646745	3.52009727003024e-07	7.237593054959e-05
Contig9927	2.65701331533264	2.62672078766961	3.52736412848876e-07	7.237593054959e-05
Contig7925	1.98464314536869	4.3377527037379	3.53299521511248e-07	7.237593054959e-05
W2b13490|c0_g1_i2	5.72914557473975	7.35851610225255	3.56461772434709e-07	7.28070525822726e-05
Contig16178	2.94808017024171	3.16642323040994	3.58899683262994e-07	7.29313295901443e-05
Contig25866	1.95026156575429	5.30363460002937	3.59189341164849e-07	7.29313295901443e-05
Contig2922	1.81620496347178	5.94252240300723	3.6137857460969e-07	7.31047121172776e-05
Contig29870	4.83874282121054	5.38042477503121	3.64247371042951e-07	7.31047121172776e-05
Contig6691	1.90063858403038	3.22515552252216	3.65353628666078e-07	7.31047121172776e-05
W1a2175|c0_g1_i1	6.72175212897961	0.0693248104949945	3.6659781066139e-07	7.31410449375211e-05
Contig3451	2.28298051805582	4.62811183632361	3.69424752877816e-07	7.34920363875313e-05
Contig8088	6.59877127114733	5.11761665091938	3.82750523483533e-07	7.57054138862602e-05
Contig20245	3.0767545142067	0.669737148720173	3.9303119728856e-07	7.74368520466747e-05
Contig632	2.75656700742664	4.50272373699878	3.94832174670609e-07	7.74368520466747e-05
W2b22326|c0_g1_i1	6.3962792031927	2.70723201403883	3.94879344903284e-07	7.74368520466747e-05
Contig6983	2.0379061897848	4.90321894492077	4.00130989220498e-07	7.81984236818121e-05
Contig35946	3.0788293318217	2.15421014723022	4.01035035443975e-07	7.81984236818121e-05
Contig12726	4.89372819157452	1.92607859385055	4.06543064652949e-07	7.90359317472078e-05
Contig5584	4.26208311715075	3.25327875198732	4.15083517235037e-07	8.02556984784327e-05
Contig25965	2.01770016846178	7.13279056864609	4.3590653350347e-07	8.38109455701421e-05
Contig15303	4.01244325982038	4.76487180121877	4.40361717212845e-07	8.44316928111269e-05
Contig1695	5.37181802126859	3.22967279123903	4.59872900578502e-07	8.79276985906096e-05
Contig27695	2.71922212151095	4.97147528974611	4.61713577177333e-07	8.80192835185034e-05
Contig31748	3.03481489574945	1.13406291686196	4.62909411809888e-07	8.80192835185034e-05
W1a4829|c0_g2_i1	5.05743295368167	0.959421105606596	4.67612461820451e-07	8.86685977190779e-05
Contig8568	3.62011912461737	4.92529792671805	4.76255898333312e-07	9.00594670166993e-05
Contig359	2.15341205473179	3.95838975963295	4.78383978538677e-07	9.02140438651349e-05
Contig14213	2.95676553404261	4.11641207882386	4.8119471864698e-07	9.04961608576746e-05
Contig19677	3.91338322901017	3.50281215126393	4.85344127713189e-07	9.10278119857064e-05
Contig4267	3.2386895599906	5.41752937635197	4.89163134391376e-07	9.14947740935522e-05
Contig310	1.70724145259978	5.24451455872106	4.91152207271689e-07	9.16178556393629e-05
Contig8985	1.88868814681094	4.04993266084868	4.95600069292282e-07	9.21976864041252e-05
Contig16915	1.88881772862767	3.58530433886445	4.98647042506283e-07	9.2514483099171e-05
Contig23949	3.87032344994805	4.45981966262844	5.05074436132011e-07	9.32215356793927e-05
Contig39122	3.18626079082629	5.14502593158833	5.051666784114e-07	9.32215356793927e-05
Contig13780	2.67082752822011	8.37578989546658	5.1263427410543e-07	9.41000739333234e-05
Contig13169	3.90650563147013	4.9419749365742	5.12661664995878e-07	9.41000739333234e-05
Contig1122	4.34945048647059	5.80784305229196	5.16890971058914e-07	9.46240407444872e-05
Contig17751	1.5319556964346	5.05976776426568	5.19139843141305e-07	9.47250032038641e-05
Contig1751	3.95779778759193	7.4896986874092	5.20194839770174e-07	9.47250032038641e-05
Contig5282	3.38596843854227	5.2748954301569	5.22560899777333e-07	9.47704889787651e-05
W5c15146|c0_g1_i1	6.71100386935362	1.49895442569123	5.23198306193787e-07	9.47704889787651e-05
Contig15889	2.44628021745102	3.72319882197141	5.2608353253353e-07	9.50429966177112e-05
Contig2424	3.93105255736354	4.75977790190641	5.28949238451562e-07	9.53105601599421e-05
Contig13102	3.7958226285045	2.18812410137583	5.39403020063569e-07	9.69404404099624e-05
Contig30480	1.59222806888726	6.1786449401094	5.51349106120894e-07	9.88293272721702e-05
Contig28991	2.68938106038455	6.31366332109245	5.64506073511286e-07	0.000100924888446568
Contig18592	3.56721963767085	8.51356724028056	5.75692579814385e-07	0.000102658216719647
Contig41006	7.32730094009029	5.67578063616612	5.78399976582552e-07	0.000102874488858218
W5c21857|c0_g1_i1	6.75468577782044	0.640516585610081	5.89552969282558e-07	0.000104587912323858
Contig36333	2.14553025581605	2.44979759781022	5.91196855726933e-07	0.000104609927952176
Contig2162	3.06999864748965	6.89039760314833	5.94932321060329e-07	0.000104963251348249
W3d6279|c0_g2_i3	5.83081860913663	4.89457153286594	5.96243480897916e-07	0.000104963251348249
Contig2993	3.24501474564508	4.73352499541748	6.01920192424407e-07	0.000105692272155502
Contig5574	1.84390912424768	5.93664676360807	6.21998326355232e-07	0.00010866342334945
Contig38479	5.43709289535946	2.06562605190495	6.27763276814399e-07	0.000109392916125794
W1a5238|c0_g1_i4	4.27179955348184	1.5932851894907	6.42016298876602e-07	0.000111594105768369
Contig1444	2.38795476616042	7.8559232127661	6.51470015503579e-07	0.000112952101025547
Contig1711	2.70392143575948	4.30743860749138	6.54758090202516e-07	0.000113236956946783
W1a11036|c0_g5_i1	6.17399240642486	2.43848674385359	6.58329852239539e-07	0.00011356932428409
Contig34873	3.58845725916647	2.72307916589418	6.79276738206859e-07	0.000116889941110636
Contig4413	1.75903397557334	5.19042172100214	6.84665844059791e-07	0.000117231142732148
Contig13544	1.53411985861143	6.10109492172335	6.87652007976904e-07	0.000117434198368612
W1a14144|c1_g2_i4	8.20712512230186	4.50233541575785	6.89263949048685e-07	0.000117434198368612
Contig9713	2.96877763825894	5.21331377136267	7.1377879283779e-07	0.00012131067128052
W4a3912|c0_g1_i2	3.65792250356972	2.00779651914256	7.17569976699865e-07	0.000121567237610904
Contig4145	3.50222456333955	5.25134318378847	7.18820689615849e-07	0.000121567237610904
W0d7051|c0_g1_i1	3.9287609447846	1.50791462173388	7.30048964226896e-07	0.000123163554670749
Contig36098	6.73036271692138	6.87755011540707	7.55640674331693e-07	0.000126946735906964
Contig6624	3.46320101203897	1.98339264566166	7.56162275131558e-07	0.000126946735906964
Contig30425	3.65502137720706	3.33908714749729	7.59010663969562e-07	0.000127114895431516
Contig23691	4.18173262528124	3.15661479147843	7.67238235689643e-07	0.000128180927764538
Contig14541	2.06888521171196	3.28734103192271	7.74255788012189e-07	0.00012904013172023
Contig37615	6.62848291465763	1.4337266546911	7.81578097281222e-07	0.000129945854087104
Contig34410	3.93517110332278	2.64524113404338	7.85572739003092e-07	0.000130295283785689
W6b14396|c0_g1_i2	9.10610809972829	1.70841855937201	8.08315824343414e-07	0.000132610671198302
Contig5783	2.17861457896816	3.22294136776178	8.09242653165123e-07	0.000132610671198302
Contig34292	8.97258673151027	4.63373884667839	8.10000290429216e-07	0.000132610671198302
W4a20546|c0_g1_i1	7.42896327773616	1.22064495984383	8.10453966145638e-07	0.000132610671198302
W1a16962|c0_g1_i2	2.58028740025756	2.88580594886928	8.11092116667905e-07	0.000132610671198302
W7b22587|c0_g1_i1	2.75447406806548	7.26787065482058	8.14487087276296e-07	0.000132850178178678
Contig4333	3.69646214692963	0.500354896200811	8.23692199373831e-07	0.000133802519354279
W6b3843|c0_g1_i1	8.2668470045908	1.99488409544875	8.24277929492397e-07	0.000133802519354279
Contig22202	2.35660987215892	5.73963912031942	8.26157466375645e-07	0.000133802519354279
W1a23220|c1_g6_i3	5.66855448186911	0.806770761481579	8.35970987592561e-07	0.000134675570762338
Contig37484	3.11695706953698	4.9687349376893	8.3755817691327e-07	0.000134675570762338
Contig505	3.5469993776467	2.22392503912112	8.39374416798046e-07	0.000134675570762338
Contig8421	5.2537329942171	5.7819812384371	8.61852546270555e-07	0.000137640451194652
Contig21536	3.72047800176683	2.63746156944279	8.80387391991562e-07	0.00013995109691816
W7b21541|c0_g1_i1	3.99794033087689	0.534299016881627	9.04904267121746e-07	0.000143516982752359
W6b15283|c0_g1_i1	8.76804421384074	1.45247091481373	9.11350506541547e-07	0.000143952182989712
W2b11508|c0_g1_i2	2.72587036375023	3.57480785413214	9.11831005687968e-07	0.000143952182989712
W1a3641|c3_g1_i1	7.91400372409295	3.83005178260881	9.14651071612524e-07	0.000144066962382685
Contig37492	2.11853607932207	3.93090100767992	9.18561880723459e-07	0.000144352628707665
Contig29005	2.09181547300607	6.47347195508925	9.20796801705977e-07	0.000144374226549034
Contig37194	3.7070035149289	3.42112238184957	9.24571040270945e-07	0.000144636531463477
Contig5893	1.95559976733503	2.56820867105696	9.43792243515939e-07	0.000147308634253263
Contig29889	5.21236909630033	1.76745079099897	9.48284307745543e-07	0.000147674899255071
Contig5364	2.48604416233833	2.48809864755416	9.58863458132627e-07	0.000148649751239155
Contig1591	3.43970471472631	9.17268232290324	9.78394646320433e-07	0.000150997444608807
W1a11036|c0_g3_i3	5.60295417660758	3.15246184520729	1.00033046344568e-06	0.000154003292937167
Contig8044	4.77584956383215	4.88459934452635	1.00234593264544e-06	0.000154003292937167
Contig30338	2.8773596193586	2.73509851404806	1.01116441386734e-06	0.000155012180256831
W1a3465|c0_g1_i1	5.87829236867101	1.81595988391407	1.01654073090043e-06	0.000155490070198529
W4a7498|c0_g1_i4	3.73290628331949	4.03583765613925	1.02070035047284e-06	0.000155780147502765
Contig32506	1.68739170596002	4.02093478449179	1.02902826671278e-06	0.000156488505274558
Contig19487	3.68778686092194	4.1625357574483	1.0411192121945e-06	0.000157846514567779
Contig13666	2.28862982331832	5.01493803505611	1.04526908562753e-06	0.000158127388355856
W1a17166|c0_g1_i2	4.72765689342539	1.7989081001746	1.04885121533533e-06	0.000158321330820091
Contig30408	4.3591615380663	2.85822889996001	1.05564974264269e-06	0.00015899886889624
W3d4758|c0_g1_i1	7.40417907012367	6.09170295744562	1.05889665508683e-06	0.000159139682451827
Contig36280	5.28497410589241	1.94930994703049	1.06145948904212e-06	0.000159177297494003
Contig28956	2.05804752087641	2.36874477985832	1.06755932983132e-06	0.000159568994205979
W0d19893|c0_g2_i1	5.09928451253245	1.71492541809198	1.1054690762361e-06	0.000164700535617929
Contig7204	2.21143234190007	4.81414571420744	1.12023463245995e-06	0.00016653993568355
Contig7013	2.41302196474471	4.59783859159214	1.12646448272268e-06	0.000167105179471481
W0d17495|c0_g1_i1	4.74824722533465	0.988860727692884	1.15079797483111e-06	0.000170347798287259
Contig11379	2.66488410944014	3.38324460365806	1.17397408613048e-06	0.000173405545700715
Contig42783	1.43947004421802	5.60096309259225	1.1810921442973e-06	0.000173711398453572
Contig6688	2.98307826904376	2.91070390978723	1.19165569340353e-06	0.000174891353280068
W7b14300|c1_g1_i2	5.10549222040934	0.679229940572082	1.20091273460719e-06	0.000175874947549961
Contig45661	3.09337003323932	3.62493813121395	1.21040070347921e-06	0.000176888112997624
Contig4137	1.60413176003438	6.85078763672011	1.21413440049014e-06	0.000177057836979952
Contig5728	2.72903503382399	2.47394736486938	1.22423703359074e-06	0.000177886640835681
Contig40956	1.68901030641473	5.98185605365464	1.22498645624292e-06	0.000177886640835681
Contig9274	1.51736076071243	3.90557344079006	1.22991998580051e-06	0.000178044971195684
Contig5886	5.1030145057629	2.06953248392476	1.2312500913695e-06	0.000178044971195684
Contig32218	2.23138481779929	4.09992778599121	1.24081487369798e-06	0.000179051927434757
Contig26589	5.02104481135314	1.95714723129481	1.24654750224097e-06	0.0001795028403227
W6b28605|c0_g1_i1	4.43068784902645	-0.459612616536221	1.25077337519074e-06	0.000179735350649538
Contig7495	2.24923063852166	4.83109599357898	1.27331033458187e-06	0.00018259270197904
W1a23573|c0_g1_i2	7.01324186672371	0.328396180760165	1.31322683706488e-06	0.000187200457780701
Contig4602	4.60634450359306	3.94290644540759	1.3138903519584e-06	0.000187200457780701
Contig26418	1.52255842189599	7.11354427223672	1.31632121056862e-06	0.000187200457780701
W0d2791|c0_g1_i1	7.50053177253396	3.18922211423683	1.32600135904279e-06	0.000187956528751356
W5c23537|c0_g1_i1	3.49106998569094	3.54035140648041	1.32709892162307e-06	0.000187956528751356
Contig23942	3.21503439539017	1.88685487026793	1.35688583416149e-06	0.000191443793592749
W2b29764|c0_g1_i1	4.4825822546849	0.80411256192401	1.35728398525775e-06	0.000191443793592749
Contig10413	2.44877691545383	1.23547814610726	1.39231940569408e-06	0.00019598390456592
Contig7503	2.51857768953293	3.08619264695275	1.39656589847281e-06	0.000196180456987103
Contig30147	8.08213857049866	2.62954297909694	1.4010798559386e-06	0.000196413703959197
W6b20496|c0_g2_i1	6.20575571039478	0.679998546036224	1.42812226902987e-06	0.000199797788662325
Contig5489	2.93725355699334	3.4370809502	1.43190434132198e-06	0.000199920567184329
Contig4390	4.53929205405112	2.2532273349576	1.45169529935863e-06	0.000202273463249906
Contig30391	2.48621936980736	3.27886274066915	1.49735692797595e-06	0.000207867064174783
W2b12062|c0_g1_i1	5.60484205294144	0.91869509555203	1.49787982087826e-06	0.000207867064174783
Contig8998	4.56265303269283	1.78038373018573	1.5094306048322e-06	0.00020904854605998
Contig2827	3.00912291559575	6.83451952119763	1.52973314816187e-06	0.00021143492380377
Contig15617	2.99423575124912	5.46729873414255	1.53483450504887e-06	0.000211714887077202
W1a9677|c0_g1_i1	4.43558596953839	-0.277981941287461	1.54359517740868e-06	0.000212183624040478
Contig11333	3.31443845301444	0.627560388697701	1.54439789115934e-06	0.000212183624040478
Contig5958	2.93385957870424	3.75736222886881	1.5612514612657e-06	0.000214071833828367
Contig30142	5.53040593599677	7.50391689859131	1.5653463936875e-06	0.00021420660630278
Contig1950	1.93774999950233	4.68063945347725	1.57156465607736e-06	0.000214630830172852
Contig19914	2.71872668432046	4.52250538879779	1.57978650157009e-06	0.000215326464309054
W6b524|c0_g1_i1	6.86253181542244	0.358906721036252	1.63546154299809e-06	0.000221761882986242
Contig36254	1.81567916799485	4.15733498636932	1.63666661664648e-06	0.000221761882986242
W6b21032|c0_g1_i1	5.93448851168829	2.17786576136105	1.65496883870041e-06	0.00022336238255966
Contig35522	5.33537676209069	3.211676242202	1.67270836233412e-06	0.000225314798426971
Contig21619	1.9581635727223	5.39381690180043	1.69073598838748e-06	0.000227298319438841
Contig6247	2.01927949461557	3.44717272227195	1.71154147333481e-06	0.000229646827860783
Contig30999	1.31012473870221	5.22345466687853	1.72610836863221e-06	0.000231150761147261
Contig4919	2.86274617269105	5.81128547335976	1.76060542754961e-06	0.000234402307135579
Contig5438	2.23257982046045	4.81147797416441	1.80751875185286e-06	0.000240183650053158
W4a9148|c1_g1_i1	6.81661792192139	4.22805001204259	1.83584690701434e-06	0.000242879090970825
Contig6692	2.98008458976974	2.82202072856379	1.83900296737366e-06	0.000242879090970825
W1a20787|c0_g1_i1	4.72753605896444	0.631082907343502	1.84429516544183e-06	0.000242879090970825
W4a14822|c0_g1_i1	2.67517774687696	4.83275293634332	1.84544637055064e-06	0.000242879090970825
Contig42695	5.87527298663731	5.81747639460686	1.85046061112231e-06	0.000243074245772463
Contig9024	1.92088918042041	5.489964679856	1.88067512376548e-06	0.000246103859541874
W1a10921|c0_g1_i2	4.36107280648396	5.01920271138094	1.90139655981315e-06	0.000248343316897645
Contig3953	6.66670474612588	4.65318758995263	1.9270695218711e-06	0.000251219790396651
Contig894	3.8239954179801	4.09754753397888	1.93164039306719e-06	0.000251339643734595
W1a1663|c0_g1_i1	5.69056540419375	2.86924256424929	1.94236439942375e-06	0.000251805161310681
Contig5767	2.30216634639243	3.19616337212511	1.942534586471e-06	0.000251805161310681
Contig14180	1.73820140999813	7.43063230986684	1.96477113449256e-06	0.000254208884829684
W1a8198|c0_g1_i1	6.46848436565846	2.86612626003666	1.98261201928446e-06	0.000256035929664894
Contig40308	5.06741885127288	2.80755633508768	1.99759987709443e-06	0.000257488379663228
Contig3992	1.84612917496056	4.11250144833641	2.01425166825932e-06	0.000258886830578378
W1a4852|c4_g3_i1	6.0069262833012	2.00000656971358	2.01597136782326e-06	0.000258886830578378
W1a19990|c0_g1_i4	6.30327796482623	-0.174466523466148	2.02355272242015e-06	0.000259376500911776
Contig16766	1.83215843416156	3.03762383930995	2.06825078538568e-06	0.000264613081895292
Contig6684	2.20729772988562	3.70497232703039	2.0993615067607e-06	0.000267502504868511
Contig25646	1.90525276266787	2.81605906281455	2.10249382749105e-06	0.000267502504868511
Contig4247	4.3086359964542	2.06024541316568	2.16193643730243e-06	0.000274557949912179
Contig21553	2.67624018564489	3.15095926240517	2.16877713410911e-06	0.000274919461685079
Contig6388	3.00314076547373	1.03774057625643	2.18450663506379e-06	0.000275633300372767
Contig28993	3.31132602061249	4.59990084765551	2.18642175156222e-06	0.000275633300372767
W0d23145|c0_g1_i1	2.44045661370912	2.12758226894867	2.20838912388906e-06	0.000277893674909564
Contig22470	3.16444329391009	4.31686803347707	2.21306118827439e-06	0.000277973408232304
Contig23098	1.58645351557771	4.60622899700756	2.25573461713929e-06	0.000282817350030841
Contig23095	1.94105965977573	3.86450565929661	2.26611450281953e-06	0.000283602169923771
Contig35626	3.4238657164417	2.8719810876556	2.30156908031803e-06	0.000287516520755809
W1a27254|c0_g1_i9	4.05786046463253	2.06522893267284	2.3938736890014e-06	0.000298505640872
W0d2791|c0_g1_i3	3.30591167594943	3.2300447602564	2.42855609556475e-06	0.000302282772459155
W1a22208|c1_g1_i1	2.53438150052241	2.09156899168911	2.43810608974279e-06	0.000302923679366743
W6b6200|c0_g1_i2	5.69633531064127	2.66367741750061	2.52246611295119e-06	0.000312459542879311
W0d29491|c0_g1_i2	6.5945950665146	1.3906334249193	2.5239351731883e-06	0.000312459542879311
Contig34874	3.49554388802095	4.84584899039247	2.53112719268907e-06	0.000312787337391694
W1a3921|c0_g1_i1	3.97675746934073	4.01393449999548	2.54862301576495e-06	0.000314384981041456
W6b17211|c0_g1_i1	3.47055485690122	0.827430444374031	2.63626270797522e-06	0.000324614015590966
Contig14928	3.38420334495258	4.18969305279845	2.64322761193398e-06	0.000324890433901142
Contig13917	1.92795691255558	4.22926816946532	2.65319927420986e-06	0.000325017644449504
Contig11050	1.59015930874611	4.8961213254603	2.65826351661898e-06	0.000325017644449504
Contig36612	5.14856677132486	2.94038272591211	2.65842825757018e-06	0.000325017644449504
W6b21708|c0_g1_i4	7.83379210055298	2.64160524224334	2.75865555385945e-06	0.000336673367168889
Contig41889	1.4805057181014	5.0777975391568	2.81712030514183e-06	0.000343200043970837
Contig14528	2.27716542752139	3.03087342292442	2.88491019272807e-06	0.000350218938952131
Contig2682	3.3311659077001	3.79832506528	2.93920477582833e-06	0.000355555963321293
W0d6373|c0_g1_i1	6.47575992834804	2.26944593690778	2.96182682486009e-06	0.000357037590208004
W1a11336|c0_g1_i1	7.25825380558628	0.514622832474331	2.97159040396514e-06	0.00035758830539463
Contig37479	2.83616600818108	2.96786615354022	3.00778183950679e-06	0.000361311761914365
Contig39531	2.22813835168414	3.17328522483164	3.01597071410633e-06	0.00036166427908252
Contig32242	2.76876126607307	8.77003280024899	3.0299203580052e-06	0.000362705179273415
Contig15028	2.55287417697316	6.03679621175959	3.04126358041933e-06	0.00036343099786011
Contig39392	1.77666659079908	8.21199261706536	3.06383070984593e-06	0.000365493232963804
Contig40059	5.29942252512448	2.00372772557035	3.08242999269291e-06	0.00036644183291371
W3d24782|c0_g1_i1	2.34486025585571	7.58387146917039	3.09684987973178e-06	0.000367497778752811
W2b14130|c0_g1_i1	3.54383005116831	4.00871828747817	3.10199049069303e-06	0.000367497778752811
W0d5740|c1_g1_i1	3.70275920016233	1.16123249680291	3.13815198136466e-06	0.000370719208922671
Contig18045	3.96482990856478	6.08407486034508	3.21066720391152e-06	0.000378418912636366
Contig19511	1.83012932366052	4.51035704437751	3.22280023183619e-06	0.000379199633432049
Contig8946	2.03388731255515	5.5254790896049	3.2466350965635e-06	0.000381184703436144
Contig13197	1.84409901849536	4.76479944887312	3.25074704958474e-06	0.000381184703436144
W2b8710|c0_g3_i2	2.60897741178997	2.23456996200736	3.25734045667269e-06	0.000381308262438256
Contig11022	1.45539382404292	5.43209047717099	3.28478007903088e-06	0.000383216919321786
Contig16872	2.66853521587989	5.03613184349063	3.29590692901825e-06	0.000383274985721963
W2b492|c0_g1_i1	2.13295378614333	3.45084713137047	3.30005601041971e-06	0.000383274985721963
W1a1779|c0_g1_i1	7.88611042386562	1.47700081077969	3.3030798178735e-06	0.000383274985721963
Contig6677	2.62639023592046	1.95880326440707	3.30755087050857e-06	0.000383274985721963
Contig8342	3.72634761571612	5.93032592322977	3.33451906585483e-06	0.000385750615699024
W1a1298|c0_g1_i1	2.55882282204186	1.28728067661293	3.35206563384711e-06	0.000387129835082155
Contig7255	7.24631322454869	4.97775662312359	3.43072351744718e-06	0.00039500172048712
Contig8928	1.89929101337701	4.38419930534999	3.43647621180743e-06	0.00039500172048712
Contig34544	1.81595327313147	3.26640629475354	3.44253304006114e-06	0.00039500172048712
Contig4968	3.19310144325684	0.70645152848245	3.44318096658926e-06	0.00039500172048712
W3d6351|c0_g1_i4	5.4691088431719	1.73547813135173	3.47254807442174e-06	0.000397707868649912
W0d11036|c0_g1_i1	8.5496885415038	5.5950851256516	3.48267265761434e-06	0.000398204857755665
Contig8332	6.15847277908201	4.31336228544016	3.51846365001994e-06	0.000400079127252984
Contig4641	1.62344374635543	5.12053657595398	3.52024757117667e-06	0.000400079127252984
Contig34464	2.64130017009803	1.08762508173976	3.52231449202854e-06	0.000400079127252984
Contig38198	5.66142456274814	2.91479355625143	3.63267265562724e-06	0.00041058148478183
Contig7993	1.78563788641016	3.19163268129161	3.64653717647285e-06	0.000411472863821277
Contig31036	3.78338709401446	5.94698259656476	3.65581247272007e-06	0.000411844327532353
Contig32956	1.20948243129125	5.3209286422567	3.66336505216806e-06	0.000412020822337961
Contig5569	1.81946230448068	4.78892002175949	3.67788297138378e-06	0.000412978859194598
Contig5037	1.63836922680242	3.06571908524793	3.76723273288457e-06	0.000422322741807672
Contig12409	1.63905424111462	4.95649384995485	3.77451695601867e-06	0.000422451302628743
W6b80|c0_g3_i1	6.45147718005283	-0.0160030941860841	3.84287582461011e-06	0.000429403942791498
W0d26339|c0_g1_i2	3.21462075416071	4.35033767957639	3.86794448045899e-06	0.000431504626384041
Contig30360	2.38111066418972	3.54018455462231	3.88261235387025e-06	0.000432440086636888
Contig11622	2.15507305404215	3.04277977913475	3.89177973782149e-06	0.000432760877081953
Contig8739	1.73353512764379	4.10326016655254	4.07961813669615e-06	0.000452916573524305
Contig15636	1.48628981020782	4.43910824550597	4.09712673743601e-06	0.000454127902723342
Contig15448	3.18976181757021	3.90102447083545	4.27443149621871e-06	0.000471075468029876
W2b16267|c0_g1_i2	4.90382358936542	2.28622454470517	4.27755291808078e-06	0.000471075468029876
Contig16934	2.28475247089549	5.4548071035692	4.28424632419082e-06	0.000471075468029876
Contig15316	2.57917358068754	3.90751572803418	4.29196464157172e-06	0.000471171467637424
Contig8690	3.39718558707264	6.97108298492617	4.31636112499821e-06	0.000473095173496619
Contig29603	1.56181724992365	3.09185043583243	4.32595737286677e-06	0.000473393160396129
W0d6373|c0_g4_i1	6.21135579727726	4.78924124824761	4.36032775622897e-06	0.000475641965319735
Contig8829	2.18559492590712	4.33765810940369	4.37134417390645e-06	0.000476089180661913
Contig6354	2.1734994952454	2.57946561710811	4.40664375247024e-06	0.000478802566715322
W4a6109|c0_g3_i1	4.29138268136999	2.80516813980765	4.4101700850987e-06	0.000478802566715322
Contig2950	1.90921187999278	3.09035294875075	4.42910477038706e-06	0.000480101007173672
Contig15107	4.49639678128868	3.27695352545986	4.49679689224405e-06	0.000486672207054941
Contig36309	2.66922706888779	4.48656446705886	4.54812810184184e-06	0.000490684566623789
Contig13377	2.99113317152758	6.76392868917549	4.66872525612748e-06	0.00050212140129651
Contig26480	5.08157980418776	1.31651348857576	4.69745551027859e-06	0.00050442317891341
W3d26084|c0_g1_i10	3.81802250119494	4.48702707306524	4.71247528695739e-06	0.000504760802713742
Contig9437	7.3746758981078	6.86097484015714	4.71526609926976e-06	0.000504760802713742
Contig31628	2.18842270909582	7.42922276329513	4.81089853713035e-06	0.000514198397682851
Contig20918	2.18839090308593	5.1322107069687	4.8855459929285e-06	0.000521367289589542
W2b13125|c0_g6_i1	4.14239003367667	6.31917654859952	4.96514187475826e-06	0.000529041246940186
W4a24304|c0_g1_i1	2.51201440249958	1.89366026079553	4.97507837195606e-06	0.000529280671558701
Contig19417	3.68768953983455	1.76215394332584	4.99335199274175e-06	0.000529729409595124
Contig37823	3.96180390903807	5.02386211378528	4.99468832559326e-06	0.000529729409595124
Contig13359	1.61895311313534	5.77601349810977	5.01290012004493e-06	0.000530842986250666
W3d28487|c0_g2_i1	5.32181384496328	3.20176636854611	5.03319406219285e-06	0.000532173292916833
Contig35739	5.96045102326289	3.17039595714432	5.0489210707271e-06	0.00053301738518449
Contig9102	1.76698380739423	5.36647245324181	5.07786887237757e-06	0.000534434052329499
Contig38492	3.06178266945782	4.2861416771031	5.09631124509948e-06	0.000535556176523187
W2b18187|c1_g6_i5	5.05569863620757	2.62621790886708	5.10672881590798e-06	0.000535832862586247
Contig31144	5.92464621281871	1.16629363462051	5.28155666593444e-06	0.00055241959466101
W6b6269|c0_g1_i1	5.86052191734162	0.787639576993314	5.29327549541857e-06	0.00055241959466101
W0d27023|c0_g1_i1	2.73647367669131	4.71058488860698	5.2969103393228e-06	0.00055241959466101
Contig15414	6.16571197133699	5.4737987056541	5.33292874301791e-06	0.000555334570710149
Contig9789	5.82362836983459	4.37311353622893	5.35497019422133e-06	0.000555947674824499
Contig4097	3.25788952905549	3.30611498724945	5.4346365747401e-06	0.00056336883239836
Contig13815	2.33046550509555	4.93275996106101	5.52342515339129e-06	0.000571711879937187
Contig17330	1.49629510478721	3.74198244353482	5.55377668968943e-06	0.000573990325983037
Contig35666	3.15439822029282	0.772412590071967	5.57885581460393e-06	0.000574914350085566
W1a13916|c0_g5_i4	7.39396927052865	3.29747192776155	5.57942215622324e-06	0.000574914350085566
W5c28461|c0_g2_i1	5.79802022021998	0.808873420275027	5.68140334606948e-06	0.000584547616018915
Contig9077	2.04464607347133	6.31314839032012	5.70228845294816e-06	0.000584947718022843
W1a760|c0_g1_i1	5.30997929819228	0.818360073269566	5.78908275592951e-06	0.000592967476571637
Contig15418	2.07379829426854	1.79175269278742	5.90848058348199e-06	0.000604297972544179
Contig12310	1.65602488781389	3.49276191718957	5.98628694277457e-06	0.00061134733359801
Contig7416	3.18500927554071	2.88699913159685	6.02479506263992e-06	0.000614368435187601
Contig891	4.35971750507776	7.00238582984936	6.0469079122736e-06	0.000615711191446178
Contig30725	2.36235984144439	4.93670434331476	6.07609724593511e-06	0.000617769461790554
W1a10017|c0_g2_i3	4.89375237966737	2.63756705238371	6.18914015327314e-06	0.000628334653436721
Contig32454	3.80011930943193	5.31480693659522	6.23042916606185e-06	0.000631594845888615
Contig6437	4.7277657508229	3.74244800476088	6.24135358473488e-06	0.000631771838153635
Contig10631	2.97272050566797	4.2947824327743	6.25323138511814e-06	0.000632044673568945
Contig33012	2.69786641655953	2.29625593230556	6.27040378750824e-06	0.000632851075515787
Contig17836	5.62757522373584	4.19860526195461	6.30437096904535e-06	0.000635347675755973
Contig44271	2.24186409019173	6.78563825284116	6.36542726742799e-06	0.000640562996595911
W1a19108|c0_g1_i1	5.42980653581537	0.470835037416708	6.46439658979698e-06	0.000649572767983804
W1a12414|c0_g1_i3	7.4640455168397	0.932086290632948	6.52915095855142e-06	0.000655123205217218
Contig5947	4.76043662415174	1.90351126013758	6.55505273846586e-06	0.000656764759962274
W0d1167|c0_g1_i1	3.68208056938867	2.72543108775149	6.6139312869738e-06	0.000660740374956431
Contig27158	1.75545207407192	2.44853667081986	6.63468603003309e-06	0.000661853201187301
Contig550	2.14430541398981	4.67372110787712	6.88046790974891e-06	0.000685378244810184
W6b22208|c0_g1_i1	7.03200434418571	1.21154497726701	6.94110527116124e-06	0.000689423027452483
Contig41726	3.47326932433167	1.73009336628126	6.96939910278997e-06	0.000689818997095732
Contig44717	3.68727443383225	3.24266317119014	6.975157223074e-06	0.000689818997095732
Contig35738	4.75221085927634	3.69930877422669	7.05880567080144e-06	0.000697089974078343
Contig20148	1.72559388465135	3.71445926831287	7.09878195195236e-06	0.000700033466069893
Contig29537	2.57759413147848	4.39691802153284	7.21271859500984e-06	0.000708810520255674
Contig4089	3.22014901345108	1.72951942275563	7.27470859891922e-06	0.000712736399545829
Contig38119	1.33421197692885	5.44022145668736	7.27937135170732e-06	0.000712736399545829
Contig34119	2.34015193458667	2.56914428795616	7.37539982188996e-06	0.000720176144998504
Contig458	4.93030972085555	3.59968506075113	7.38637824799291e-06	0.000720176144998504
Contig35841	3.48936680614835	2.03377880838493	7.39586359620558e-06	0.000720176144998504
Contig38123	6.78214220099421	5.0222204506688	7.49792374034558e-06	0.000728084037236379
Contig38111	1.6885641690864	3.82519068038335	7.49958714552232e-06	0.000728084037236379
Contig27696	4.07735265639856	4.70363208106	7.62153450328219e-06	0.000738880933704112
Contig1635	3.31225427224291	4.80263526664017	7.64985475264076e-06	0.000740583406939196
Contig4621	3.14273519394737	0.905815617443487	7.66453472638914e-06	0.000740962435796092
W2b23688|c0_g4_i1	6.18756428244798	3.71912074158781	7.89748045508957e-06	0.000760278845712902
Contig38550	2.76188936340303	3.19460713461603	7.98245971044861e-06	0.000767386406130725
W0d17403|c0_g1_i1	6.73965532697147	1.3634785520511	8.04371900661438e-06	0.000771121541313762
Contig19197	2.35373828658575	5.70253634690674	8.08745484622078e-06	0.00077423601109189
W2b12721|c0_g1_i2	4.59163313739631	1.91572431589483	8.18295266774429e-06	0.000782290275036354
Contig19000	1.40135845777664	3.13598535269477	8.36445664581625e-06	0.000798532981754264
W0d3698|c1_g3_i1	8.58311288534183	1.27137126689419	8.46324987625095e-06	0.00080684545080624
Contig6016	10.3390230563073	2.71504227128947	8.51595947753989e-06	0.000810747611006952
Contig15239	1.38016696700733	5.02387667145196	8.6016546433777e-06	0.000817774989520682
Contig15388	2.41059605124213	4.79001555814217	8.61614032648535e-06	0.000818022304762262
Contig16153	5.94997937783161	3.52169225881322	8.70220461048599e-06	0.000822473182802146
Contig34815	2.84585164907334	3.54505540862149	8.70481073667976e-06	0.000822473182802146
Contig37683	2.62662376651386	1.60994488728004	8.71028801228513e-06	0.000822473182802146
Contig38382	2.51599725722789	3.38110675271703	8.71459658893649e-06	0.000822473182802146
Contig37786	3.95069243735328	2.22994837147458	8.73406101709069e-06	0.000822473182802146
Contig7260	2.68084300123669	3.07945466852104	8.73471490917552e-06	0.000822473182802146
Contig4452	2.81604068864362	5.17948633806053	8.83408676330194e-06	0.000829560518542427
W6b23503|c0_g1_i1	5.45511393728039	1.38688956718285	8.87224700472432e-06	0.000832008863527499
Contig558	2.88406980539711	3.45093599059538	8.89080180969497e-06	0.000832614517231189
Contig8860	1.43405167134972	4.84367543884796	8.90768662767286e-06	0.000832941444072641
W1a20974|c0_g1_i2	6.21660866906374	3.72326872808302	8.91849494830219e-06	0.000832941444072641
W3d20457|c0_g1_i1	8.52859160728357	4.00613034796599	9.2916265148821e-06	0.000866614141290468
W2b31691|c0_g1_i8	7.5593255605154	4.39183122978409	9.56309577168204e-06	0.00088952298399516
Contig30323	5.79773840288564	4.17602497916554	9.6267788780258e-06	0.000894238115698073
Contig17393	1.47905538396055	3.59084132998272	9.68249065114931e-06	0.000898201073450013
Contig44344	3.57132675686993	5.87484754067701	9.71796101998513e-06	0.000900278186981987
Contig39530	1.59788079643611	2.68116884355142	9.73985590512818e-06	0.000901093765674439
Contig21226	4.72864660219477	4.29014244260606	9.77901353924343e-06	0.000902625441254778
Contig13763	7.26050537247399	1.09731191086462	9.78263858635612e-06	0.000902625441254778
Contig6701	7.06034985162951	2.23964601321956	9.80360276926968e-06	0.000903348843124994
Contig34339	10.2982270385111	2.53030441700574	9.82005184167912e-06	0.000903654824019327
Contig27062	3.05810336183011	5.22649935504934	9.86191608315455e-06	0.000904244721938702
Contig42437	2.8026661471339	4.07959234440552	9.87527228786105e-06	0.000904244721938702
W3d11879|c0_g1_i1	3.55376307420192	0.938865278745547	9.87901021178963e-06	0.000904244721938702
Contig37828	3.50888232405831	2.36524885989174	9.91404715369527e-06	0.00090624660515691
W3d15235|c0_g1_i1	6.60096712927844	1.77104668022478	1.00372853120924e-05	0.000915959198232643
Contig33162	2.50667636729556	5.01894948835916	1.00469141484432e-05	0.000915959198232643
Contig41007	3.84517764295007	4.2594988277193	1.00638223044639e-05	0.000916287059339759
W2b30209|c0_g1_i1	7.61541860414436	1.31057038204986	1.0189787461397e-05	0.000926530317758091
Contig4269	2.98690991914276	6.21566194090741	1.03900178831483e-05	0.000941675484467656
Contig42281	1.67390548820785	5.67235449446246	1.0396299760215e-05	0.000941675484467656
Contig4169	2.21048002685657	1.94721703223921	1.03973931920534e-05	0.000941675484467656
W1a10320|c0_g5_i3	4.05015380879208	0.38047172528875	1.04832998268949e-05	0.0009482082702823
Contig33438	2.87948961326629	7.03094408332582	1.05392605455496e-05	0.000952018873846813
Contig6221	1.95176085878414	4.72785071209144	1.05742716574188e-05	0.000953929576308584
Contig11064	3.73957837488424	1.44510309219623	1.07131618831018e-05	0.000965194186829405
W2b11808|c0_g1_i1	3.81858638971983	5.86868173690298	1.07360005034272e-05	0.000965987433531901
Contig6604	2.54918264746861	5.11699253705777	1.07630989061746e-05	0.000966185081390522
W1a14296|c0_g1_i1	5.33020853034111	1.55244006966013	1.07662708831144e-05	0.000966185081390522
Contig33934	2.87782853300946	8.16975039044657	1.08113351188338e-05	0.000966449115453982
W1a8645|c0_g1_i1	6.33099471490563	-0.210740420505161	1.08837685585958e-05	0.00097162705481218
W1a18150|c0_g1_i1	5.16812017563057	1.31129587136544	1.09569994639262e-05	0.000975669064813674
Contig15382	2.30094595425618	4.84873761254119	1.09889653613605e-05	0.000976282815698446
Contig12547	2.15726282166975	3.03597278568165	1.09922591551356e-05	0.000976282815698446
Contig16813	1.14924421598446	6.76189657624444	1.10159275624941e-05	0.000977124131419581
W0d26639|c0_g3_i4	4.69715831348323	3.8563764283258	1.104270433314e-05	0.00097823864177438
Contig11070	2.71199816626669	4.51129247707556	1.10709515057631e-05	0.000978411822348223
W6b17509|c0_g2_i1	3.75402180629613	0.466134598824101	1.10837740021302e-05	0.000978411822348223
Contig13371	3.824634396934	4.34921929891887	1.10873027288414e-05	0.000978411822348223
Contig25999	2.30047999328169	4.54747129483446	1.11291393689617e-05	0.000980240440628615
Contig18735	3.36927693928039	5.86615933554105	1.11365066331296e-05	0.000980240440628615
W5c728|c1_g1_i14	3.6981449418121	2.81583890865047	1.13013578557301e-05	0.000993480285984177
W3d25441|c0_g1_i1	6.5923604308767	1.10224183927372	1.13914802431924e-05	0.000998837190190152
Contig30392	1.51969570116257	6.82071976837361	1.13963788366038e-05	0.000998837190190152
Contig15304	1.5142399973997	3.39458191460263	1.14058291418157e-05	0.000998837190190152
Contig9527	1.84164423531158	3.42334742874615	1.14416672522524e-05	0.000999348266016335
Contig14944	4.36662638473815	4.26839439434956	1.14564894712529e-05	0.000999348266016335
Contig31468	5.43861756430536	6.8846902594127	1.14697398034766e-05	0.000999348266016335
W6b7324|c0_g1_i12	5.55028222393688	1.18057989596623	1.15788148168489e-05	0.00100569836073002
Contig9031	1.89469387529712	5.61862108611167	1.15802328343646e-05	0.00100569836073002
Contig10867	2.47890514776892	5.68662733896156	1.15864539757511e-05	0.00100569836073002
Contig36694	4.49250643885256	3.21930138667256	1.16303994126991e-05	0.00100802260484878
Contig4359	2.92775058307998	0.813200785153244	1.16425204970767e-05	0.00100802260484878
Contig19030	1.76049207013704	3.69948560946578	1.17784536461473e-05	0.00101851070524071
W1a19555|c0_g1_i1	5.56742346530103	1.28983949044736	1.18973774403188e-05	0.00102750349306402
Contig7142	4.89809792057327	1.2503330539285	1.19531568259757e-05	0.0010310271812601
Contig5903	4.64587277419131	1.31943782427472	1.21049623496217e-05	0.0010408986355502
Contig3460	1.60153893887173	3.5708190983025	1.21129679084686e-05	0.0010408986355502
W5c15264|c0_g1_i1	3.12235247444765	1.1104945299881	1.21619947120059e-05	0.00104380850376159
Contig7125	1.67552770975073	3.84697540614832	1.2428073317141e-05	0.0010653164913642
Contig34835	2.0369819674308	4.18379323104914	1.25762213008176e-05	0.00107667470718642
W1a19377|c0_g3_i1	4.07239920178033	0.612467080431461	1.26292221321522e-05	0.00107986909043516
Contig15661	1.47704048196763	4.29740205867907	1.2709084753054e-05	0.00108410080321399
W7b29885|c0_g1_i1	5.77178813134614	0.748770996570231	1.27102125202477e-05	0.00108410080321399
W6b26875|c1_g1_i2	2.39773387314178	4.26761951814168	1.27610270026213e-05	0.00108708788446093
Contig19624	1.16136338347764	4.75024927571043	1.28275910619537e-05	0.00109028475089143
W1a7118|c3_g2_i5	5.15296260598614	0.888595742980202	1.28302337317245e-05	0.00109028475089143
W1a2530|c0_g1_i1	9.353720864572	1.6857847843714	1.28591021488509e-05	0.00109101033337098
W1a5205|c0_g1_i9	4.04107715602532	1.58338016408298	1.28704729006456e-05	0.00109101033337098
W6b7215|c1_g1_i1	3.91619131898543	2.5010438914695	1.29990297620536e-05	0.00109920051177109
Contig25832	4.29468935514852	3.31356378432937	1.30824214163094e-05	0.00110489476187412
W1a27246|c0_g1_i2	2.10932429282333	5.33111217547933	1.31123039813782e-05	0.00110606140642919
W1a2312|c0_g1_i1	4.62242883040174	1.83286622506161	1.37384808519317e-05	0.00115463628083048
Contig4925	1.61244670158352	3.64445645399249	1.37994770691391e-05	0.00115834829954023
W1a16484|c0_g1_i1	4.20545308420012	0.117970640382969	1.38561082643388e-05	0.00116168531553102
W2b32427|c0_g1_i1	5.33646487949517	2.38006121059975	1.39508607179825e-05	0.0011682063807058
Contig45312	2.03152490740014	3.32204963690813	1.42407384948098e-05	0.00119077848668498
Contig6063	5.390338085009	0.628583869604026	1.4255019075843e-05	0.00119077848668498
W1a4451|c0_g1_i1	5.33498585818807	1.77051024397519	1.43789818691003e-05	0.00119967767274414
Contig20564	1.36345233734889	4.61095766192303	1.44083968803883e-05	0.00120067648192601
Contig13435	1.39423095487753	6.74996372823923	1.45121952686786e-05	0.00120640510233537
Contig5521	1.36568709571037	3.2362378838282	1.46260892731275e-05	0.0012144064859444
Contig10236	2.44102297807268	2.26911139588176	1.46803240500333e-05	0.001217441042183
Contig21958	1.65663994811738	4.02279040403822	1.5066562605085e-05	0.00124315758813608
Contig11294	3.5497865599501	7.10161767248509	1.50787430132982e-05	0.00124315758813608
W2b24065|c0_g1_i1	4.50595236567475	-0.333597418847565	1.50814131617191e-05	0.00124315758813608
Contig19836	1.41235730772422	3.91557753652107	1.50981058452949e-05	0.00124315758813608
W0d32055|c1_g8_i1	6.06266223235968	3.16568751747677	1.50987875360554e-05	0.00124315758813608
W5c11399|c0_g1_i2	3.4676160169581	2.25891103872796	1.51933351754434e-05	0.00124944760668593
Contig4519	2.29237983700445	4.0055452221566	1.52672147862333e-05	0.00125402497394512
Contig39819	2.16677544325576	4.60082437941919	1.53524921459591e-05	0.00125952650702105
Contig43994	2.4155830798354	3.26868604654518	1.54148950173036e-05	0.00126243348637203
Contig29401	2.5366425036604	3.76760214900395	1.54246071890817e-05	0.00126243348637203
W2b25459|c0_g1_i1	4.46001063558042	1.18523470969285	1.55572831011111e-05	0.00127178017864095
Contig9589	1.74995838851538	5.29158306943148	1.55799849892366e-05	0.00127212518004642
W5c16094|c0_g1_i2	8.68489008049644	1.95414444006084	1.56278420537997e-05	0.0012745208818094
W6b14253|c2_g2_i3	2.82349401557713	2.00183428791447	1.57017681132072e-05	0.00127903444114589
Contig42889	1.54104644457101	3.80927375808772	1.57615177147621e-05	0.00128100149046872
Contig42392	6.96215334949118	1.57000602373829	1.57631372388861e-05	0.00128100149046872
Contig34127	2.72016763230307	2.67073829628816	1.58471244418803e-05	0.00128558425706803
Contig8800	4.39926582046701	2.13277790837826	1.58783945754076e-05	0.00128558425706803
Contig26383	1.40590790361181	4.53500586673295	1.58942381852176e-05	0.00128558425706803
Contig5606	4.51591534687794	3.80767970447015	1.59898453547431e-05	0.00129179933739164
W0d11916|c0_g2_i1	7.76757156467046	0.892996751290123	1.60871799370523e-05	0.0012967462239863
Contig44072	1.84055741025189	4.44284900170846	1.60887563238653e-05	0.0012967462239863
W1a23806|c0_g1_i2	2.27712633136249	1.88374246354197	1.61301995049972e-05	0.00129856595593914
Contig29890	3.81384858617908	2.41207271582383	1.61926285072724e-05	0.00130206893155675
Contig44704	4.39081021557925	0.938642044273151	1.62791496051153e-05	0.0013074987463469
Contig35931	1.55810856856619	5.36770138662265	1.64373633336341e-05	0.00131712680468358
Contig22848	2.80078744652125	3.39800736493703	1.64592086671618e-05	0.00131712680468358
Contig4358	4.76853168342708	3.6823690128372	1.64967960921111e-05	0.00131712680468358
Contig35282	7.21784124597072	5.25175629163632	1.65079933514716e-05	0.00131712680468358
W6b26031|c0_g2_i1	6.5989135020781	0.272365999116367	1.65220344918331e-05	0.00131712680468358
Contig4397	2.59541220808721	5.98759073059474	1.65534202660584e-05	0.00131723124133333
Contig29598	1.36541551295846	3.90257271247945	1.66871312344283e-05	0.00132633789506717
Contig32119	4.04217265108922	1.80704245308545	1.69636190068638e-05	0.00134544751253922
Contig3102	2.35201338223471	4.20428066977399	1.69731794422431e-05	0.00134544751253922
Contig4401	2.27067035822104	6.14461052865592	1.7005211732858e-05	0.00134544751253922
W3d23586|c0_g1_i1	4.1915193617699	1.09969527196558	1.70057434900791e-05	0.00134544751253922
Contig21880	2.10431690768903	3.65165240551769	1.7111506970862e-05	0.00135226090449871
Contig278	1.82473293590431	3.43929780973459	1.71989315452486e-05	0.00135761107353503
Contig45640	4.40587587381273	6.13487696459478	1.74117116470815e-05	0.00137218310956676
W2b6592|c0_g1_i1	3.44924800617986	2.3697612743409	1.74234082659424e-05	0.00137218310956676
Contig11288	3.16175435361061	5.68689647790417	1.74647779190404e-05	0.00137386924996959
Contig30862	1.5439290710359	3.96308758222691	1.7510524402549e-05	0.00137589545168522
Contig9994	1.5343291641972	3.4435248846249	1.75998303989415e-05	0.00138133583354611
Contig11939	6.12553320245318	2.95494228737823	1.76948058024374e-05	0.00138201562424902
W6b7403|c1_g1_i2	5.74785955829781	3.58823141747331	1.77090926634837e-05	0.00138201562424902
Contig2907	1.24868499344145	5.08404750297736	1.7755160841853e-05	0.00138201562424902
Contig21373	2.09638084541472	6.24069673355385	1.77613063894556e-05	0.00138201562424902
Contig6992	3.03876814199124	5.75284429428559	1.77678819229774e-05	0.00138201562424902
Contig6502	7.49109460677583	2.18275241134403	1.78644105934057e-05	0.00138785904059289
Contig30955	4.6601066994801	1.47511096675797	1.79693233879211e-05	0.00139443570173324
Contig6146	3.36905981793515	1.54361929839843	1.80317315036378e-05	0.00139770286357927
W1a22208|c0_g1_i1	2.66982789115366	0.78145669064818	1.81098802500794e-05	0.00140218141436835
Contig37394	1.62586530986603	4.29288740670596	1.8402139480475e-05	0.00142161174491588
Contig6754	3.36488326388168	4.911978857659	1.84831044934595e-05	0.00142404904618732
Contig41232	3.2139511893494	5.01105045767689	1.84957555685068e-05	0.00142404904618732
Contig10968	4.52676319650721	4.68613492756329	1.85867624906383e-05	0.00142882092325035
W1a238|c0_g1_i1	4.06396168070733	2.09566903399016	1.85992495820594e-05	0.00142882092325035
Contig870	4.46913122122512	3.93140712738366	1.86492019660826e-05	0.00143106117026688
Contig6762	7.42469812979218	1.12362556695736	1.87498685589651e-05	0.00143718368892059
Contig30357	1.58742781806762	3.65767475063948	1.88616370424556e-05	0.00144414260390023
W0d32055|c1_g7_i1	6.98107826087269	2.25684980002703	1.8928850527104e-05	0.00144680763227885
Contig6768	4.99540086030497	2.86115710894629	1.8954277500448e-05	0.00144680763227885
Contig3403	1.59283274911899	8.68638893446862	1.89595026196467e-05	0.00144680763227885
Contig18591	4.97479448715946	5.41631067299407	1.90338362368079e-05	0.00145087155686818
Contig37483	2.70817262913425	5.56496364868456	1.91086632054225e-05	0.00145496405503943
W2b24487|c0_g1_i10	2.79080116654882	1.62145354400922	1.9153954000938e-05	0.00145567706863235
W6b663|c0_g1_i5	6.61917514592439	0.281788765825324	1.91603240379607e-05	0.00145567706863235
W7b19844|c0_g1_i3	4.5087338999364	2.88193036202412	1.93391082189554e-05	0.00146764001866278
Contig19214	4.5626221762069	1.54675507167018	1.93758307834948e-05	0.00146880747190475
W4a5410|c0_g1_i4	3.7920699916457	2.45750093944862	1.94523254788576e-05	0.00147298401249805
Contig14724	2.09984517411143	2.59518388412192	1.95459708780672e-05	0.00147844864558145
Contig15219	1.62643657570148	3.11659972881929	1.9765424632076e-05	0.00148938512159115
W0d9455|c2_g2_i7	4.09007714431733	0.845710539847602	1.97771095004403e-05	0.00148938512159115
W2b26531|c0_g2_i1	3.65373897649622	6.5631895358085	1.98427259081518e-05	0.00149269345323487
W1a4390|c2_g4_i1	6.99185564043125	1.63292644104849	1.98790147804675e-05	0.00149379077005365
Contig9401	2.33177008247289	1.28432541458062	2.00916830797184e-05	0.00150746846578347
W3d8358|c0_g2_i1	6.53299431551672	4.79179813583757	2.01622424244366e-05	0.00150746846578347
Contig3970	2.94018136618756	1.33923596902157	2.01924384799564e-05	0.00150746846578347
Contig35417	6.38812425340839	0.752038653753299	2.02400792347507e-05	0.00150861932316563
Contig3973	2.11211838629327	3.25440187199217	2.02539641560052e-05	0.00150861932316563
W0d11583|c0_g8_i2	5.09348281386804	2.29681244181066	2.02898544501078e-05	0.00150861932316563
Contig7129	6.07330656784886	1.86919272337389	2.02955237861949e-05	0.00150861932316563
Contig25987	1.26704682230654	4.09414572143213	2.04156361697915e-05	0.00151591053812199
Contig10526	1.29785660456049	3.92459313941497	2.05670770618565e-05	0.00152245038944344
W1a3|c0_g2_i1	4.2649234644684	-0.384393121010083	2.05957553536327e-05	0.00152271432062432
Contig25980	2.72432876438806	7.06155460901442	2.06734916594451e-05	0.00152682165011044
W1a11068|c0_g3_i2	4.96954766271796	2.0506428946877	2.10817504178378e-05	0.00155530444240151
W2b6230|c0_g3_i2	3.94314778333231	3.85789748828814	2.1221026490435e-05	0.00156390331412165
Contig44474	2.17902804980874	5.1250890841063	2.12534703487568e-05	0.00156461911341778
Contig4577	3.81698355461344	3.28835849324073	2.13040264147776e-05	0.00156666532711749
Contig4596	2.55224830683255	1.48843198707386	2.13519688195672e-05	0.00156851517373367
Contig10827	5.74494806050877	1.9030971666254	2.14672873896663e-05	0.00157530525117858
Contig10308	5.51518806443715	0.927556123710834	2.17652872624821e-05	0.00159547204776482
Contig18533	2.50051464725905	2.16992696512371	2.17999823874458e-05	0.00159577392506975
Contig6583	6.32867901592263	0.565574888788812	2.20129929817614e-05	0.00160508297978877
Contig11834	2.52502808634714	3.81406312141593	2.21071753211727e-05	0.00161024454148884
Contig9891	2.81359879327727	3.2610913543612	2.25640676659657e-05	0.00164005269861008
Contig24686	1.52940020476932	3.82054932671046	2.27094366893324e-05	0.00164764173400134
Contig35843	2.86365132414178	2.91833795615276	2.27163529400173e-05	0.00164764173400134
W6b19940|c0_g1_i1	6.13045021439807	-0.18455979683358	2.27850022113736e-05	0.00165088133917186
W4a16129|c0_g2_i1	5.09055552902392	3.72955872668334	2.28211558438813e-05	0.0016517621441073
Contig32379	1.56012629134123	3.43848472641309	2.28689328289054e-05	0.00165235812758766
W2b4725|c0_g2_i1	2.69440119520288	2.41508343842511	2.29195754935591e-05	0.00165366899410132
Contig4772	3.01894313705025	5.26477866205501	2.29568036158518e-05	0.0016546206350642
Contig32283	1.77694610060384	5.17013847861805	2.32469614300568e-05	0.00167378122296409
W4a25571|c0_g1_i1	3.94343629102899	-0.131515447979271	2.33691365508295e-05	0.00167906514307588
Contig32723	2.42765418880151	2.38435744484832	2.36258625592773e-05	0.00169397434550018
Contig4312	2.76482686049602	3.46369303392836	2.41032579786211e-05	0.00172461065819589
Contig651	2.22368067512192	0.719996169200193	2.41957651083022e-05	0.00172943188362893
W1a5205|c0_g1_i7	7.05748408409501	2.12311816615154	2.43316365563178e-05	0.00173638291855602
W1a10360|c2_g1_i1	2.65827936461857	6.13737957877765	2.43434669398908e-05	0.00173638291855602
Contig5162	1.80817910121907	4.92157301813223	2.43912239091831e-05	0.00173798832724316
Contig44505	1.26817345696441	5.29704531851312	2.44232457559115e-05	0.00173847037422016
Contig36682	1.85541097400862	4.50063237899372	2.45003822258621e-05	0.00174215941050676
W1a2717|c0_g1_i1	6.00492259982535	1.05600507382598	2.46589995720837e-05	0.00174811237718252
W0d31741|c0_g2_i1	4.71698215398828	0.757580370218283	2.46602905370209e-05	0.00174811237718252
Contig33544	2.41219464821528	2.98521425099763	2.48338133215731e-05	0.00175860189151288
W3d11300|c0_g1_i4	2.97335405408316	4.23075157228088	2.48675279659717e-05	0.00175917953232658
Contig7023	1.61417240978801	3.67842057025329	2.49219606746556e-05	0.00176122012028531
Contig31147	5.65218845027716	1.00942727124636	2.52914564464508e-05	0.00178549900525344
Contig40038	2.11770123398698	2.42232632765507	2.53424200239991e-05	0.00178726378595482
Contig31199	5.49604827035385	8.56584225399854	2.54407413163612e-05	0.001792361418923
Contig13368	5.67458132377159	4.78271571739492	2.55014921727704e-05	0.00179480440617191
W1a4852|c4_g5_i1	4.69918702131166	4.33927050386638	2.59906185599385e-05	0.00182177826549662
Contig26359	4.71669069433406	4.71507207092081	2.60397492810399e-05	0.00182336523144714
W2b28123|c0_g4_i3	6.32064079597839	2.33839154795382	2.60791164618688e-05	0.00182426600030829
Contig44879	2.61366909827736	5.627335203334	2.65076638014174e-05	0.00185236092870981
W7b4462|c0_g1_i2	3.52081007011498	3.3653621869276	2.65816088657946e-05	0.00185564432195778
W4a18478|c0_g2_i1	3.98686306581457	2.8743546143848	2.69772214362792e-05	0.00187944949990078
Contig33288	1.95876570446096	2.72425206883123	2.71883561259348e-05	0.00188842475162497
Contig30375	5.25272047649354	1.52408449400068	2.73516461791009e-05	0.0018959400904329
Contig32198	2.09949456494113	4.68706867792498	2.74388217182966e-05	0.00189861008224843
Contig23970	1.35960840394869	5.00507205441832	2.7549265724319e-05	0.00190388660475535
Contig6609	5.44596186000116	0.535307786019012	2.78140175289763e-05	0.00191833111678807
Contig5427	5.86867460200919	6.91520579301181	2.79549333116797e-05	0.00192036043729028
Contig6991	1.7287931310743	2.29580673093734	2.7968458656059e-05	0.00192036043729028
Contig6136	2.05096951078175	6.13028601480935	2.79709082668964e-05	0.00192036043729028
Contig3394	2.94279617742526	4.66344060929465	2.80093470186016e-05	0.00192036043729028
W2b25459|c0_g1_i2	7.15813783604065	0.849276374274654	2.80108362250034e-05	0.00192036043729028
Contig28334	1.57434952957971	4.49525530800099	2.80701388376106e-05	0.00192251124026907
W1a11262|c0_g1_i1	6.68520369214481	1.62295310811499	2.81518500876778e-05	0.0019261909992396
Contig11929	3.35927200571332	2.09274195636219	2.82140580974372e-05	0.00192853033462045
Contig25689	2.00753878253341	1.64458588114587	2.83124126353742e-05	0.00193333331995841
W5c18494|c0_g1_i1	3.06118566413548	0.619517965268533	2.84194162697815e-05	0.00193825275364404
W2b15493|c0_g1_i1	3.18683968838037	5.05559397114242	2.85403635111457e-05	0.00194060054970223
Contig25338	2.10666221084651	6.71304250852852	2.86443828233592e-05	0.00194060054970223
Contig8070	1.41068623335927	4.66990862135003	2.87250725873673e-05	0.00194224380779339
W6b9012|c0_g1_i1	3.07781024760877	2.46913077314022	2.90672442210539e-05	0.0019634509854991
Contig5106	3.39809200714827	6.26757902368018	2.92536081705812e-05	0.0019727709303699
Contig29299	4.09322504814557	6.42036342481882	2.92625395151625e-05	0.0019727709303699
Contig34111	6.62552346475134	3.48033548460699	2.93275022428177e-05	0.00197521588490961
W6b26875|c1_g1_i1	4.71333556092634	3.28708664594435	2.95341105351012e-05	0.00198718660444974
W6b7346|c1_g1_i8	6.02051541305794	1.51456928782463	2.96861728267936e-05	0.00199459995919022
W1a17499|c0_g1_i1	4.59716110160398	-0.0150887600116466	2.98511224332725e-05	0.00200264372254095
W1a23804|c1_g2_i5	5.77418167037108	1.07028319925726	2.9952957183218e-05	0.00200588841746661
Contig4045	5.44588816473962	1.61745505848235	2.99869127959836e-05	0.00200588841746661
Contig15685	5.24742977396267	4.23113015668532	3.01639168194947e-05	0.00201576963351404
Contig44128	2.91712163310339	3.99993187713072	3.03674744868246e-05	0.00202740446544821
W6b12489|c0_g1_i1	5.26000413253518	0.0999568887651995	3.05690090970071e-05	0.0020381948649442
Contig8913	2.25915671200732	4.63254232373997	3.07498835018292e-05	0.00204697870522041
W3d30547|c0_g1_i1	4.15879510546144	4.18068038044889	3.07848740365084e-05	0.00204732797070623
W1a27197|c0_g1_i2	5.06207970037449	1.61055125467292	3.09551794721297e-05	0.002056666904851
Contig13616	1.30396448220452	5.32963504595944	3.11809464008614e-05	0.0020696691443241
Contig22482	1.25614502306938	4.30263562489903	3.12667690779731e-05	0.00207336632868502
W1a23255|c2_g1_i1	4.12614105728498	3.76795059615632	3.14030882263296e-05	0.00207802350922898
Contig32018	2.2987248454883	2.51218070863286	3.142756963487e-05	0.00207802350922898
W5c29809|c0_g1_i2	5.95188330002625	0.682017934018451	3.15415288932443e-05	0.0020835571178309
Contig31181	1.55548491445997	7.95818445567908	3.16040567846683e-05	0.00208368815766502
W1a27456|c1_g1_i4	4.1442545951846	0.505215199295231	3.18451009304424e-05	0.00209556595338835
Contig5753	5.22614629611198	2.16268753196679	3.19781895545854e-05	0.00210231398607567
Contig33004	3.72609328759759	3.43314927993121	3.20455091121519e-05	0.00210457196382884
Contig1055	1.39135209297786	4.98747011425878	3.20736865129076e-05	0.00210457196382884
W1a13916|c0_g4_i1	7.1611518279051	1.71949438944002	3.21181534292566e-05	0.00210535549645361
W4a5955|c0_g1_i4	2.99307921526383	1.48687286077384	3.21468012955129e-05	0.00210535549645361
Contig12466	1.57726599207017	5.24650796760122	3.23857647324705e-05	0.00211898950386446
Contig18454	3.42485141510697	5.32466587106639	3.27264762789824e-05	0.0021385090044508
Contig35614	2.69667481067088	3.26529376473706	3.27462298159453e-05	0.0021385090044508
Contig2960	3.18910668614725	4.57455069170572	3.28057190511328e-05	0.00214036327367542
Contig30942	1.75215786843008	3.35696391643498	3.30142918946196e-05	0.00215139179806123
Contig10523	7.07305691912145	1.69378091391009	3.30372665410089e-05	0.00215139179806123
Contig36513	1.18174538036389	5.7661542072564	3.31718130737705e-05	0.00215811175566519
Contig6140	2.88441426888495	4.97838976386827	3.34157651016403e-05	0.00217193006938253
W3d6279|c0_g2_i2	5.46690084717675	4.39407732720044	3.40517716403843e-05	0.00220665068618508
Contig21699	1.60515569611169	2.7735521802005	3.40627619941987e-05	0.00220665068618508
W2b1185|c0_g1_i1	5.36423715014017	0.537220048259838	3.4220845883947e-05	0.00221380569913895
W7b1610|c0_g2_i2	4.29680419382652	2.3527691589541	3.45464847292678e-05	0.00223052621065855
W3d32398|c0_g1_i2	4.13178401428833	1.08071672915977	3.45765446455037e-05	0.00223052621065855
W3d11314|c0_g1_i2	5.07012820622285	2.28619835346659	3.46089317902042e-05	0.00223052621065855
W2b2894|c0_g1_i1	3.51043526696716	3.51902317820904	3.49681220707079e-05	0.00225156761306919
Contig6610	3.89647616196925	6.40175433666979	3.50245924649551e-05	0.00225309602668018
W1a21185|c0_g1_i1	6.08970104575353	2.70682366336096	3.52448043033323e-05	0.00226473868209745
W1a23804|c1_g1_i1	7.78287485559281	0.838534841615271	3.52713834729263e-05	0.00226473868209745
W5c3037|c0_g1_i1	7.45210404214229	1.7965089874489	3.55382443117397e-05	0.00227974690816931
Contig34010	4.21105995391065	3.39061497601265	3.55808775279785e-05	0.00228035657542441
Contig29240	1.48849909127737	3.89021156223009	3.57252491249207e-05	0.0022874793932712
W3d15709|c0_g1_i1	6.57243047012987	0.626959458297243	3.58990227096909e-05	0.00229646982449205
Contig35862	6.37363455186446	2.38757342532857	3.59640491546009e-05	0.00229849343677761
W2b14231|c0_g4_i1	5.88329164379095	2.33492649416315	3.60023570202818e-05	0.00229880727126163
W4a31484|c0_g4_i2	7.11229031364497	4.39989000106383	3.61925635020586e-05	0.0023088105013658
W6b17881|c0_g1_i1	3.83418687825921	0.863510255094408	3.6315545523674e-05	0.00231240393259857
W1a13916|c0_g5_i5	8.4112388312722	2.44104407487684	3.6316083378938e-05	0.00231240393259857
Contig9391	2.68390090761014	2.51755349616809	3.63516112264254e-05	0.00231252689827848
Contig33280	1.47297575686207	3.57697508116917	3.64567781028219e-05	0.00231601189390535
W6b29605|c0_g1_i2	4.58263938542339	0.243295389952851	3.64736880083886e-05	0.00231601189390535
Contig11032	2.01578322614848	3.65312915797926	3.73476520711609e-05	0.0023671395832064
W3d8776|c0_g1_i1	3.25935571778355	4.74126428157914	3.75660496475998e-05	0.00237879147133725
Contig37649	4.88271928793122	2.26989157031442	3.76192570752973e-05	0.00237997123438131
W6b11129|c0_g2_i2	2.82037302963253	5.1493581595697	3.76704798803941e-05	0.00238102338946491
Contig4455	2.99575631695151	0.829611591035419	3.77685794942429e-05	0.00238503381995204
Contig5409	1.82747846012339	1.66751251840967	3.8200262928223e-05	0.00241008294947337
Contig45027	3.80801084461088	2.95578467089591	3.82944280866041e-05	0.00241381142312924
Contig31133	4.10588554440694	1.58021122009075	3.85091522758021e-05	0.00242512531513999
Contig23306	1.97990656702461	6.92950549936958	3.85705153513715e-05	0.00242676939000512
W1a7670|c0_g1_i2	8.32991719474859	6.05079143470921	3.86841404550377e-05	0.00243169566739832
Contig44498	2.68980788868743	0.731457811361798	3.91525031962611e-05	0.00245673807408437
W1a6240|c1_g2_i1	6.09792213944154	0.0567930698384139	3.91865563461165e-05	0.00245673807408437
W2b17479|c0_g1_i1	4.90235426943053	-0.437125779901648	3.92049579406335e-05	0.00245673807408437
Contig7231	2.64676233517082	4.28556171951599	3.92252897405091e-05	0.00245673807408437
Contig11994	3.15117947125409	2.20182945461606	3.9355619572256e-05	0.00246266000581593
Contig40597	1.26946197406379	4.83263522910269	3.97662948518778e-05	0.00248384174886066
Contig32788	2.54391020749987	4.18271001075626	4.0129989053568e-05	0.00250428595334106
W0d694|c0_g6_i1	3.16217425164245	0.563246403371403	4.0807107458768e-05	0.00254423443895102
Contig14534	2.10118131018617	5.26387247629201	4.12460050176847e-05	0.00256694847864129
Contig9196	1.65137169048621	3.83277083966019	4.1467532434011e-05	0.00257732693832717
W3d15778|c0_g1_i1	3.90023347626687	1.35646891516077	4.1860211509172e-05	0.00259812631072978
Contig21340	1.86944349785636	2.7091574042882	4.20708939341157e-05	0.00260650204435018
Contig19196	2.64313759915513	4.63372903949997	4.21973707370139e-05	0.00260964009215646
Contig7402	2.5154167258266	2.75567110370741	4.27315824458196e-05	0.00263557373020668
W0d20733|c0_g1_i1	4.69030525360675	1.63072612747133	4.28200142336487e-05	0.00263819701687866
W6b18905|c0_g1_i1	5.10224950483785	3.12267736101691	4.28890989930153e-05	0.00263819701687866
W6b10028|c0_g2_i8	7.21956460377288	1.08904931709544	4.32070782780178e-05	0.00265382873368279
Contig8177	2.45836285174048	2.51434687788924	4.32203337177244e-05	0.00265382873368279
Contig4673	4.01406461181122	3.41026845472146	4.33210636947569e-05	0.00265549201735241
Contig20697	2.5613956637008	2.81994758827323	4.36266968996788e-05	0.00267004281006224
Contig5543	2.62302402674856	5.8101477873324	4.36395595263833e-05	0.00267004281006224
W0d30937|c0_g1_i1	5.74670262540447	2.59857778894369	4.42513925612011e-05	0.00270450216090492
W3d15315|c0_g3_i1	6.16695576277154	3.31235542711192	4.42813507574943e-05	0.00270450216090492
Contig8795	1.2604779185478	6.24835856529173	4.45862205956184e-05	0.00272070809932412
W5c31526|c0_g2_i1	8.65460147920965	1.27977453444872	4.47680940456833e-05	0.00272870722428238
Contig2391	2.27030845614281	5.81645514947985	4.48267081581141e-05	0.00272870722428238
Contig28223	3.54703536111945	5.11017106500594	4.51499365396701e-05	0.00274294830705964
W5c5965|c0_g1_i2	3.87371677392554	1.21214342075354	4.54722154886165e-05	0.0027600913020392
Contig12692	1.65133258716077	4.17028577062093	4.56664527068699e-05	0.00276943900680112
W1a8333|c0_g1_i1	5.98898709139305	1.44251950246002	4.63418838767367e-05	0.00280545694899168
Contig23390	3.69591187478211	2.53796048602123	4.65244292227329e-05	0.00281403296332087
Contig4872	2.35805070235394	2.13037134096797	4.68125094793588e-05	0.00282897160007307
Contig28407	1.17441198741846	4.74019415462665	4.69147537333594e-05	0.00283266344646894
Contig11426	4.59177844289502	3.48220035591686	4.74985511613685e-05	0.00285788485449241
Contig8316	1.2820898247454	4.02475272670102	4.77898867613826e-05	0.00287290260747554
Contig5276	2.60691036951447	0.738505396275913	4.79547052981445e-05	0.00288029517895452
Contig11879	2.29371913986522	4.30405778311311	4.80792363566326e-05	0.00288481621359421
W1a23083|c0_g3_i2	7.00960836894016	3.32821486111563	4.81137990063655e-05	0.00288481621359421
Contig41891	3.90406914372901	2.83149987430566	4.81762334873579e-05	0.00288604569486668
W4a1043|c0_g1_i1	3.36712690134092	-0.00871547398705796	4.82666062704661e-05	0.00288894525461628
Contig13924	2.7015032912552	0.69167514452064	4.83870022745973e-05	0.00289112338590719
Contig38971	6.96337960322038	1.29193829873668	4.85487947048901e-05	0.00289827462023156
Contig27302	2.7368003457089	3.74122000489646	4.86456769434993e-05	0.0029015417984185
Contig3512	3.41026286644047	1.79420160324813	4.93632824086305e-05	0.00293925039338309
Contig30146	2.20800946378873	3.31325937830955	5.00904998672445e-05	0.00297740007501051
Contig19088	2.49966268800292	3.569417809068	5.02160104451362e-05	0.00298128059800317
Contig6542	3.93498838163099	1.75304299940245	5.02424089621641e-05	0.00298128059800317
Contig38800	3.6583996360621	3.61736566746481	5.13399910000738e-05	0.00304116545655515
Contig9058	1.84089418949051	3.51918326653479	5.14580680668682e-05	0.00304553890041158
Contig6315	3.5249106224525	1.11167704152783	5.18680379166546e-05	0.00306716562360754
W2b9292|c2_g2_i1	4.00904756779183	3.95335717848672	5.19950402106064e-05	0.0030694018934618
Contig27617	1.86467384550635	4.906094238519	5.20684990357012e-05	0.00307110447782809
Contig10491	1.42776589138388	6.1072940705529	5.25601832616217e-05	0.00309215601219141
Contig4597	3.35647299195477	3.19935640659719	5.37242844121016e-05	0.0031552473930493
Contig32458	4.68973519117642	1.149753026518	5.37848921117159e-05	0.00315611397598775
Contig11068	2.24724348200807	3.55593529192183	5.39289719871226e-05	0.00315711342339483
Contig21171	1.03833435045234	6.03532038773178	5.39319745592712e-05	0.00315711342339483
W1a18093|c0_g1_i1	3.35242770285442	0.281697098904601	5.39395250161599e-05	0.00315711342339483
Contig29202	1.6483569627019	4.28068949297468	5.41219116494696e-05	0.00315978699591115
Contig31591	3.17445268310049	5.82432596649999	5.41229205628086e-05	0.00315978699591115
W0d3698|c0_g2_i1	8.15652311213777	1.28883927601409	5.46225564535563e-05	0.0031837502776403
Contig30905	8.09545975639636	6.27020009406923	5.46378902134281e-05	0.0031837502776403
W1a9331|c0_g1_i2	2.6559865380836	2.13918594116459	5.46721412739835e-05	0.0031837502776403
Contig33030	5.23173040692633	2.22223878898346	5.49379810533614e-05	0.00319382695258866
Contig27169	2.30906165610264	6.03424296970007	5.52023389917634e-05	0.00320648725525828
Contig36894	1.28896631777173	5.30568131346635	5.53063779178885e-05	0.00320982175787867
Contig33667	3.71548770618895	0.753392028462308	5.56443805099302e-05	0.00322671777528181
Contig45620	6.56747579429013	2.46759435384294	5.58227996467548e-05	0.00323196506262576
Contig10069	1.30787187342644	4.82438681099119	5.58287781767496e-05	0.00323196506262576
Contig13062	1.22381556570167	5.37508574690493	5.63520611254519e-05	0.00325951686671185
W4a5091|c0_g1_i1	3.25685436513303	4.05569341821106	5.67234386134743e-05	0.00327549305926398
Contig5615	3.01727143134026	2.29408758151844	5.71232821108131e-05	0.00329581706140108
Contig25341	1.48793268765171	7.38948843868682	5.75908396636154e-05	0.00331723236462425
Contig4334	4.01811493234903	2.60228552788069	5.78760419980334e-05	0.00333087267793364
Contig6466	3.02623367038695	2.11683726888362	5.84568093841232e-05	0.00335868038691817
W6b685|c0_g1_i2	1.87069729983967	2.11677957800082	5.87127750699899e-05	0.00337057358933907
Contig30460	4.06347758587011	4.77816494453495	5.90761194525608e-05	0.00338578472452845
Contig26667	3.49772267035085	1.94168621295922	5.98141955663079e-05	0.00342523353512488
W4a17278|c0_g1_i1	6.15850478525294	-0.0359084213002458	5.99610593016529e-05	0.00343078938807263
Contig17225	1.1397043730911	5.28418735858504	6.01204628972026e-05	0.00343705290875436
Contig4894	3.66609057406021	0.154615906417507	6.03091191742358e-05	0.00344343246398773
Contig14828	2.53475467527497	2.81867669563921	6.0332106455852e-05	0.00344343246398773
W3d28487|c0_g1_i1	5.35142676081133	2.31744663369429	6.08186554050889e-05	0.00346832617136958
Contig6046	4.06581727176104	1.06649028144304	6.09381721642266e-05	0.00347226512119871
W4a23690|c0_g1_i4	5.42481853287537	5.19504806688474	6.09892503654638e-05	0.00347230114239504
Contig20528	1.70977398091701	3.36200110304352	6.11663707457054e-05	0.00347663388205482
Contig33016	7.27417842861498	6.24395431191127	6.15825301212118e-05	0.00349451666389386
Contig27113	3.2217602503294	3.45534880732379	6.17106614297961e-05	0.0034989030045599
Contig1233	1.91132882653422	2.29353344049361	6.21875734568301e-05	0.00352304119850249
Contig9023	1.2595352782915	5.41715080654084	6.23783802362105e-05	0.00353094462863392
Contig27275	2.04137374971972	3.82635130885192	6.28626274571919e-05	0.00355373614350278
Contig32508	2.23814519325995	4.82690958540351	6.28842779925963e-05	0.00355373614350278
W2b29454|c1_g1_i1	2.02552331252244	1.85821436561626	6.30574332326037e-05	0.00355858989840815
Contig11180	2.0548509924292	2.7509964296889	6.30735657260859e-05	0.00355858989840815
W0d7679|c0_g3_i3	6.29553242457818	0.310452892898121	6.32169738031094e-05	0.00356375982048782
Contig36301	1.42909850822963	5.48229889677874	6.44912791980192e-05	0.00362965145523962
Contig13132	1.69193172462704	4.42429806473113	6.46634982489968e-05	0.00363515320983301
Contig30084	2.4729248896705	3.95145400170897	6.46946577470571e-05	0.00363515320983301
W1a10085|c0_g1_i1	4.53797247221906	1.85856333108383	6.49343243860375e-05	0.0036456438957094
Contig21548	1.20388426791648	6.79132702001776	6.53819089120882e-05	0.00366479442527431
W5c26913|c0_g2_i1	2.99605083499654	4.27670805772381	6.58549446240272e-05	0.00368530694988702
Contig30663	3.0981801087507	0.720785918151066	6.62224441739366e-05	0.00370286212622291
W2b5033|c0_g2_i5	6.47763108632426	1.89000012081757	6.67631780252373e-05	0.00373006742681261
W1a25099|c0_g2_i1	4.65564798925653	0.453983989776244	6.68518693972158e-05	0.00373039589219113
W2b9346|c0_g1_i4	7.26593703727482	0.69974149064226	6.68774484391541e-05	0.00373039589219113
Contig24507	3.52388108357711	1.81304609068018	6.72845607112947e-05	0.00374703145864064
Contig33538	1.06798238541223	3.61209107530567	6.73846755579875e-05	0.00374957315117817
Contig6857	3.41356627151552	1.53406663273081	6.74526308993855e-05	0.00375032268987601
W1a3404|c0_g2_i1	5.10845843697332	3.03540660551792	6.75325634930749e-05	0.00375173640868065
Contig31068	1.55046583994635	2.45719521063372	6.77010715150842e-05	0.003758064640747
W1a11036|c0_g2_i1	5.68791471919466	1.52690133516745	6.77937216305748e-05	0.00376017521940026
Contig8514	1.85554271606849	4.13797799754694	6.82250267998861e-05	0.00378105076061977
Contig11690	3.01602439892322	5.66284343336674	6.84329970954103e-05	0.00378647914475183
W1a5677|c0_g1_i1	5.08770019290632	3.28529866819153	6.90967116319186e-05	0.00381664625833833
Contig45282	2.0228852518834	2.73301777934206	6.9909342608537e-05	0.00385576912694777
Contig4972	4.19152967832074	3.40916346128697	7.01085409366318e-05	0.00386365979963991
W4a24662|c0_g1_i7	2.63879424465299	1.06914074149724	7.05956332436082e-05	0.00388739090193923
Contig7046	1.44461631074158	5.89218419877231	7.08447502921452e-05	0.00389799028945559
Contig6223	3.70476279915413	7.12549419965813	7.17231414110962e-05	0.00393860852775366
W2b8705|c0_g4_i1	6.34320190756805	3.5822206585293	7.17546358351216e-05	0.00393860852775366
W0d13981|c0_g1_i1	3.78970608761524	0.883915654304425	7.20296786720112e-05	0.00395055525287002
Contig36210	7.94429932733503	0.982567725945126	7.25142640587375e-05	0.00397396642013616
Contig4490	6.27800974034033	0.603645826272351	7.2786190672471e-05	0.0039856953670386
W3d7701|c0_g1_i8	8.29368399761411	1.26408783551673	7.28805528258153e-05	0.00398769015270788
W3d9265|c1_g4_i6	4.541603794576	5.5549994954277	7.30775943717586e-05	0.00399212458396578
Contig36330	2.0474939027825	4.24783503009484	7.37687616151515e-05	0.0040266862803284
Contig34007	3.03054085264537	6.27016140879723	7.387644859668e-05	0.00402936902520339
W4a25732|c0_g1_i1	5.87180299102287	3.7628855370863	7.53535688751964e-05	0.00410668001014847
W1a716|c0_g1_i1	4.61406736705717	3.06551882229627	7.55294034515157e-05	0.00411300624871418
Contig28771	2.42975482087144	5.52765606071117	7.56767112501496e-05	0.00411777026780261
W2b14621|c0_g1_i1	7.70940061645394	5.89263808363934	7.59634984086373e-05	0.00412523783646628
W6b6132|c0_g1_i1	5.54517439536406	2.8296695714873	7.59998777552357e-05	0.00412523783646628
Contig4194	2.08811539152358	4.04411225932023	7.60536787319228e-05	0.00412523783646628
Contig32101	3.24098819455239	0.432163897507506	7.6170569032411e-05	0.00412832488790466
W2b13444|c0_g7_i1	3.85965716237566	5.50273090918922	7.66211138319387e-05	0.00414947640226594
W0d752|c0_g5_i1	3.11082035479129	2.4150264679494	7.68266754100279e-05	0.00415649369991033
W0d694|c0_g3_i1	3.14656848094309	0.397209119468711	7.68714621104406e-05	0.00415649369991033
Contig6060	3.59235833138822	1.31142221618119	7.70820977421371e-05	0.00416461142212463
W6b7403|c1_g1_i5	5.29185316411674	2.47212256523651	7.75493391792079e-05	0.00418656950147705
Contig4524	2.50171090853105	2.58583327862689	7.87112471706488e-05	0.00422609404465686
Contig45652	3.15889988130651	1.18334028685785	7.90552627915529e-05	0.00424125631213419
Contig5817	1.9345258845149	4.75538056487736	7.93367969283777e-05	0.00425304548767453
Contig9453	4.43726744333629	1.94714548758763	7.95177307186399e-05	0.00425727814659645
W0d6319|c0_g9_i2	3.49817835229574	3.90020513542839	7.96595726215606e-05	0.00426039448538249
W6b25533|c0_g1_i1	4.74587498131238	0.881255550981359	8.04122428627675e-05	0.00429397633881304
W6b26790|c0_g1_i3	3.68434896749379	3.21882436371819	8.05760198118506e-05	0.00429938650828628
Contig3223	1.98101432968888	3.85082837608492	8.06540742845331e-05	0.00430021784752361
W1a13134|c0_g2_i1	7.78452144070213	0.76682157628751	8.10268134339296e-05	0.00431674738566892
Contig9194	3.60631932941685	6.25543992857171	8.10903181131416e-05	0.00431678946354506
Contig7391	1.32015798307255	2.86914217528163	8.15236737050214e-05	0.00433650502972491
W5c22882|c0_g1_i1	3.76968221369078	-0.0917665159823128	8.16317282709537e-05	0.00433889970683111
W1a21851|c0_g1_i1	4.71417020221186	0.841724124289183	8.20946879403189e-05	0.00435029735017587
W3d29273|c0_g1_i1	2.98684575322948	7.0133034781185	8.21034225878466e-05	0.00435029735017587
Contig13937	9.69479728451416	4.31365654582095	8.21621710138981e-05	0.00435029735017587
W1a9849|c0_g1_i1	3.74051748148178	0.418647447751157	8.2228821928373e-05	0.00435047983933418
W1a2530|c0_g1_i2	9.26145481738492	2.15572192899328	8.23784364415656e-05	0.00435170570770978
W0d32090|c0_g1_i3	10.1392013737866	3.17107935879897	8.29278371600709e-05	0.00437082969634361
Contig29605	2.95966765966443	2.49306107473647	8.30008633987766e-05	0.00437082969634361
W6b31682|c1_g2_i2	3.39368270865853	0.92583276321971	8.30366987234702e-05	0.00437082969634361
W1a6027|c0_g1_i1	3.446592225185	0.445345865535689	8.30579562241027e-05	0.00437082969634361
W6b3667|c0_g1_i2	4.49342844962791	1.17699956885513	8.32669661468788e-05	0.00437525617827727
Contig35421	5.73428049526971	2.98725654003741	8.32692002781152e-05	0.00437525617827727
Contig7286	1.70896050812031	4.80565460591067	8.36374939075056e-05	0.00438790852183035
W5c26845|c0_g1_i1	2.3309188258966	2.85884883667114	8.37336482897955e-05	0.00438960737173131
Contig25590	2.61299928535472	4.23221250828654	8.40240444637551e-05	0.00439813158063056
W1a5211|c0_g1_i1	7.60315034103241	1.75970637469169	8.50283195830927e-05	0.00444731709235824
Contig32970	1.69318422562165	7.21094196231627	8.52337982429085e-05	0.00445467942342891
Contig30559	1.84128409992125	1.27537358758828	8.54688595862102e-05	0.00446253188326159
Contig2028	3.72557228159214	3.70574773988666	8.56326171907601e-05	0.00446253188326159
Contig4974	2.01537796753239	2.32907179809983	8.56433725271468e-05	0.00446253188326159
W1a14296|c0_g1_i4	6.01816012749874	0.716904708632132	8.57287918042403e-05	0.00446360378023409
Contig36698	2.31959520545146	2.65558976604512	8.61916436385129e-05	0.00448431082004998
W1a23804|c1_g2_i2	5.03343394273033	-0.0954638134613235	8.7127270651326e-05	0.00452956517633842
Contig24373	2.02885658906947	4.51204430209351	8.76431025988862e-05	0.00455294342497097
Contig1675	3.04449072357668	1.48904422764934	8.7993358427222e-05	0.00456419520026358
Contig2158	1.90555299843124	6.90645986768932	8.79944262380229e-05	0.00456419520026358
Contig27300	2.32688630681654	2.77418094192574	8.80586242728677e-05	0.00456419520026358
Contig15676	2.57640748985102	0.118743619946148	8.93090598296615e-05	0.0046151060106571
Contig44378	3.01445713576792	3.54933213602911	8.96020472462689e-05	0.00462677278023644
W2b910|c0_g1_i1	5.62278631616736	0.235144379556474	9.04717375351741e-05	0.00466817888907129
Contig28018	1.36058554482617	4.31792324060944	9.15012425594592e-05	0.00470718499839514
Contig35385	2.02294983044411	3.45280348077264	9.17708129044271e-05	0.00471752695581593
Contig36884	4.37920461829753	2.35882325297183	9.2025316100733e-05	0.00472707952078034
Contig31355	2.33110084495061	2.92112881167805	9.21449034183089e-05	0.00472969276069279
Contig1901	5.16151209571752	2.57890423675427	9.2626490833367e-05	0.00474733180717969
W4a26262|c0_g1_i3	4.23710184188278	2.88311799118529	9.33333171296431e-05	0.00477999917013958
Contig15847	2.56085206229479	3.05417579206777	9.39234145195767e-05	0.00480664421428364
W6b15895|c0_g1_i2	2.18232416601898	2.05887654317502	9.40598146892508e-05	0.00480951372966756
W3d31038|c0_g1_i9	2.70067531574916	2.58161086418027	9.42737636007517e-05	0.00481236842842581
Contig26342	4.02376211307353	1.44814561976958	9.4318763519667e-05	0.00481236842842581
Contig30873	2.90818142029852	3.89454951312386	9.47290801897829e-05	0.0048255980297304
W2b9292|c2_g1_i3	4.23972216917923	5.24170876608716	9.50782129798339e-05	0.00483697232507607
Contig2200	3.10560506118446	4.16260452185844	9.61606114579142e-05	0.00488481712758018
W2b24500|c0_g2_i4	7.18219659547393	0.860105704948194	9.63025717783235e-05	0.00488614178061003
Contig29496	3.24937897510669	1.17535948435222	9.63517961086186e-05	0.00488614178061003
W6b31636|c0_g1_i1	2.22105927277768	1.10387009279615	9.65682653857942e-05	0.00489108671305003
Contig8086	2.57266625494035	7.44633019838065	9.68095403057769e-05	0.00489607692434041
Contig29271	6.15609547052354	7.15746213710514	9.70172816451427e-05	0.00489940831269146
Contig30551	1.5553705426819	4.42863122808006	9.74341055329564e-05	0.00491685069797981
W2b13915|c0_g1_i3	5.27375547466529	4.45655233135138	9.80780330547817e-05	0.00494571953936025
Contig44151	3.51114240833461	5.45434658989862	9.8956480873901e-05	0.00498271579481518
Contig35497	2.2958924404619	2.10855010929122	9.92930676288735e-05	0.00499600908701069
W2b12602|c0_g2_i1	4.68141201826245	0.922086480801403	9.96460114171168e-05	0.00501010537462599
W6b1131|c0_g1_i1	6.31708725071082	-0.0425170391575415	9.98176555788681e-05	0.00501507216701069
W3d27535|c0_g5_i1	2.22800073922183	3.72836610255212	0.000100328979917563	0.00503708559130977
W6b4900|c0_g1_i3	7.13310084222746	1.45493174875725	0.000101544112755878	0.00508696096740364
Contig24161	2.95026357351116	4.58953184411014	0.000101897962442243	0.00510097494605416
Contig42607	3.32681434388122	2.85073085718056	0.0001032494530518	0.00515737761426813
Contig12514	2.0702421353133	5.28339536305203	0.000103668603557974	0.00517455933292419
W3d24570|c0_g1_i1	7.06275796664651	1.08876396366738	0.000103940662939752	0.00518062542466982
W6b10026|c0_g3_i6	4.52389218085778	0.0574908728696713	0.000104756399281314	0.00521373280935027
Contig10082	2.96295104702402	0.497637057368317	0.000105100827960113	0.00522659568189757
Contig39526	1.24228825050866	3.1076615443677	0.000105909674060278	0.00525972199488964
W6b13595|c0_g2_i3	5.96954171423341	2.7592712841601	0.000106009977771043	0.00526090756303996
Contig5838	1.52338479162345	5.34016912843665	0.000106214037089884	0.00526723674421537
Contig18534	2.16096423057351	1.99250923757975	0.000106569010603351	0.00527472002396826
W1a28143|c0_g1_i1	4.97223520059238	-0.230938555775402	0.000106579558450299	0.00527472002396826
Contig34128	3.10841297610986	1.84604236273383	0.000106594833120349	0.00527472002396826
Contig25831	5.56300974753268	4.36681170464226	0.000106841737207531	0.00527630005947042
Contig37473	4.39091942492373	2.92762571670173	0.000106856727726955	0.00527630005947042
Contig11712	1.21200391813542	5.90731287944111	0.000107252124420158	0.00529062377090814
W1a4811|c0_g1_i1	2.24349720130394	2.06468913121277	0.000107300540216582	0.00529062377090814
Contig15585	3.87242400469879	3.40583843064063	0.000107515567161239	0.00529743129480486
Contig34200	1.92168831516441	1.6053364309968	0.000108039648803635	0.00531944571276955
Contig25255	1.73528564551917	5.36742727926199	0.000108209679034103	0.00532020616233955
W3d1823|c0_g2_i1	7.26942672387521	3.11973309018547	0.000108414031747128	0.00532528230020484
W1a9996|c0_g3_i1	10.4203634123162	3.21276256991898	0.000108838634301034	0.00533748929293749
W2b18247|c0_g1_i1	3.06780719140908	0.159117982678518	0.000108871382021214	0.00533748929293749
Contig40524	1.3555570347322	5.48370824614686	0.000109400773402915	0.00535489678898811
W1a3410|c1_g2_i4	4.68480971738128	1.64688373358716	0.000109410740971919	0.00535489678898811
Contig6830	1.55788145541596	2.25065656481426	0.000109459841092897	0.00535489678898811
W1a26432|c0_g1_i2	3.44347408087492	1.00557573234472	0.000109594096966628	0.00535765687670948
W1a23227|c1_g4_i2	4.84457838912642	0.14962430993066	0.000110324837332004	0.00538407411373345
W4a5938|c1_g1_i3	2.89217627038488	6.69924846960596	0.000110369138983001	0.00538407411373345
W2b21513|c0_g1_i1	5.79899136697342	1.42188542380689	0.000112039905666544	0.00546170735611865
W6b6400|c1_g4_i1	11.0142331245897	3.92586903343693	0.000112317025867229	0.0054713414893794
Contig21781	1.64032050878639	5.65171752179153	0.000112782229095887	0.00548709936453001
Contig2763	1.48842174469863	1.58904791907246	0.000113224490793893	0.00550386168808282
Contig45369	1.42653669684024	3.46120882694267	0.000113355543936713	0.00550634354287358
W2b32418|c0_g1_i1	6.53104283670475	0.935595800467422	0.000114183313386679	0.00553873560749252
W0d1668|c0_g1_i1	8.078733112536	1.46799075388545	0.000114329351208366	0.00553895256848833
Contig15424	1.62614391746298	3.91616402084672	0.000115148453607978	0.00556593985866878
W3d26034|c0_g1_i1	4.1549263603725	3.35263606390524	0.000115263273166284	0.00556758008321518
W2b5522|c0_g1_i1	8.76451821609507	1.92599857719424	0.000115560491842993	0.00557802228228394
W4a18626|c0_g2_i2	4.69076417506298	1.56887744459604	0.000116118529535052	0.00559453652268977
Contig29755	1.4217629534913	7.3327299029637	0.00011612028914699	0.00559453652268977
Contig35542	3.15518489341172	2.4977293494372	0.000116370945193413	0.00560142999968741
Contig33316	1.18701199586139	5.4239397738122	0.000116598941451229	0.00560727678948733
Contig19125	1.82055941406152	4.60554402832142	0.000116655339995145	0.00560727678948733
Contig17857	3.51907603833716	3.73086952232452	0.000116952704561477	0.00561764728567733
Contig33740	1.97775390039125	4.3694984600621	0.000117371624356611	0.00562991194962666
Contig10592	2.198871993648	1.58710034271845	0.000117714695664933	0.00564243588579992
Contig2635	1.57156206956995	3.19136162444638	0.00011839114098122	0.00567091093668706
Contig6217	2.18623004797069	0.69354022697989	0.00011896469744524	0.00568680660444213
W1a15553|c0_g2_i1	5.76847300628814	-0.27087195169551	0.000119058370156664	0.00568680660444213
Contig15008	3.59357918853312	5.54646022322816	0.000119070155813158	0.00568680660444213
Contig14554	4.28032884252089	0.473639352056755	0.000120950080868116	0.00576539886863862
Contig4308	1.56920121963116	4.59220806823998	0.00012112606129842	0.0057697917309985
Contig3821	2.44039257407733	4.56506736148399	0.000121656735928267	0.00578706043359674
W6b16804|c0_g1_i1	4.1239955193652	0.529262109768744	0.000122098430382164	0.00580005463082479
Contig5926	1.75379286822017	5.20368939212824	0.000122267528371855	0.00580008167669986
Contig3542	2.38737224408673	2.79551014070458	0.000123174139346666	0.00583251328001427
W7b2560|c0_g2_i1	6.3583654913913	2.61382578685493	0.00012430415994705	0.00587241176216567
W3d23171|c0_g1_i1	3.41186961387268	1.45538613023335	0.000125082483620268	0.0059010812286157
W4a9362|c0_g1_i1	6.20259270339659	0.807569671772238	0.000125468217289734	0.00591522488526506
Contig7113	1.1842711089782	4.49516312560435	0.000125683067647416	0.00592129836571316
W1a23809|c0_g1_i2	3.005824599473	2.84083120179546	0.000125855178251103	0.0059253513196853
Contig39259	2.12868417268675	6.66181920363958	0.000125955641440218	0.00592602782748672
Contig7039	2.47859860466898	1.33378712034324	0.000127130354597077	0.00597721077023636
W1a15602|c0_g1_i1	5.1315997289789	0.778137830245137	0.000127447539466653	0.00598486100241869
Contig43781	2.39322566960622	2.55409314938325	0.000127466966375317	0.00598486100241869
W1a17128|c0_g3_i1	6.08167479830586	2.0526788192987	0.000127635497839534	0.00598551083292853
Contig1015	3.75192949640601	3.32726763119532	0.000127654723133704	0.00598551083292853
W1a11062|c0_g1_i2	2.1294676524352	3.0653093928381	0.000129164131478048	0.00604804455639251
Contig12836	2.28772094964323	3.45737824147251	0.000129650474706257	0.00606669032969484
Contig35032	1.50844771305577	3.24517677749384	0.000130755386184798	0.00611008468558861
Contig6832	2.77692013509505	1.7993316416379	0.000130846618919947	0.00611019977849238
W4a26016|c0_g1_i1	4.20824227415064	-0.127034759437226	0.00013106812314533	0.00611639393378941
Contig5925	6.47168586286908	0.615000642312311	0.000131957138133686	0.00614511887965729
W1a23238|c0_g11_i1	3.14099864079217	0.698765803606146	0.000132081975804195	0.00614511887965729
W1a23666|c0_g1_i2	5.00076399100892	2.08043326989239	0.000132478118834741	0.00615374932235774
W1a5952|c1_g5_i3	2.02812501227905	3.76145878911543	0.000132494428401531	0.00615374932235774
Contig6280	1.35672890337519	3.74388696509419	0.000132937257327424	0.00617015326794421
W2b29396|c0_g2_i4	2.81332056456559	3.49180161763198	0.000133319201242972	0.0061837110916147
W1a5281|c0_g2_i2	3.88970725093056	1.45083251085081	0.000133715118857316	0.00619789835770151
Contig3967	2.57543247404315	2.4713097035791	0.000134040260312426	0.00620878815466009
W0d26519|c0_g1_i1	6.49346223887725	-0.173410500786896	0.000134251576086641	0.00621022502561403
Contig21622	1.47547395372205	5.88958834331842	0.000134251726495143	0.00621022502561403
Contig25762	1.86551324683997	5.14418390457046	0.000134455628097213	0.00621130858603181
Contig19217	2.1918335442056	2.45497345808388	0.000134882298169965	0.00622304036917637
Contig5612	1.44575666375249	6.77335587108515	0.000134890403167293	0.00622304036917637
W6b16276|c0_g1_i1	9.24463886966284	3.16407889340871	0.000135230366427197	0.00623454560074805
Contig12330	1.34451416594625	4.20931729019181	0.00013553187253977	0.00624426362159135
Contig28822	2.36399098218341	2.9133407236091	0.000136207056772248	0.00626162217236004
W7b3859|c0_g1_i1	2.89371182106637	-0.234896417076501	0.000136272518802233	0.00626162217236004
W6b13624|c0_g1_i3	6.80023010221584	1.0820942240543	0.00013739890651641	0.00630916713364746
W4a13115|c0_g1_i1	5.87752923449544	0.0947572634105286	0.000137645684838306	0.00631628518586016
Contig6281	1.72009554976745	3.65109311183323	0.000137906244880615	0.00632402574791637
Contig21649	4.68467753194346	1.98165308277816	0.000138341439123066	0.0063397589465505
Contig8312	0.905092448562677	4.84815583194891	0.000139022226449011	0.00636671849031158
Contig35018	2.47502725928917	3.50715821528292	0.00013985177672899	0.0063962050432633
Contig40048	1.45118054160188	5.00837691123696	0.000140115272554073	0.00640399365235189
Contig37100	2.45046207645923	3.0421334034933	0.000140312640702649	0.00640875891496003
W6b20496|c0_g1_i2	4.92949222108744	4.12617000337643	0.000141213019513047	0.00644560647156636
Contig33135	2.43698696988564	3.2215295856732	0.000142119078409739	0.00647475657032888
Contig5781	1.85925361255403	2.24063996918178	0.00014213385021163	0.00647475657032888
Contig26420	1.35934716962579	5.95306094933506	0.000142580761438697	0.00649081942549495
Contig20759	1.34106022895489	4.26552840779873	0.000142811024498966	0.0064927136316465
Contig5320	5.55056525669467	1.36052655200974	0.000142958433950135	0.00649512536346908
Contig29004	1.48102672456433	5.31947211871014	0.000143474152689467	0.00649951591879823
Contig15576	3.8045322580895	1.86118283657636	0.000143621625297712	0.00649951591879823
W1a18643|c0_g1_i1	4.33237072260115	2.61280425131023	0.000144387182304614	0.00652558012632385
W6b6400|c1_g1_i1	7.54554593741351	4.06807758985778	0.000144800008513563	0.00653994369160471
W0d15089|c0_g1_i1	4.04240039008782	0.461976569387407	0.000145269357351123	0.00655683960996228
Contig32598	3.36234782621719	0.418218258183108	0.000145378792778858	0.00655747907244715
W2b20370|c0_g1_i1	6.2995023752217	1.07967859801118	0.000146696588675254	0.00660825889508838
Contig24349	2.85332696982846	2.87104690704051	0.000147331559983162	0.00663179479318048
Contig31996	5.043972587509	6.5637255097774	0.000147411756647579	0.00663179479318048
W1a5230|c0_g3_i7	4.84753412053645	1.46554509657879	0.0001486998373931	0.00668100992652863
W1a4466|c0_g1_i1	6.15863940760249	2.90429645426314	0.000149133497129248	0.00669385133215872
Contig6633	2.4532286336366	4.63019007939868	0.000149180147947633	0.00669385133215872
W4a4915|c0_g2_i2	3.15108009569654	7.76622519254475	0.000149324474243787	0.00669596235253964
Contig3607	1.40746696946924	6.01380850291294	0.000150496660862917	0.00674413161491947
Contig6438	1.28515978340054	3.98792805332994	0.000150762671805855	0.00675165662052089
Contig19004	4.32374628718161	3.94947745509124	0.000150971391789242	0.00675599306913954
Contig13480	1.20775026817385	5.57978114860391	0.000151055807377466	0.00675599306913954
W3d20752|c1_g1_i1	5.01470324450452	4.15947595042556	0.000151986685401721	0.00678880436701576
Contig16572	4.31457088183654	3.74436872224962	0.000153391839063962	0.0068471252052209
Contig1056	2.28381563256869	5.02223615294983	0.000154263098775733	0.00688155386580119
Contig17341	2.45737898432935	0.995552867692186	0.000154522376319305	0.00688865557435906
W6b14021|c0_g1_i1	5.5484677096991	0.645120241545562	0.000154929830847898	0.00689788493979463
W3d19214|c0_g1_i1	3.81037657304432	1.52188637481002	0.000155758747094218	0.00692583080102661
Contig11912	4.49833316139068	2.0874146677091	0.000155868458989035	0.00692623484127388
W1a23083|c0_g4_i1	4.87396961770186	2.23911279329336	0.000156081140755079	0.0069312110196475
W4a7641|c1_g1_i2	3.34337256631192	0.571647292347981	0.000156736918606989	0.00695136313244604
W1a13635|c0_g1_i1	5.63110344321065	-0.522726301069057	0.000156883719246232	0.00695339353712599
W2b721|c0_g3_i3	5.39050680639277	2.9973695589245	0.000156985022264826	0.00695340608271077
W6b27010|c0_g1_i1	3.16297481538394	1.51540127885606	0.000157137970227895	0.00695570467313599
W1a13441|c0_g1_i1	6.30347704852067	0.181446098824884	0.000157335136558127	0.00695995637504435
Contig44475	2.71106682727855	3.03765178221721	0.000157557394411666	0.00696531186393307
W2b28123|c0_g4_i2	7.32403937762322	1.10336699175311	0.000158245807067457	0.00698473127019886
Contig37415	5.98183211485385	1.69301369778223	0.000158301092246487	0.00698473127019886
Contig22370	1.18124852415594	3.97033673940249	0.000158449847503756	0.0069868160816006
Contig6264	2.28982707977301	7.54872891970254	0.000159149235566989	0.00701281584100944
Contig26126	1.34110209229987	5.20674417821744	0.000159345129813732	0.00701281584100944
Contig10090	1.90345498352203	2.36224788763467	0.00016018112183326	0.00704279202891101
W2b14247|c0_g1_i1	4.20982825842058	0.903488976278167	0.000160230885594994	0.00704279202891101
Contig25829	3.27524151996181	3.96621407429368	0.000160567874403772	0.00705310014739017
W2b15189|c0_g1_i2	8.21133339401609	4.08350593971746	0.000160745346630596	0.00705639266535536
W1a28620|c0_g1_i1	3.92925988936969	2.83248976549292	0.000161543676597321	0.00708691800353525
Contig8753	1.56541730799695	3.61322903229585	0.000162101706346148	0.00710686920459748
Contig36059	2.59632493993579	5.49184539067045	0.000162692109054846	0.00712821339940365
W1a30598|c0_g1_i1	5.83193398129408	1.62265240014527	0.000162896918252389	0.00713264674118856
Contig1302	2.00655982065796	4.82545651723211	0.000163196448470002	0.00714121928867588
Contig8750	1.23948300858422	3.19064814183091	0.000163527105841932	0.00715114215331122
Contig18085	2.82005972844394	5.71931583134033	0.000163655625493705	0.00715221842157633
Contig30486	4.28954077407254	1.89087744712778	0.000163927474820329	0.00715955326575692
Contig5323	3.6529732948255	2.75183244006845	0.000164489370644372	0.00717498882141533
W6b5463|c0_g1_i1	4.50940313409695	0.244475270651389	0.000165474010652039	0.00720880196278552
Contig35971	1.92212088451727	2.86052101405507	0.000166193909610789	0.00723558455808339
W5c8767|c0_g1_i3	6.25448118693944	5.71501288499884	0.000166300035416121	0.00723562834245412
W2b19763|c0_g1_i1	2.87706475490548	1.30341796371958	0.000166571419811954	0.00724285784491247
Contig36858	3.32341522146895	3.64482864409715	0.000167188909649492	0.00726511807385973
Contig37495	4.04382300808886	5.51945053395909	0.000167854088368094	0.00728574173926635
Contig32028	4.30802407231718	0.782117136787447	0.000167875209182886	0.00728574173926635
Contig10207	2.12988720687099	0.495192823929793	0.000168282685982841	0.00729558311757811
Contig9770	1.34890703843825	7.62811145843784	0.000168313952677738	0.00729558311757811
Contig18967	2.70329975764634	2.20114853639842	0.000169891083367963	0.00735005848547055
Contig29306	2.15614139755911	5.81389785793056	0.000170217520326498	0.00735955550195573
Contig6931	1.78871006391693	3.52172271459578	0.000171175294951222	0.00739167998875943
Contig5549	1.99794184647981	4.18008970942538	0.000171305031582629	0.00739264447266176
W4a28742|c0_g1_i1	3.65687051802943	1.15910497985669	0.000171505838410156	0.00739667285053126
W0d25800|c0_g1_i9	3.15166215329903	2.02607271705608	0.000171850205749506	0.00740284550627923
Contig35057	2.31146741845023	2.00581620513425	0.000171864062050125	0.00740284550627923
Contig5865	1.63424684467287	4.02504381523282	0.000172403674929274	0.00742144449826878
W1a11021|c0_g2_i2	3.17057990725895	1.03978495034142	0.000172579842585024	0.00742438482800773
Contig26818	3.05563449066649	1.98209797515735	0.000172930423544427	0.0074348200583448
W3d2717|c0_g1_i1	4.96127183451162	1.91878357001393	0.000173989161055118	0.00747566912218843
Contig8028	1.30002345509695	5.23651206542206	0.000175002439698498	0.00750515135783614
Contig29402	3.65497869094863	1.97303509690616	0.000175250124985845	0.00751109377523391
Contig38136	2.48769862279507	6.76093987404731	0.000175920630012538	0.0075351392688382
Contig36001	3.69982319773293	3.06441290833129	0.000176796445785355	0.00756323987339812
W0d10860|c0_g1_i3	6.30260610347676	-0.0400566113778693	0.000179800667367034	0.00766793031983128
Contig4367	1.37969080254951	4.86435444250885	0.00018077848850276	0.0077000896786027
W5c11399|c0_g1_i1	2.90045212846819	3.10154807229093	0.00018148107114935	0.00772299090665822
W1a23828|c1_g3_i2	3.71715353537484	4.69736235366133	0.00018154055217011	0.00772299090665822
W2b16280|c1_g5_i1	3.96386042532914	6.11751808374216	0.000182535526691802	0.0077557317118828
Contig18229	1.21945750204439	6.06379582667868	0.000182683384446196	0.00775697599678367
W2b5033|c0_g2_i1	7.02615760697188	1.09515456045968	0.000182790200296129	0.00775697599678367
Contig44639	1.02139011439824	4.12328333787411	0.000183188133546619	0.00776907307965549
Contig31779	2.35349290374401	1.55865081770483	0.000183412214242126	0.00777040954408007
Contig39087	2.35439867224497	3.36524291458885	0.000183491017961429	0.00777040954408007
Contig35737	4.51127841737948	2.54033250939403	0.000183760884512271	0.00777420356653265
Contig36860	1.94276226666169	2.57897210770494	0.000184054941883038	0.00778186103175263
W5c15596|c0_g1_i2	1.87666888993863	3.07862540022609	0.000184404848227275	0.0077918689460895
Contig18304	1.46825502511457	5.6429439005132	0.00018463340885499	0.00779674036705932
Contig28715	3.81401241121882	1.15364099689875	0.00018485034293047	0.00780111514689768
W0d24970|c0_g4_i1	6.87693777901584	3.1495157409589	0.00018594910301947	0.0078426768744094
W1a21320|c0_g2_i1	7.26723118052875	2.08192531259283	0.000186122991369429	0.00784520376113935
Contig39050	2.95250337895323	4.96745791495407	0.00018782582346599	0.00790729485064895
Contig5765	7.40797751133746	3.99623210002538	0.000189029281845367	0.00793853784501546
Contig4101	2.41150765131084	3.50866475457134	0.000190021355470494	0.00797533532911282
Contig8918	6.18313319126056	1.8418786673259	0.00019223037676477	0.00805331789012336
W2b21255|c0_g1_i1	4.244923094838	3.95285459027464	0.000192591298229821	0.00806353055946172
Contig30318	1.6799468443709	5.04727656022803	0.000192918888083045	0.00807233611217762
Contig32800	3.62935834015153	2.93515644229219	0.000193556511647898	0.00808918142668375
W5c12213|c0_g1_i2	3.81106479417612	4.24806431494862	0.000193934250064362	0.0081000499395814
W1a4232|c0_g1_i2	5.22022822031059	-0.129522997416935	0.000194105513016832	0.00810107966687892
Contig28823	4.07168712419734	3.18326038666896	0.000194436427459401	0.00810107966687892
Contig6080	3.06901329291964	3.23161611110406	0.00019471449438824	0.0081031366854482
W3d23976|c0_g1_i7	6.63134364977335	0.399786315370267	0.000195491919700311	0.00813057390743917
Contig8516	1.71450073071922	3.70513521680124	0.000196035505487345	0.00814825840199572
W0d29833|c0_g5_i6	5.69210628881544	1.25663090865489	0.000196446409956495	0.00815374997277481
W2b29978|c0_g7_i2	2.08889103203845	1.26411713279713	0.000196689143795531	0.00815374997277481
Contig30597	2.74076717932519	0.766298832016579	0.000196749967680292	0.00815374997277481
W6b17886|c0_g1_i1	5.9482675542536	1.68296710320159	0.000196767915706325	0.00815374997277481
Contig11596	1.59282395112146	5.00423464778244	0.000198463843940701	0.00821279367968022
W1a27251|c0_g1_i2	7.83897023896441	2.42481114939719	0.0001985426645018	0.00821279367968022
Contig34425	5.14089240757893	1.29559118321611	0.000198929793811152	0.0082238652057713
Contig32251	4.65719761895126	0.753190057377886	0.000200163150365426	0.00826988593394537
W0d25786|c0_g1_i2	7.42809548631613	1.16659537236332	0.000201827775136026	0.0083286627207212
Contig41342	2.21164984059058	1.98910398110808	0.000202473979527126	0.00835032292319422
Contig9203	2.35035691212713	4.27928312200531	0.000202763066084648	0.00835723794295718
Contig7539	4.96738113794769	0.645990320864024	0.000202935466958008	0.00835933815778193
Contig43068	2.18921629880153	1.66105847020808	0.00020394407289323	0.00838791991797735
W5c3417|c0_g1_i2	4.66103734797364	2.588043856722	0.000203994914323194	0.00838791991797735
Contig33226	4.54433221576611	0.506580882656551	0.000204140669990626	0.00838890184883272
Contig16784	3.44761519050219	-0.148552958057077	0.000204797517021529	0.00841087272770041
Contig15650	1.95765770069796	3.67617274328903	0.000205527847334786	0.00842480625859616
Contig8989	2.44187891028699	3.79588934748307	0.000205546985905628	0.00842480625859616
Contig3864	2.6453129305655	2.85122368127619	0.000205626373117758	0.00842480625859616
Contig13258	1.26260757379162	3.78479020448991	0.000205966258922485	0.00843371179901992
Contig36623	2.78125851455587	1.22907247110395	0.00020633633153892	0.00844384207638938
Contig27339	3.52006466241573	1.77646716868964	0.000208913543566939	0.00853408725863474
Contig33479	2.98974837077126	1.69994618839084	0.000209295504883973	0.00854461933106385
Contig37900	2.12112117689012	2.60211902831913	0.000210411880898939	0.00857493818000932
Contig11283	2.00022786288575	5.60715268221204	0.000211754854845056	0.00861636850490551
W4a18626|c0_g1_i1	4.96563684108057	1.7955967600751	0.000211804037515983	0.00861636850490551
Contig12719	3.45808126883086	2.63147332331983	0.000212222108467295	0.00862380403114906
Contig42072	4.23312269861978	2.63788958092616	0.000212284767756808	0.00862380403114906
W5c27095|c0_g1_i1	1.96451105719238	0.0685030194821919	0.000212371248020664	0.00862380403114906
Contig4516	3.35875202106383	1.6053335249423	0.00021253741483144	0.00862380403114906
Contig25228	1.44858307322835	7.70081870563675	0.000214101346320831	0.0086739398881433
Contig5740	2.61537634765859	3.46478746755176	0.000214664741472044	0.00869164910882573
W2b1811|c0_g1_i1	6.52488180130611	-0.175490776316852	0.00021506271145793	0.00870124646467661
Contig8253	2.43031008873083	3.60711963228925	0.000215689965756157	0.0087126594618121
Contig37421	3.27371263333083	2.18208802128039	0.000216316630690715	0.00872939632552089
W3d13713|c0_g1_i2	3.17403815546333	1.85897308491296	0.000216484767661323	0.00872939632552089
W1a30598|c0_g1_i2	5.22492304512649	1.77299550435382	0.000216681168839882	0.00873220035924284
Contig45210	2.15612191417884	2.6126152818478	0.000216925489544158	0.00873693112715243
Contig6708	2.51315442324727	3.84033239732473	0.000218879069533199	0.00879296203219921
Contig19215	2.84469461494609	1.25763218855132	0.000220402809956603	0.00884592782211833
W5c20325|c0_g1_i1	2.78335303350772	4.67180515612495	0.000220959600966634	0.00885794481871597
Contig28628	3.50701425257806	4.54773407629422	0.000221738280193477	0.00887881867497232
Contig26596	1.66160303411329	4.3804927772996	0.000222677257987733	0.00890605521313865
Contig43727	2.54881236527146	2.40352948689638	0.000223754144155762	0.00893873781226315
Contig30234	1.83673459370547	2.74116526488786	0.000224834701123592	0.00897149110013862
Contig45342	3.46639075351095	6.73458952104699	0.000226493636826797	0.00903245075901626
W4a11699|c2_g2_i5	4.97951459049265	0.251284297788047	0.000226944223769268	0.00904178563194944
Contig44724	2.02625988767877	4.86096948521205	0.000226990434274881	0.00904178563194944
W1a1779|c0_g2_i1	5.24792568729129	0.891246597004927	0.000227376377178115	0.00904961192720337
Contig4140	1.31733917761854	4.37365256697306	0.000227449858119215	0.00904961192720337
Contig30647	3.81681511120596	2.74991842366634	0.000227890033184816	0.0090606720378285
Contig8219	3.58613070173031	2.57539215387143	0.000227991108343779	0.0090606720378285
W1a23083|c0_g3_i3	6.96697550916724	3.05029944144517	0.000228388170177933	0.0090712143852784
Contig15968	4.01922998829279	3.22578081359421	0.000228993790612222	0.0090900234114305
Contig19323	1.1093043952337	5.78072631140571	0.000229612320145635	0.00910758263711364
Contig30751	1.43597158691881	2.74950486592367	0.000229700770833759	0.00910758263711364
W1a5693|c0_g1_i1	2.72059425478615	1.20315421220712	0.000232150143775048	0.00918353948064602
Contig24048	1.91969569428885	1.1419159707933	0.000232405071233712	0.00918834340215904
Contig12387	1.29106654837632	3.86394696890714	0.000232915354980616	0.00920251820452337
W6b11037|c0_g4_i1	6.56319567171223	3.52326490930966	0.000233030991842228	0.00920251820452337
W1a28620|c0_g4_i1	4.21453902210736	1.81636853742528	0.000234016308915071	0.00923612991699666
W7b1560|c0_g1_i2	3.17395231846407	1.99001738997531	0.000234164253502135	0.00923667272037763
W0d24970|c0_g3_i1	9.44113031015924	2.59818067566116	0.000234861651370701	0.00925357595142995
W3d6287|c0_g3_i1	4.59130113569762	3.7485570216272	0.000235051526569746	0.00925369682004906
Contig29055	2.92499739187883	2.41092049967065	0.000235133596848353	0.00925369682004906
Contig30395	1.74815610455201	4.96406072626754	0.000235761580374879	0.00925805588293076
W1a13134|c0_g1_i1	8.09247110021221	1.29985078194792	0.000235881775027208	0.00925805588293076
Contig8235	1.58679480338396	2.66958240194968	0.000236143670781095	0.00925805588293076
Contig33181	1.33366081726078	3.97994518582256	0.000236168011531018	0.00925805588293076
Contig4598	2.19645104426979	3.16121101969949	0.000236347324809881	0.0092591115886817
Contig4655	1.92122520565684	2.43032347447445	0.000236643640455107	0.00926544656416719
Contig5184	1.81313697136463	5.34038503160714	0.000237193819898448	0.00927954909243522
W3d27914|c0_g1_i1	4.3181245139433	0.338952094369621	0.000237408268709008	0.00927954909243522
W0d33415|c0_g1_i1	3.82517227409783	-0.0244987260404457	0.000238048899310639	0.00929930864775818
Contig28742	2.71581322901583	3.86382032835202	0.000239126567756922	0.00933081627655582
Contig4389	2.3284073601998	1.23617062791288	0.000239354404587888	0.00933441494424562
Contig1984	2.54034035027866	4.07362311680816	0.000239532796938605	0.00933444058817896
W1a53|c0_g1_i1	6.06406150809374	1.86479609671927	0.000239734995808908	0.00933444058817896
Contig25605	1.55638558392447	3.25941564568786	0.000240802475802074	0.00935707239703706
W1a18221|c0_g1_i2	2.34220913676329	0.843515795808598	0.000240890353856495	0.00935707239703706
Contig35721	1.80630294985596	2.55921370537813	0.000241111040964198	0.00935707239703706
Contig4214	4.57663167285089	2.86236177285356	0.000241381702158923	0.00935707239703706
Contig37480	4.28544658266849	1.08207095472162	0.000241562024390999	0.00935707239703706
Contig28483	1.85851730331045	7.91519377803217	0.000241579683629497	0.00935707239703706
W1a5281|c0_g4_i1	3.98597534979407	0.578652523381887	0.000241655718640941	0.00935707239703706
Contig5614	1.83620209402963	3.29852497047066	0.000241702619739829	0.00935707239703706
Contig4996	1.60276068220006	1.30810967049825	0.000242218158135216	0.00936649452851865
Contig724	2.4439428801984	3.19656684225318	0.000243414709612561	0.00940747966987748
Contig23443	2.19267328452613	6.12259833702626	0.000243603448919076	0.00940949079461159
W1a30176|c0_g1_i1	5.14705175701957	0.736515020771369	0.000243924162469563	0.00941659447622264
Contig13576	4.29894547133366	4.90472077066702	0.000244220094148977	0.00942124993871212
Contig35435	2.07915610473126	4.48254756737257	0.000244686517932707	0.00942324453428376
Contig4445	1.17742177726535	4.8012928436324	0.000244997299254712	0.00942324453428376
W6b181|c0_g1_i1	4.69710186603751	1.24187568498648	0.00024516712485957	0.00942324453428376
Contig42460	1.53200053819081	3.8221961596087	0.00024541418953687	0.00942324453428376
Contig5679	1.02706139139008	2.73156875446195	0.000245465444124401	0.00942324453428376
Contig36795	2.70721428039887	2.34672916719703	0.000246102788608344	0.00944244545456494
Contig22232	1.76099022847208	3.10790435796986	0.000246241364122679	0.0094424989277394
W2b16098|c0_g1_i1	2.13343160860363	0.937916621902211	0.00024696786456703	0.00946508466251547
Contig36458	3.71370293696777	3.50728112130337	0.000247113495839337	0.0094653957404637
Contig22483	1.1927192842663	3.91109124358975	0.0002476305028781	0.00947905664592925
W2b24547|c1_g2_i1	4.39976076499497	2.59191562053056	0.00024875995561111	0.00951258070256886
W0d32090|c0_g1_i2	4.77118614057675	3.41101301532527	0.00024928324125072	0.00952729820198198
Contig7234	5.86340949626114	0.827442468600403	0.000251204431693332	0.00959539591693419
Contig5165	1.12651338710128	5.23474050877141	0.00025250671037762	0.00962655429699959
Contig10244	1.70863801681049	0.777571938408182	0.000252582990081107	0.00962655429699959
W5c17606|c0_g1_i8	5.06495568426587	0.399811473207793	0.00025271942722394	0.00962655429699959
Contig13932	1.78111044135067	2.61822418852534	0.000253661078682792	0.00965020929839717
W1a2682|c0_g2_i1	3.72704339301787	0.575549868927665	0.000253968929898279	0.00965020929839717
Contig34942	2.66917282707233	3.0260916683843	0.000254063954125156	0.00965020929839717
Contig6625	3.4032807049427	4.16431010091239	0.000254127385122873	0.00965020929839717
Contig21085	1.48390565774324	6.03387219821911	0.000254321822223565	0.00965020929839717
W1a19351|c1_g2_i1	4.90852726788451	1.69260930956436	0.000254750355219404	0.00966114404984133
W3d8548|c0_g1_i1	4.25640293986597	0.233497606865781	0.000255566347404469	0.00967609616311575
Contig12589	2.91556642406896	2.15387723169088	0.00025593105027558	0.00967925607283995
Contig5959	2.91403940696612	4.47355597811614	0.000256898217074115	0.00970516908762102
Contig15419	2.13611454462083	3.01785348547532	0.00025721593055539	0.00970649985817718
Contig7508	1.93426506621454	2.11989281855304	0.000257233488630114	0.00970649985817718
W6b12658|c0_g1_i1	4.32507696495803	2.27571209095628	0.000257806170218098	0.00971813488962329
W6b23642|c0_g1_i1	2.74249566425082	-0.20496643247758	0.000258142693792159	0.00972549419764743
W1a13843|c0_g3_i1	2.77084233777372	1.52638332226008	0.00025961876254973	0.00977017871355545
Contig6614	1.78937799248383	4.71922225488682	0.000259896519417132	0.00977017871355545
Contig13542	1.26100095555892	7.54831068727398	0.000260071343428808	0.00977141414349986
Contig32779	3.33012529209429	2.73914521911581	0.000260358362043809	0.00977686130725558
W3d24823|c0_g1_i1	3.48194413409854	4.67169854309093	0.000260853951716069	0.00978972225010068
Contig17317	2.05080449669948	6.6636936599129	0.000260985302314835	0.00978972225010068
W2b18187|c1_g4_i2	6.19426031714665	0.250379827265806	0.000261366893660899	0.00979679690825559
Contig16959	1.69432995671136	3.32554647286759	0.000261458564627869	0.00979679690825559
W1a4794|c0_g6_i5	2.70372594992461	2.14210399326219	0.000262002803873477	0.00980199334040231
W1a770|c0_g2_i1	6.84237868114635	0.473312464256982	0.000262097624438156	0.00980199334040231
W1a14445|c0_g2_i1	5.1554328070124	0.609835356430232	0.000262166866278485	0.00980199334040231
W5c16719|c0_g1_i4	7.88472678273162	4.25146551687552	0.000262324071397149	0.00980254640738792
W0d8083|c0_g1_i1	3.29538983353847	0.289434610996538	0.000263363848738049	0.00983072691775346
Contig2826	2.00342646398687	2.31537049694438	0.000264525477077245	0.0098678807753847
Contig6028	1.81974542712465	3.39504169718166	0.000265686694121318	0.00988526839446407
Contig13635	2.1224115941798	6.12949634525387	0.00026603169006874	0.00988741538380751
W0d9455|c2_g3_i3	3.18208722048658	0.459154948972498	0.000266326989674364	0.00989304876053201
Contig30627	1.41131259642386	3.2806372144427	0.0002670914392634	0.00991074821961097
W2b29945|c0_g1_i3	3.17882003553318	0.199568197245919	0.000267424653997971	0.00991776604740753
Contig11266	5.2306990056586	2.15387350741691	0.000268893853038109	0.00996688297917024
Contig709	3.29072854073904	2.48825645676042	0.000270267247153894	0.0100123978235182
W1a5205|c0_g2_i3	4.50732202857302	0.860520933419708	0.000272289022496014	0.0100818708964205
W2b23334|c0_g1_i1	2.72085709569542	0.401294081691252	0.000272437954943823	0.0100819619971469
Contig2191	2.15428009319543	2.81019102323505	0.000272984534280703	0.0100967605930195
Contig2364	1.51054516714937	3.49762423854902	0.000273173961237168	0.0100983405477319
Contig26950	5.06817894400524	-0.2208233916429	0.000274061625350163	0.0101257164767055
Contig38243	2.2937138641126	3.55302069371465	0.000274539394172234	0.010137926813124
W6b11037|c1_g1_i1	9.32647252416963	3.01733478557176	0.00027585206776277	0.0101809380848509
W3d18116|c0_g1_i4	3.70809445344314	-0.0868514486775859	0.000276331227784906	0.0101931570583551
W1a18112|c0_g1_i1	7.48857721308409	5.10215855624267	0.000276517174737675	0.010194552850318
Contig24016	1.21225606152228	5.48716150851572	0.00027730565141663	0.0102126819680629
W4a28205|c0_g1_i1	2.38900847378303	2.62615373305449	0.000277689649326783	0.0102213550494445
W2b25270|c0_g1_i2	5.3611699356964	1.64779767014459	0.000278516434850935	0.0102463085214642
Contig13906	1.89787656017637	5.45471355797472	0.000279090543943615	0.0102582056935668
Contig39229	4.21786130329958	0.227448469011179	0.000281450761209215	0.010337683455471
Contig3113	1.21403360373855	5.18227358781119	0.000281840489410715	0.0103464771024631
W2b5522|c0_g1_i3	7.83787888954137	1.21635162815376	0.000283175322612705	0.0103844026670633
W1a11869|c0_g1_i1	5.6114352702755	1.42803336327166	0.000283729159437065	0.0103915073608097
Contig34220	2.54603789805783	5.25699978275012	0.000284174417368323	0.0103988801149901
W4a8089|c0_g1_i1	4.69301252208903	0.645522116924069	0.000284984418528479	0.0104229795409948
Contig13674	3.04730500684268	3.38432595317173	0.000285898516018683	0.0104508585526277
Contig2436	4.06927128285712	6.5016448687465	0.000286207436023838	0.0104565977900174
Contig12661	2.24905475993964	4.94149992919064	0.000287963401862504	0.0105151707570291
Contig5921	1.42007983886087	4.12572633167362	0.000288253185717099	0.0105201714100102
W6b7381|c0_g1_i7	5.05248920721476	3.133468058878	0.00029003495463345	0.010576749597626
Contig2595	1.5260294351325	5.20855698017473	0.000290110751399317	0.010576749597626
Contig6996	4.55539113466529	0.606886670773896	0.000292051484497683	0.0106362369211347
Contig4158	1.34587613534987	3.2786478372734	0.00029234312029768	0.0106412277399947
Contig32985	2.95871091674926	1.69954284584961	0.000293466669329142	0.0106661230118567
Contig3724	1.79482746751616	3.41651981782425	0.000293491936664002	0.0106661230118567
Contig17779	3.13414830057219	6.18549625853198	0.000293826777271754	0.0106726568512767
Contig37112	4.13438923572167	0.944019508553239	0.000294528324571108	0.0106924966439233
Contig37877	2.01636876645654	5.46994386874767	0.000300202053953084	0.0108698094569693
W1a6250|c0_g6_i1	6.61281249514488	0.707319682343077	0.000300810478274256	0.0108803924543214
Contig5192	1.92156591317299	4.00617987298505	0.00030200464558904	0.0109121174620392
W6b4400|c0_g1_i1	3.61964298785282	0.351021999257992	0.000303619424445246	0.0109589576420635
Contig8849	1.26575168257457	5.49795163474	0.000303808657220239	0.0109600406151905
W1a22138|c0_g1_i1	3.12803293612662	1.71008581704304	0.000306258751961134	0.0110368599031355
Contig3980	1.78789735598573	2.93063835445799	0.0003083786108983	0.0110998546183162
Contig11038	1.19344947297231	8.29352162333017	0.000309225029966256	0.0111204687892567
Contig16026	1.53870800060539	1.76107199257211	0.000310085938380474	0.011145605906321
Contig41407	2.382546415349	2.26137307554134	0.000310646669060339	0.0111599329461176
Contig4594	1.69294904418049	5.51189494187116	0.000311003326773794	0.0111669175735492
Contig5546	7.65294441431354	5.81891069423942	0.000311435049857764	0.011176588817419
W2b21846|c0_g1_i1	6.80078772222293	4.89629647684877	0.000311609711725606	0.0111770295349124
Contig14880	1.42136277101272	3.50743786185516	0.000311976827954449	0.0111823289463017
Contig42932	1.78798384628323	5.33268771922675	0.000312526862735684	0.0111910859736721
Contig12086	1.58370328801652	3.28733687696421	0.000312651939902537	0.0111910859736721
Contig12910	1.99012060729394	5.00399314914495	0.000316386708251839	0.0112996237397826
Contig44958	1.11474652828259	7.06991331809901	0.000316398349146436	0.0112996237397826
Contig13263	1.36784052762189	3.03267966694324	0.000316505035017156	0.0112996237397826
W3d21477|c0_g1_i1	3.18347169356199	1.00185784590428	0.000316782434570415	0.0113036643526961
W1a5205|c0_g1_i6	7.03003620242981	0.723629824149887	0.000317977084547624	0.0113404138256902
Contig7581	1.35304779576092	3.65673773899014	0.000318237733097099	0.0113438320272084
W1a23828|c1_g3_i1	5.47597869139047	3.90408019423614	0.000319189241130919	0.0113718601684904
W2b21645|c0_g2_i2	3.52529423306286	0.743169293322551	0.000320702789680642	0.0114198729535944
Contig12067	1.8092991768757	3.21877072880044	0.000321552798039052	0.0114442203695057
Contig34836	2.44357159987193	3.3877765604622	0.000322807081570724	0.0114829235341995
W1a10354|c1_g10_i1	1.89734357280642	4.66011554042429	0.000323087965985741	0.0114869787576088
Contig18549	3.80556154143175	2.36436061053662	0.000323583008854175	0.0114986399924887
Contig18155	1.28800792517612	4.96834571181215	0.000323879484135509	0.0115032366625466
Contig10097	2.2009022595135	2.4162794323393	0.000325143869698329	0.0115184265769817
W5c20303|c14_g3_i2	8.64685528687567	5.77106212558364	0.00032631194269494	0.0115538598969023
W0d15823|c0_g1_i1	4.45212757132975	0.0117981655092718	0.000327281438541877	0.0115808096613754
W1a12399|c0_g1_i8	6.04066090813313	0.321187744823406	0.000327409571144766	0.0115808096613754
Contig11361	2.24048642364133	0.836502219233522	0.000327842763506737	0.0115901762186419
Contig44203	1.96192356004915	3.61849974322771	0.000328279462902027	0.0115996570792979
Contig27573	2.81889182975167	1.32711542420687	0.000329260659020281	0.0116229947982404
W1a23805|c1_g1_i7	3.59733368940807	-0.234104462133887	0.000330035253930432	0.0116318415763131
Contig31221	3.43326333221425	3.58248954601356	0.000330381559657319	0.0116323524100545
W1a29465|c0_g2_i1	3.79992413451611	0.846743017028759	0.000330387740609842	0.0116323524100545
Contig9616	2.44940884487787	2.34673153692578	0.000331517667508881	0.0116661677351592
Contig18441	2.33848685696188	2.03166136486434	0.000333320042931092	0.0117056557117515
Contig11163	3.07354524908675	0.66049179867246	0.000334691874930893	0.0117418507315205
Contig37235	3.40341792526492	3.96191754374698	0.000335976665350584	0.0117671979772771
W6b10026|c0_g3_i12	4.58694659788661	-0.0684079281632452	0.000336319490833472	0.0117671979772771
Contig44341	2.84228772679127	3.33333720284774	0.000336333587641003	0.0117671979772771
Contig4659	3.79980613412424	0.532775766450943	0.000336390141304632	0.0117671979772771
Contig21342	1.15367131848342	6.13953928446069	0.000336931666300055	0.0117671979772771
Contig26141	2.79219073234453	0.837528297353701	0.000337824138296341	0.0117916384823599
Contig448	1.63508447414539	4.2855421994747	0.000339226168729628	0.0118345745798265
W4a25988|c0_g1_i1	2.95517999681832	1.97749856096986	0.000340453482689062	0.0118713749343736
W0d14206|c0_g1_i1	6.04654156922965	1.60686649028321	0.000343309103559624	0.0119588320932267
Contig25386	1.91784828440796	2.50013697201558	0.000346169555112165	0.0120523737063634
Contig5998	1.41146734396349	7.27576165318587	0.000346569497914645	0.0120575117251528
Contig32400	2.99180879898619	0.890585623403181	0.000346725436967079	0.0120575117251528
W0d18840|c0_g2_i2	5.22929549647209	2.54844162025204	0.000346842648997596	0.0120575117251528
Contig22002	1.16555356549168	4.67968501729866	0.000347918946835192	0.0120856263853771
W0d10984|c0_g1_i2	2.80042187323763	1.23049372440095	0.000348293322270888	0.0120896247899898
Contig31005	4.88895907427287	2.20518209717347	0.000349960319565691	0.0121413652804161
W1a10307|c0_g1_i2	1.97819254496062	2.90769892722814	0.000350196677511865	0.0121434446884114
W5c21257|c0_g1_i2	3.01923230035248	-0.17012426919849	0.000351159773467901	0.0121595769363548
Contig33696	1.48677159288481	3.2190975015354	0.000352171888531843	0.0121865898606994
Contig40307	6.91620956432366	0.133646728256666	0.000352326153864364	0.0121865898606994
Contig24774	2.29178169313761	5.72096390096151	0.000353463613520272	0.012213658356339
W5c11058|c0_g5_i3	3.19765618980005	0.406640802533277	0.000355706756444738	0.0122665368034089
Contig5096	3.59893703289343	3.46147442715466	0.000358551573232646	0.0123460839863679
Contig6807	1.29411323061803	6.21833835529308	0.000363288876199996	0.0124842236278573
W0d16615|c0_g1_i1	2.44855000133227	1.66163697907209	0.000365163736561897	0.012533950918436
Contig23544	1.91359225785194	7.61662163445212	0.000365247523655496	0.012533950918436
Contig35519	1.32115641925617	5.54673060894655	0.00036528221673615	0.012533950918436
Contig15593	5.39750963450919	0.0444956033629631	0.000366432122315481	0.0125671429213847
W1a11585|c0_g2_i1	3.86617084439758	1.12793905879704	0.00036752785896083	0.0125859092477571
Contig8473	2.46646282487492	4.56706731413238	0.000368094768413788	0.0125990547486116
Contig34926	2.79283061426823	1.6729618253964	0.000368418384868988	0.0126038639499514
Contig3242	1.3445106296762	3.64353833774125	0.000370700393322687	0.0126756331213051
Contig23585	1.04728383778931	5.50309958202701	0.000371472348059828	0.0126957222749027
Contig11592	2.25773954887213	7.30167836438949	0.000372230316534004	0.0127153137209273
Contig779	1.45528367592961	4.96965261649608	0.000373880451351021	0.0127653468389848
Contig5468	1.95385657836749	3.31414777631814	0.000374247037507429	0.0127715280543933
Contig29709	1.10141480932921	7.16925048931263	0.000374554582446092	0.0127756893057133
Contig16668	1.70994730287966	3.64844066379189	0.000374939432659515	0.0127824819360177
Contig39698	5.94292476007884	-0.0907454312609731	0.00037586391600414	0.0128013186869852
Contig24235	3.61725903810241	2.02155519843775	0.000376744933804255	0.0128249788741911
W0d595|c0_g1_i1	2.89102580124841	1.8788645520563	0.000377146288083817	0.012832293323248
Contig33762	3.20181947830939	2.82141637733229	0.000377332660481373	0.012832293323248
Contig31492	2.29700662371539	2.63002308402365	0.000378140262722699	0.012853407685792
Contig6229	1.09370547840562	7.21432032314188	0.000378820954633437	0.0128701895110211
Contig5292	2.7963336309833	3.25676063991742	0.000379386681758563	0.0128766982637108
W1a20369|c0_g2_i1	2.80693533814937	3.23549533060295	0.000379608893175357	0.0128778902587709
W6b23575|c0_g1_i1	7.88517778122234	0.914986982265733	0.0003809336518129	0.0129164655771357
Contig28655	2.33260485956602	3.04954257219875	0.000381663015814791	0.0129211435887896
Contig207	1.34874773090441	2.65121967528248	0.000381701827712846	0.0129211435887896
Contig11311	1.1685852886816	3.30014134485682	0.000382363180213831	0.0129330822705053
Contig35450	5.03438984936752	1.59131491320535	0.000382765740783285	0.0129370788711685
Contig40166	1.19381065533349	5.48883750174935	0.000382857241698197	0.0129370788711685
W6b30437|c0_g1_i1	3.83361328675815	1.39785845625346	0.000385747542016685	0.0130153366161089
Contig23556	3.01982156696865	2.60508875983453	0.00038592953907308	0.0130153366161089
Contig41877	2.16153675387849	2.80903426596984	0.000386822052631189	0.0130390477603869
Contig36571	3.75802561111903	2.77298086716925	0.000387026527939255	0.0130395545624644
W2b5503|c2_g3_i1	4.65046441470695	2.13814736137424	0.000387412670193838	0.0130461785297369
Contig5931	4.52383649764641	3.63077694888985	0.000387959945256985	0.0130518372199065
Contig5145	1.70207878307502	6.85253532618793	0.000388912340571553	0.0130774861876996
Contig1927	1.60852181152763	1.03424348992351	0.000389900902284047	0.0130851579258974
Contig15933	2.22511388043209	4.95495563545114	0.000390227809350098	0.0130897468680243
Contig32250	1.20207093007406	4.95716974523515	0.000390836061744065	0.0130965624967669
W7b7396|c0_g1_i1	6.77551629968425	2.73804268115949	0.000391001800483148	0.0130965624967669
Contig44808	2.41182217130065	1.27186321698132	0.000393072031967604	0.0131467123928057
Contig9649	1.80104849646435	4.13603920460733	0.000393935037028198	0.0131627846935558
Contig40706	1.99396876734319	3.06559497664882	0.000394473102750669	0.0131743680778914
Contig37315	2.61047198183867	3.10990560139023	0.000397485011854145	0.0132581010458835
W6b664|c0_g2_i1	2.5321695913398	4.06577822748059	0.000397558120622727	0.0132581010458835
Contig25075	3.94977640856278	0.229091458197216	0.000398495761216744	0.0132829347390174
Contig44166	4.28620273914368	1.7276223055019	0.000399601875113989	0.0133004817542776
W2b13876|c0_g1_i3	7.27961354365539	2.58481757498595	0.000400831444359948	0.0133349589068071
W5c2011|c0_g1_i1	3.48130947958744	-0.0949148088880085	0.000401522658794812	0.0133515012802727
W2b8736|c0_g1_i2	2.99489623802022	1.30237180546729	0.000401792367855122	0.0133540184761969
Contig23247	1.57459688347657	3.51364888967235	0.000402144412090428	0.0133592684232666
Contig9402	1.1195565741112	4.99680322368545	0.0004027329817736	0.0133678782911533
W3d26052|c0_g1_i1	2.33474033096571	4.88885777393056	0.000404900652369537	0.0134313839536867
Contig11293	1.49521489552755	4.2697195940917	0.000406802242915738	0.0134829222145544
Contig33253	1.16313567834682	3.77049227234606	0.000406854827347876	0.0134829222145544
Contig4475	1.59662461835988	3.84827469186412	0.000407844134848046	0.0134965036008946
Contig29666	1.48223294065659	2.41038718622673	0.000408639204903602	0.0135053176605315
W3d30990|c0_g5_i1	4.21233762974177	6.20674322006229	0.000408666900723641	0.0135053176605315
Contig29222	4.01257953218295	-0.346600450900301	0.000408699103424092	0.0135053176605315
W6b14431|c0_g1_i1	5.22646422921285	2.88228175210377	0.000409302111160823	0.0135168519698309
Contig30909	1.56871221343365	3.15971080649151	0.000409466313091421	0.0135168519698309
W1a14647|c0_g1_i1	6.46550372955949	0.0577421666590102	0.000409637279304207	0.0135168519698309
W0d11769|c0_g1_i3	7.62417218751394	3.57676990220165	0.000410604675664353	0.0135422812819016
Contig6025	1.50294040663161	3.48229432180225	0.00041400518986351	0.0136348350376484
W2b13125|c0_g1_i1	5.75545031515453	3.20150013991714	0.000414385537279941	0.0136380144530025
W0d28006|c0_g1_i1	6.33018767348625	0.81204154529908	0.000414563271023788	0.0136380144530025
W6b15571|c0_g2_i3	5.42723564805551	0.906248344639569	0.000415601517239545	0.0136602679759442
Contig7061	3.786486583157	2.63750457992068	0.000415769720618362	0.0136602679759442
W2b28123|c0_g4_i7	4.46108385568593	0.511406844310806	0.000417477032480143	0.0136961412822459
Contig25110	2.82266401533197	2.26144315630172	0.000417492561938206	0.0136961412822459
Contig35026	2.43248426798222	4.25076931671414	0.000417657492902054	0.0136961412822459
Contig15809	1.85559135369755	2.07856416445897	0.000418183534651992	0.0137068614557933
Contig32572	2.54835163135699	3.34241143570645	0.000420704559688207	0.0137829301534786
W2b30005|c0_g3_i1	2.86343755061717	1.17505498302211	0.000421713989292777	0.0138094278358708
W2b24425|c0_g4_i1	5.64183736254963	1.55484667197681	0.000425410573501149	0.0139172341232087
Contig30371	1.72157038381047	3.16149128058111	0.000426074269271999	0.0139323249893255
Contig6193	1.49506987981841	3.12060353531819	0.000427524251064853	0.0139553288413306
Contig13774	2.07001079641881	4.24426634415514	0.000427633307410202	0.0139553288413306
Contig41043	5.48001448891993	-0.289836965414379	0.000427798531957044	0.0139553288413306
W6b11257|c2_g1_i3	5.2524480308415	1.47485265187389	0.000427983675590987	0.0139553288413306
Contig3333	2.62345650692754	0.679904304863438	0.000428463044850651	0.0139553288413306
Contig1526	1.78822096362636	1.90559260367301	0.000428601644010943	0.0139553288413306
Contig6831	2.27375718453657	1.99588466385854	0.000428787477573124	0.0139553288413306
Contig9965	1.62384850435599	5.87556790243096	0.000430202930544413	0.0139875900402613
W2b8743|c0_g1_i1	2.88771425138312	3.20014749670989	0.000430599894303582	0.013993886650002
Contig28058	1.92977372374704	3.77015468578367	0.000431268228112604	0.0140023842818145
Contig39493	2.59911532340036	2.09119870436771	0.000433260866842272	0.0140538228023032
Contig40060	4.15100222757309	2.87063632679899	0.000434554857102964	0.0140891568177632
W1a23817|c0_g1_i2	2.20207796278663	2.2193972379298	0.000436189929684794	0.0141327183048797
Contig4534	2.7121594629014	2.74256147409977	0.000438080804708161	0.0141767644333202
Contig26151	1.12921997516249	8.10164030649278	0.000438818449240028	0.014187295208121
Contig5183	4.28468960628515	2.00645998330332	0.000441004548246622	0.0142370051075411
Contig5570	7.23372716801242	2.52260866531364	0.000441719689523109	0.0142370051075411
Contig9869	1.46785946926256	5.60708752948554	0.000441966046215066	0.0142370051075411
W1a7131|c0_g4_i3	4.00734862918382	2.02422241315232	0.000442010691463496	0.0142370051075411
Contig28878	1.32436034853575	4.18342787282849	0.000442420624408753	0.0142435436947162
Contig22201	2.79766946604443	2.07856386758174	0.000444675916793501	0.0143033155760375
Contig10887	1.24885840410984	10.5733402311726	0.000444759806561156	0.0143033155760375
W3d28450|c0_g1_i1	7.0983966457005	3.51911048203767	0.000445007479176107	0.0143033155760375
Contig15020	2.81563539295228	2.73974174323823	0.000445316208732107	0.0143033155760375
Contig32100	2.98009908239001	0.921974709142098	0.000446247210771298	0.0143265335875979
Contig29626	2.97797790443571	1.80612482267057	0.000447111834957261	0.0143409141769703
W4a5410|c0_g1_i1	4.60883968787512	1.35386032472016	0.000447732273597902	0.0143541256899352
W0d32796|c0_g2_i1	2.62285127134669	1.99146392033686	0.000448016389560651	0.0143556288098532
Contig40101	1.59537574687944	2.55496893471072	0.000448196279526594	0.0143556288098532
Contig35418	1.10248610052339	3.77852863279744	0.000448481361901725	0.0143580786522881
Contig37816	1.64061077431173	6.06540245956997	0.0004494734696364	0.0143831510283648
Contig7690	1.79883550458603	2.70618964497864	0.000449849981635834	0.0143880369970334
Contig11427	2.65190221742768	1.98329893553219	0.000452908505641992	0.0144661708864731
Contig6404	3.26974920759492	1.63911050302452	0.000454204325146599	0.0145008312191515
Contig6976	3.83168902721968	3.3177330955757	0.000455110210910634	0.0145162863936055
Contig5209	2.82978677574762	4.96360060351377	0.000457753633978839	0.0145803323156092
W2b3317|c0_g1_i1	5.35940008889586	1.30925604280729	0.000459694135490724	0.0146353685171589
Contig19218	2.68020533368749	1.30408386364989	0.000460202304039458	0.0146380060035323
Contig6147	4.11771704035771	0.222575480632622	0.000462139118416634	0.0146730609269999
Contig6514	1.22642791985613	3.9975960941413	0.000462157079406901	0.0146730609269999
Contig8407	1.48096805114853	2.38054493685722	0.000462389285201971	0.0146736649511397
Contig33307	1.30422810818489	3.41828377668988	0.000462747454972592	0.0146782639726606
W2b32734|c0_g1_i1	3.05159706059485	0.460603781565857	0.000463245695951904	0.0146872997437869
W1a6250|c0_g4_i4	4.70233036721671	1.42348276233971	0.000466136721294615	0.014764836894998
W7b28644|c0_g1_i13	2.79597386205157	2.01648405512739	0.000466541593056693	0.014764836894998
W5c3404|c0_g1_i1	2.01688448445018	4.36806734292779	0.000466549282987865	0.014764836894998
Contig26913	1.00714725577016	4.02227494203086	0.000468005338029523	0.0148041100309045
W2b9459|c1_g3_i2	5.61822456409422	0.327693767519328	0.000469304464967073	0.0148381352992701
Contig37901	2.51627062899683	1.84234403098237	0.00047073803273027	0.014870050605273
W3d14577|c0_g1_i1	4.42579682182625	1.75349981950098	0.000471485091065712	0.0148868173340528
Contig30222	1.28706931286562	3.58596234716596	0.000472028140804409	0.0148971302099262
Contig14077	1.33561701858442	3.60240192182412	0.000472750438893104	0.0149130880888589
W1a18072|c0_g1_i1	4.92950285279534	2.2306682440418	0.000474493291060502	0.0149543599863903
Contig30364	1.53085462910493	2.35837570391756	0.000477034792579164	0.0150138357763187
W6b8282|c0_g1_i1	5.26914574362503	0.234451875870339	0.000477328506254139	0.0150162137762728
Contig24789	1.61297419715699	4.359027760923	0.000479092161240135	0.0150579322568406
W6b20951|c0_g1_i1	5.2486402205991	-0.360455290277469	0.000479943987997324	0.0150778204389922
W7b5791|c0_g1_i3	1.36140298757676	3.0133184215407	0.000483998263271694	0.0151705685143521
W1a29763|c0_g1_i1	2.59286357518473	0.108649975889088	0.00048425523356306	0.0151717142633648
W3d4758|c0_g2_i1	6.97008368431219	4.60573729768393	0.000486589460398766	0.0152309803265884
Contig15697	2.70008529651786	1.8777002308454	0.000492285466341043	0.0153851629210555
W3d23706|c0_g1_i1	6.96353751026218	2.02084746082128	0.000492409256088525	0.0153851629210555
W2b6230|c0_g2_i6	3.16672832998094	2.94388773839959	0.000494047272340038	0.015415349886541
W1a24788|c0_g1_i1	4.86155034738267	5.64075480058511	0.000494471381696082	0.0154215922722722
Contig22251	2.63659496967736	3.6380005342194	0.000501367194107334	0.0156154328980977
W1a12399|c0_g1_i1	7.91749048045131	0.826422931141942	0.000502106111444292	0.0156313739769035
Contig37302	1.87268637800526	1.95180235972639	0.000502508573235744	0.0156368309733105
Contig5065	1.53197792194682	5.79423781058781	0.000503395624334908	0.0156502834752576
W0d30738|c0_g1_i2	5.91959915158257	1.62874934229784	0.00050632609040705	0.015734283275349
Contig18038	2.48116738975126	0.0358652419437747	0.000506859597340168	0.0157437544242412
W2b24547|c1_g1_i1	3.89161901285513	3.33582025900446	0.000507755794177336	0.0157644775935112
Contig24838	2.13735082698096	0.904648040728899	0.000508570047218572	0.0157826390848281
W1a4080|c0_g1_i1	6.35477090573721	1.79187434391338	0.00050986058370759	0.015804310941794
Contig40195	3.06086224451733	0.965138667782061	0.000509956738145095	0.015804310941794
Contig14291	1.27957896091835	3.08063110518937	0.000509957208881398	0.015804310941794
Contig6800	1.30208596943955	4.3885924026502	0.000510543316309706	0.0158153544321466
Contig11588	2.08284343291184	3.35145143664731	0.000511385266961601	0.0158343098045438
Contig15422	2.28973716327177	2.98466137509854	0.000512115771556533	0.0158497989153684
W6b3837|c0_g1_i2	2.6370074088437	1.39918883355441	0.000512876597499719	0.0158662121164497
W5c11595|c0_g1_i1	3.70230841433763	1.5013472012665	0.000513898866474164	0.015890694868441
W1a16432|c0_g5_i2	7.15875473971476	2.08702632432892	0.000514714596100251	0.0159024927104867
Contig33031	7.25278228807794	0.830009778046948	0.000514817853485214	0.0159024927104867
Contig33103	6.30267603526154	0.34550370634892	0.000515082604570925	0.0159024927104867
Contig6880	2.58943776577527	2.52805633394769	0.000515489517000139	0.0159024927104867
Contig10320	2.5510663481965	3.17789614857304	0.000515666604628751	0.0159024927104867
Contig18154	1.06524278041523	6.93005818140755	0.000517723452904781	0.0159534180798196
Contig24047	1.75914788019243	3.57853646978295	0.000518421484800705	0.015965989996332
W0d8879|c0_g1_i3	2.2609610768492	3.26986293807417	0.000519675714021154	0.0159974591894026
Contig35232	1.85918930268788	3.7925139413174	0.000521239810892363	0.0160384348070376
Contig16283	3.42969002522601	0.710248543756561	0.000522643965088302	0.0160744546045389
Contig35703	2.2658797955019	2.62714110783198	0.000524599970071873	0.0161274073872207
Contig23124	3.52090587333777	0.625741161215601	0.000530728492500576	0.0162684454586971
Contig24747	4.32352169940291	1.55022011437102	0.00053076232047398	0.0162684454586971
Contig6179	3.32352013486131	0.300093065176407	0.00053107852373449	0.0162684454586971
Contig8230	2.62412166324505	3.2371581633749	0.000532246157515493	0.0162969606379477
W2b3224|c0_g1_i1	2.51696025077264	0.447346623809393	0.000532639357071994	0.0163017484330723
Contig3285	2.67280542899463	4.59804130922545	0.000533558722031394	0.0163226284243844
Contig6138	1.9492639825203	4.26603998330936	0.000534762030578976	0.016345295993244
Contig43564	2.42035862788641	3.7901577560895	0.000534774619025824	0.016345295993244
Contig30306	2.08922281563023	2.20552573649045	0.000547484777237659	0.016681926598859
W3d9216|c0_g3_i6	2.28935958396637	2.71978575079173	0.000549213911609561	0.0167051064386066
W5c26775|c0_g1_i3	6.82743523300888	4.49352124580811	0.000549345366833533	0.0167051064386066
Contig15121	2.39996190668182	2.57240912830451	0.000550677659593126	0.0167347658565625
Contig41417	1.44690064160445	7.1542147056464	0.000552159490428181	0.0167723927825033
Contig36435	3.81166197217135	-0.0185739190253585	0.000554013830756506	0.0168200509053318
Contig7169	3.5093209065474	1.85575641484213	0.000554328649584958	0.0168200509053318
Contig39201	2.95291658030623	2.34284070507252	0.000554461522318075	0.0168200509053318
Contig13709	1.56434614265052	3.19819259488934	0.00055476290801369	0.0168217799490741
Contig35715	0.966509801044493	5.00468447223114	0.000556759614342764	0.016867463809173
Contig39289	3.51633097654312	2.2030986359274	0.00055836911890021	0.0169087827506112
Contig25515	2.23867046484992	2.46103329382342	0.000562564176137738	0.0170118223965832
Contig16583	1.03182777479884	4.51899888611022	0.000563062181279456	0.0170134750051921
Contig30280	1.0370036353772	3.67055141347353	0.000563338341338249	0.0170143504655526
W2b7889|c0_g1_i1	2.75720620470682	0.757331656139076	0.000564021210227584	0.0170200385543117
Contig4632	1.31487297750306	3.02670705136171	0.00057238352355666	0.0172421455988849
W5c26913|c0_g7_i1	4.18131398522662	2.8135697736691	0.000573401650257682	0.0172652591384675
Contig15638	1.84999336320577	4.63817483546881	0.000575117092714254	0.0173093396264572
Contig41888	1.57189518448116	4.33977444571811	0.000575710015927162	0.0173196118078227
Contig6936	1.44183793921999	4.78501019958789	0.000578240698762306	0.0173572844582144
Contig23071	2.12330476357156	2.09434401791352	0.000579077350023557	0.0173677787175693
Contig35196	3.78505760426897	2.25462688708123	0.000579581939437932	0.0173753414875399
W4a7204|c0_g1_i1	3.17756266287382	1.863133307236	0.000583555567513584	0.017486851033128
Contig26970	0.90005039848218	5.64422017261255	0.000584279040504897	0.0175009116257759
W6b7324|c0_g1_i10	5.83347613679993	1.66332326839655	0.000586674980359205	0.0175573966296021
Contig7086	1.14860671785904	4.30598794744872	0.00059098978984135	0.0176535180131242
Contig23070	6.66513198496872	4.93716608779633	0.000591046322021935	0.0176535180131242
Contig6774	3.77245807435591	1.09685420386641	0.000591100863567829	0.0176535180131242
Contig10796	1.00448734884156	7.33552280150592	0.000592078176377966	0.0176653337825956
Contig33997	3.40281628051786	0.709144600168227	0.000592376732460662	0.0176665837299533
Contig26697	1.9270115030339	0.670947920995047	0.000593372486693238	0.0176751479911254
Contig41733	1.13805072438241	5.39156689548032	0.000593434260336628	0.0176751479911254
W6b18451|c0_g1_i2	1.67107758878977	3.32542145655482	0.000594457846513126	0.0176928312185738
Contig19009	0.830251481392067	5.9246197433717	0.000594758433182075	0.0176928312185738
W6b28639|c1_g6_i1	3.0230979810594	2.62273563752738	0.000598047514533148	0.0177740960795966
Contig12572	1.06060533037146	4.30182160587572	0.000598676203166295	0.0177851016039458
W2b27491|c0_g1_i1	3.89786821864676	-0.366643417492189	0.000599066311860384	0.0177890131052519
W1a10183|c0_g1_i1	4.05080754192137	2.15772196306838	0.000599723161298223	0.0178008385676927
Contig16554	2.73213098640852	1.23624911547597	0.000603127067634515	0.0178864464969491
W2b4510|c0_g1_i1	1.85716939382164	2.65728893132971	0.000605133184609885	0.0179304015342871
W4a29728|c0_g1_i2	7.45672321910546	1.39811057493954	0.000605390707311761	0.0179304015342871
Contig12452	1.23738113180943	5.00252072318727	0.000605881593176108	0.017934340515169
W1a22114|c0_g1_i2	5.39265711916009	3.5464062171845	0.000606054627643343	0.017934340515169
Contig16161	6.27619579441762	6.25878640740403	0.000606553533583341	0.017934340515169
Contig12004	1.30112509830238	2.59498685968934	0.000606565910031868	0.017934340515169
W1a20369|c0_g4_i1	2.58222684275961	3.06701680277844	0.000607359965947191	0.0179424039382305
Contig44358	2.25905989642101	0.925181412043421	0.000607854700866984	0.017943642716434
W1a23805|c1_g1_i10	5.74981275344442	-0.295964031620962	0.000607923274272489	0.017943642716434
Contig36166	9.82272984041031	3.40796751082192	0.0006104210741748	0.0179684152536569
W1a10990|c0_g5_i1	6.12311846851481	0.186060490839691	0.000610648106481424	0.0179684152536569
Contig17835	1.17729704493923	7.99106403563928	0.000610979285008228	0.0179684152536569
Contig38364	2.02660899167713	2.7609556965051	0.000611213494965387	0.0179684152536569
W1a13877|c0_g3_i3	4.17890496198193	-0.166192181242999	0.000611373031788477	0.0179684152536569
W2b19420|c0_g1_i1	5.39905434438169	4.87554235549012	0.000612945185059927	0.0179982517483079
Contig37243	4.25103562872622	1.88420463580679	0.000613172657336444	0.0179982517483079
Contig4787	1.31603858496146	4.18979625946669	0.000615065173716249	0.018045133115174
Contig6693	1.12583951726744	6.67683287457078	0.000615294157097183	0.018045133115174
Contig28728	1.09270171603645	5.12008934921376	0.000617343936856756	0.018089833061611
W1a2624|c0_g1_i1	3.55766844101137	1.47625123360008	0.000618084004262358	0.0181038119920794
Contig34502	1.75151119301008	3.70115079688514	0.000620650194360452	0.0181712438018795
Contig35416	4.18456120959616	0.440838338795509	0.000621983866877649	0.0182025482673989
W1a18112|c0_g1_i5	9.29935534377191	2.13203039788468	0.000623138524119468	0.0182285894144459
Contig15165	2.61780366066718	0.123634184699419	0.000625853183914754	0.0183002236003485
Contig35305	3.62647727727477	1.05401630003185	0.000632297677019865	0.0184494759239641
Contig5113	3.9869422122504	1.12480906942203	0.000633265245325597	0.0184698785450218
Contig6736	1.36194952551543	5.02466958731182	0.000634658067780947	0.0184870013209895
W0d11769|c0_g1_i2	6.1841825090836	3.17414590992539	0.000635804131163501	0.0185047314244894
Contig32609	2.07452323059551	4.20295268508058	0.000635804419730903	0.0185047314244894
Contig30274	1.6882101434586	6.30242019567018	0.000638877904331596	0.0185863245608421
W1a19815|c0_g1_i3	5.15077868164931	0.806085393570269	0.00064258844600839	0.0186863742778409
W2b19968|c0_g1_i4	4.63832990283242	3.24249472701121	0.000644263122159405	0.0187271618346605
Contig35537	2.00141034254675	4.86142836174386	0.000644774976459303	0.018731502150056
Contig31172	1.4715672798844	3.50719000449695	0.00064576687053009	0.0187471215657221
Contig5599	1.73569933928014	4.0931150130788	0.000647227138405645	0.0187769907533704
Contig43484	1.26894342469517	2.4635995300376	0.000647341339169979	0.0187769907533704
Contig28792	1.39509562355684	4.01984685424391	0.0006510708706121	0.018876723336974
W4a29489|c0_g1_i1	5.77342034699701	0.0971357407748271	0.000651432200403233	0.018876723336974
Contig4943	4.86914067443155	0.582740918883968	0.000651775717299757	0.018876723336974
Contig14577	2.94003604917437	1.37130241774422	0.000651876618026312	0.018876723336974
W6b689|c0_g1_i2	1.95169259126948	2.81657142268595	0.000654523289411505	0.0189374304568191
Contig29555	3.14434737135651	2.98579438351105	0.000655025437482202	0.0189439961818382
Contig6947	1.34652975481501	2.98632793649356	0.000655992069813804	0.0189639841030759
Contig13960	1.50444412838348	2.84476615393684	0.000656620479283785	0.018974181708674
W1a1467|c0_g1_i1	3.60098331758952	-0.385599555291852	0.000658467228728531	0.0190195620175586
W1a18220|c0_g2_i2	5.26418575340556	5.15270593424745	0.000658871167866215	0.0190214439612686
Contig31155	2.64234171563848	2.25538479522247	0.000659361420437979	0.0190214439612686
Contig19765	1.46864359720733	3.81629839213515	0.000661310145451651	0.0190616833884958
W1a2737|c0_g1_i1	3.73694419997557	2.17648772557908	0.000662195137424179	0.019079202887895
W0d26639|c0_g2_i2	4.58112960235729	4.7750385329531	0.000662507553282779	0.019080217534544
Contig9052	2.42076965933038	2.67101630597444	0.000664091971555405	0.0191178496805109
W2b6037|c0_g2_i1	5.33681192689051	3.16626738187937	0.000665476251878644	0.0191416888296326
W0d11043|c0_g1_i1	7.53133755529719	0.767649890440667	0.00066771341961014	0.019197480241405
Contig32298	1.20755680794989	3.95943229280761	0.000667973692151399	0.019197480241405
Contig6403	1.74560334705919	1.14635231926779	0.000668482582171759	0.0192040872688007
Contig7213	2.15263535308559	0.602773745667449	0.000669134940652185	0.0192148086086655
Contig4515	2.95159043379111	2.12139410063078	0.000671684983065387	0.0192719552956885
W3d2240|c0_g1_i1	4.34908387368343	-0.523131776841746	0.000672545382061849	0.019280567987539
Contig38077	3.23243605787262	0.625060604502181	0.000674337088329713	0.0193158428896841
Contig14775	3.89182226578599	2.37256486334047	0.00067540781559624	0.0193384653756741
Contig37902	1.47750629579038	6.63608863803734	0.0006760333471426	0.0193483273806734
Contig43563	3.96733276935598	3.21277102027818	0.000679952819970577	0.0194524158371632
W4a488|c0_g1_i1	3.8317680835888	0.142244959282963	0.000680718072177775	0.0194662178413546
Contig12625	4.66806502466135	1.52560218501381	0.000681817295828486	0.0194895548614894
Contig4758	1.57135835818078	4.8010895153478	0.000682856202301291	0.019503053160499
W0d32055|c1_g1_i1	5.36194559798307	1.88245211834119	0.000683311448652367	0.0195079608600746
W1a10320|c0_g5_i2	2.68836293278849	1.54601243782429	0.000683810856042064	0.0195141247276482
W6b5965|c0_g1_i2	3.45904124905657	0.69788235335941	0.000687100458214997	0.0195917558988627
W4a12599|c0_g2_i3	1.37632469434879	7.29735435827908	0.000688892683555582	0.0196276752445117
Contig17723	5.44990613823634	3.43508230501267	0.000688930488591646	0.0196276752445117
Contig31506	1.42006917430007	5.00482602799998	0.000690859216362454	0.0196591574429649
Contig11969	1.10780922319966	6.37947583646827	0.000690892344469608	0.0196591574429649
Contig31569	2.06633721732786	2.6337141604837	0.00069216534428408	0.0196791664652454
W3d4758|c0_g1_i3	4.77249787337158	4.54565328988472	0.000692201686774689	0.0196791664652454
Contig12691	1.70843433189416	2.77371420482139	0.000692453236558933	0.0196791664652454
W1a4775|c0_g2_i2	4.93213335539627	2.89003634884658	0.00069420512449566	0.0197208118569068
W3d6529|c0_g1_i1	1.87951706739102	2.20003228471412	0.000696782472861504	0.019749087695111
W1a13172|c0_g1_i1	4.01837827360703	0.641401923537003	0.000697164510935153	0.019749087695111
W1a23248|c1_g3_i3	9.69055802369057	2.60333103822584	0.000697237913071004	0.019749087695111
W5c28211|c0_g1_i2	4.15657713211962	1.61468488751596	0.00069749581861365	0.019749087695111
W3d28319|c0_g1_i2	3.07088479117129	2.47430377527555	0.000698591281681258	0.0197719716696893
Contig31888	1.26831550616061	5.5831994980272	0.000699024875161985	0.0197761118812782
W0d29408|c0_g1_i1	2.42496173729519	-0.0586418267943858	0.000702400678734079	0.0198552950795171
W1a7161|c0_g1_i5	5.89696810460281	1.77967446895468	0.000705721193037363	0.0199409692771543
Contig504	2.78372492914366	2.17628492256154	0.000707571267522392	0.0199850412335254
Contig2591	4.12461926843659	1.46909170975514	0.000710068632706564	0.0200347681993481
Contig33933	5.01220264339072	0.824452652975263	0.00071020505588112	0.0200347681993481
W0d9508|c2_g1_i1	3.70117783212647	0.907422720833532	0.000712436791030147	0.0200894916838128
W1a23804|c1_g1_i2	7.80378964274681	0.695198496078195	0.000714711402334705	0.0201371327243153
W4a6436|c0_g1_i1	3.22738712327003	2.46337442392267	0.000718019108950949	0.0202220504530735
Contig39232	1.08818368613546	7.80119565014439	0.000719075166530256	0.0202352337950166
Contig5104	3.45586609969176	3.1668160145563	0.000721928042613563	0.0203061229617926
W6b23423|c1_g2_i4	4.81070800322067	0.968029998613799	0.00072251945603011	0.0203072516118679
W5c24360|c0_g1_i1	5.97459376988642	0.255985057143241	0.00072309772323006	0.0203152091777026
Contig31440	1.46846648621559	3.61442963189405	0.000725306396395149	0.0203606402433405
W0d4374|c0_g1_i1	5.21994449739931	1.11831449253805	0.000728520734856241	0.0204342050617868
Contig7289	2.05338340159559	1.15753395525084	0.000730271991848446	0.0204664988714408
Contig30491	0.954346928270531	5.79944502206209	0.000730564094129619	0.0204664988714408
W2b28957|c0_g2_i3	3.88950311856509	0.372837109858802	0.000734407862716958	0.0205490902465584
W1a16829|c0_g1_i2	3.67293861487017	0.900163242016256	0.000734838665851809	0.0205527895359251
Contig9820	2.98633304423963	2.28776893010983	0.000735290558139427	0.0205570754256105
W1a19330|c0_g1_i2	3.43184305274935	1.36037366639558	0.000737632562004111	0.0206020780583651
W0d31874|c0_g2_i1	4.90269480519055	0.703709216247214	0.000737813576724856	0.0206020780583651
Contig6414	1.18414558981532	4.58531584645107	0.000738097461819043	0.0206020780583651
Contig2347	1.25349307634825	2.79689553126746	0.000738556202487568	0.0206065263597991
W0d25863|c0_g1_i1	5.22837185881998	0.976625832354498	0.000739251647144784	0.020609222104605
Contig6273	2.52415295532299	4.25561972631518	0.000739750244099525	0.0206108541629726
Contig14555	2.05260350943562	1.8778136685518	0.000739909063178542	0.0206108541629726
Contig44536	3.69965071131911	2.18905113855665	0.000745521948310485	0.0207169021986707
Contig4811	3.24991222498695	4.46396984549368	0.000746843488216694	0.0207452505976318
Contig1358	2.38023160409909	4.08841883767589	0.000747694063427894	0.020752265976015
Contig34827	1.56823703775896	4.10620271576203	0.000747790480291798	0.020752265976015
Contig34818	2.29051800161617	2.59982357699314	0.000748000521363512	0.020752265976015
Contig25614	1.60355006131846	0.859192032703236	0.000749979107115363	0.0207899834776351
Contig41048	3.81361713258021	0.560036584040766	0.000750266140144781	0.0207899834776351
Contig45248	2.86235589456978	5.55275412381575	0.000752029002923747	0.0208220677108799
Contig21713	1.06886727064865	9.16139600674576	0.000755723125730487	0.0208991298474411
Contig8189	3.13989499926699	1.69473442387115	0.00075815522759031	0.0209522122652785
W4a27350|c0_g2_i1	8.97115854040266	8.17781072527913	0.000758500443709389	0.0209522122652785
Contig9035	0.919882036514308	4.67197109405019	0.000759196551507519	0.020953170987743
Contig34423	1.45841833805766	1.45705048952828	0.000762777524957656	0.0210266329987527
Contig35357	4.31637683315294	0.275885904719767	0.000763306372218955	0.0210327879153623
Contig6075	1.29072139952375	3.33403159050729	0.000769524133122729	0.0211871540524415
Contig31834	2.01240695182478	1.71715597326284	0.000770943277003938	0.0212121835591914
W1a20226|c0_g1_i1	3.31407149900952	0.0661734099935321	0.00077104955929069	0.0212121835591914
Contig3041	3.1666999964201	2.00561773458674	0.000775401367853114	0.0212978559266024
Contig4304	1.49313137367695	3.30980620317259	0.000781592400714737	0.0214081051038586
W6b6329|c0_g1_i1	1.96819616604855	3.5819146105121	0.000783630134060954	0.0214553816180126
W1a27881|c0_g1_i1	3.80151494487973	-0.0106464440258764	0.000787072299538605	0.0215152038661778
W4a27840|c0_g1_i1	6.34430726688525	1.16279030934231	0.000787377942510779	0.0215152038661778
W6b21503|c0_g1_i1	3.74682580105043	0.735090200165226	0.000788056680937041	0.021525205342166
W6b31048|c0_g2_i1	2.97586169031627	4.16981212962715	0.000789719883363324	0.0215558238357518
Contig31808	3.11826444101177	0.608980665258778	0.000789803982359457	0.0215558238357518
Contig33497	1.61634828253665	5.09641382172222	0.000791100672995357	0.0215795846947415
Contig31345	3.26389705042735	0.955663458232195	0.000793542080351034	0.0216279591676859
Contig4384	2.52630167946993	3.93525085627916	0.000795003984744907	0.0216548137229764
W1a22770|c0_g1_i1	2.24243122207442	2.94110710964031	0.000795689567337135	0.0216649146752174
Contig4852	0.989678615785571	4.5186890193813	0.000796199619668063	0.0216702302178696
W5c12348|c0_g2_i1	6.75082465395062	0.167105612726809	0.000797067633327028	0.0216852803704213
Contig37140	3.15517356381294	1.93692609368918	0.00079794660389671	0.0217006166098058
Contig29586	2.86655367679899	0.851944007158805	0.000798415620169254	0.0217047961956912
W1a25924|c0_g1_i1	2.14659160134174	0.68302839002865	0.000799397991925303	0.0217229224556662
W6b8758|c0_g1_i1	3.87639104606274	-0.210253379914751	0.000799911367974061	0.0217282949014959
W6b21308|c0_g1_i1	3.03864889007201	-0.289420353504936	0.000801446055046011	0.0217613944224564
W1a3649|c0_g1_i3	4.75259330237163	1.31426698614594	0.000802243657997981	0.0217744619350619
W0d29833|c0_g5_i5	5.62683893093444	1.86623245094576	0.000803085985857662	0.0217848816331235
Contig4752	3.77736384920965	1.64983810566262	0.000803564234604175	0.0217848816331235
W4a15048|c0_g1_i1	2.1111966815421	4.5581846581959	0.000803577034903832	0.0217848816331235
Contig24314	2.49975294896328	2.97762647339545	0.000804609403762774	0.0218042812912596
Contig40310	7.32792142752544	0.591710906459251	0.000806571565560086	0.0218402572779826
W6b7991|c0_g2_i2	6.27889221187534	0.0622959319747415	0.000809748843428951	0.0219176690487226
Contig32701	1.34502438164869	5.6274100846451	0.000810133064485373	0.0219194493296609
Contig5362	1.63663661403783	4.50600512637017	0.000812303201065162	0.0219695300336806
Contig3199	1.98605853398461	1.42348267666792	0.000819497161335878	0.0221293168336882
W4a31658|c0_g4_i2	2.37607174810887	1.07281768630552	0.000820532461720084	0.0221485844725948
W0d6389|c0_g1_i6	6.249513866414	1.4662385699983	0.000822402391652979	0.0221903572803833
W2b14114|c0_g1_i3	3.72174313920032	-0.0732951257753878	0.000834791717465751	0.0224717964398133
W6b4929|c0_g1_i3	4.49882235266493	3.71987238799317	0.0008374895495616	0.0225356062061861
Contig7620	1.17926045549169	3.92183263311957	0.000844658234216585	0.0226930193511304
Contig25647	1.92781514895979	2.68399637493878	0.000850892794753947	0.0228389269170486
W6b12716|c0_g1_i1	5.10465109822536	-0.190879308700282	0.000851084488932904	0.0228389269170486
Contig5820	1.54754567043183	4.95971542634979	0.000851459963924794	0.0228400982996381
Contig4385	0.980965771743865	4.8113657621886	0.000851922993201554	0.0228436164659328
Contig30632	3.54504962952114	0.967296933182136	0.000853221916370181	0.0228695369733615
W5c3540|c0_g1_i1	2.04630644595169	1.17246366254676	0.000854120901922254	0.0228847216508807
W1a11418|c0_g1_i1	2.79010965491907	1.82678581054418	0.000856363376668435	0.0229259461280544
Contig41985	0.951951832210582	5.91318420805977	0.000856658726193571	0.0229259461280544
Contig10682	2.25179918743808	0.0749281097529686	0.000859201615061072	0.0229850624049295
Contig43423	1.19434758163962	5.05161067065741	0.000860070759349051	0.0229993747115438
Contig8124	3.85644401628685	2.13703321262135	0.000860704557191371	0.0230008265035293
Contig13052	1.51221045344428	3.94588424696515	0.000860793367519345	0.0230008265035293
W3d20765|c0_g1_i4	4.65137359234794	0.856463553084685	0.000863276911843109	0.0230492926283882
Contig17120	1.20830044036058	6.46150003778601	0.000866224954435798	0.0231011220704087
Contig12555	2.53664399251322	6.71865060910913	0.000872932952005483	0.0232619903029196
W6b11037|c0_g2_i1	4.99784989353528	3.65468203297447	0.000873942408576113	0.0232798776575507
W6b16944|c0_g1_i1	4.72477835664865	0.867446979029002	0.00087484640778184	0.0232949431104215
W1a8928|c1_g1_i2	4.74703116848213	1.29062118273921	0.000875425965120127	0.0233013611876058
Contig30149	2.09671382591011	4.99495128675053	0.000877672824358348	0.023352136005502
W2b28431|c0_g1_i1	4.1823160911499	-0.198780411733924	0.0008794625060157	0.0233907122156386
W1a9996|c0_g1_i1	7.85027951831986	2.86041285198658	0.000881523999123279	0.0234274362577813
Contig17345	1.35879410820291	3.86217458411675	0.000890500705393371	0.0236234563698281
Contig14329	1.08524649560369	3.7251188043859	0.000890615836815782	0.0236234563698281
Contig14287	1.89589104002905	3.97449589455657	0.000891892694227658	0.0236338351102588
Contig35434	4.31772997853898	3.66314730698028	0.000893504532197167	0.0236581509367685
Contig37958	1.33842411799085	4.99198968639193	0.000893690958653617	0.0236581509367685
W1a23210|c2_g6_i5	3.53877734124095	-0.0294162300685256	0.00089398609057611	0.0236581509367685
Contig14376	1.27397079815763	5.59112844427865	0.000894395875717217	0.0236598988921474
Contig39212	2.57882410995256	2.53306480243576	0.000898101156544493	0.0237396692808259
Contig5181	1.9104920664239	3.85576758843756	0.000898591466088402	0.0237435116290967
Contig34633	1.11641516425999	5.4512100394008	0.000899294678510553	0.0237529744095312
Contig29757	2.56428280449005	1.0488403339807	0.000899694867609074	0.0237544292778166
W2b21828|c0_g1_i1	1.69772371426724	4.84629201254222	0.000902983307829685	0.0238073188541656
Contig22852	0.985531256831974	4.95986994584916	0.000903081554047921	0.0238073188541656
[truncated: 1,634 more rows]
