# Supplementary material for: Post-diapause transcriptomic restarts: insight from a high-latitude copepod
Source: BMC Genomics. 2021 Jun 3;22:409. doi: 10.1186/s12864-021-07557-7 (PMC8176732; doi:10.1186/s12864-021-07557-7)
Supplement: Supplementary file 1 — Additional file 1:. [file 12864_2021_7557_MOESM1_ESM.zip › FileS7-T0vs7d.csv]

logFC	logCPM	PValue	FDR
Contig7205	5.65625611821649	6.98748347286953	4.30512916118098e-20	2.9633065042241e-15
Contig5871	3.95521970272404	5.09779737428005	9.18617132853318e-16	3.16151272442798e-11
Contig43043	4.52705491390552	3.87295525189955	4.39541313224295e-14	1.00848358906182e-09
Contig8437	9.49928905155345	6.2481374747903	1.67085173532831e-13	2.87520166615296e-09
Contig1591	5.68118557972135	9.17268232290324	3.19207968799602e-13	3.68311709869139e-09
Contig38095	3.2838724135879	3.0558258371522	3.21052745701829e-13	3.68311709869139e-09
Contig8438	7.52075926786201	7.515055233628	2.46560018674464e-12	2.42445988648581e-08
Contig5802	4.01061206411189	5.0478068705165	3.74800579838972e-12	3.22478418893452e-08
Contig20024	3.34813625889287	3.15645537757906	7.68295067570152e-12	5.87592067677652e-08
Contig15220	4.3717215305416	9.21740003394305	1.07537327557995e-11	7.40200933047192e-08
Contig9120	3.30909262367194	8.02233652692741	2.82035611183449e-11	1.76482501717993e-07
W3d8776|c0_g1_i1	5.58142727667726	4.74126428157914	1.08661685259997e-10	5.75338547678165e-07
Contig4678	8.34161095218725	3.43629453359792	1.41145809228074e-10	6.93953452913341e-07
Contig23158	4.66656140140839	2.73358626766218	2.17945352166865e-10	1.00010763202331e-06
Contig21085	2.6519414125676	6.03387219821911	2.93078301959745e-10	1.26082285503082e-06
Contig10040	3.99312027813424	3.3666845624782	3.38237890974577e-10	1.31620812164916e-06
Contig13917	2.63342645681413	4.22926816946532	3.44196684531683e-10	1.31620812164916e-06
Contig15197	3.21906685383324	3.40055998078122	4.13917174075613e-10	1.47998069635963e-06
Contig13331	2.45287471062213	4.1581337505837	4.48550118048653e-10	1.47998069635963e-06
Contig28328	2.54080126314348	5.06082449815404	4.76126269791636e-10	1.47998069635963e-06
Contig5569	2.49519231387362	4.78892002175949	4.86665943441095e-10	1.47998069635963e-06
Contig36972	2.85521950441033	4.33765358053496	5.03568562929924e-10	1.47998069635963e-06
Contig37810	3.14516554000585	6.27013363000771	5.17884746622991e-10	1.47998069635963e-06
Contig43391	3.32911592105108	6.377303329673	6.48033431240474e-10	1.66423602993371e-06
Contig28628	6.63126813616979	4.54773407629422	6.52812250235503e-10	1.66423602993371e-06
Contig32454	5.62278712498332	5.31480693659522	7.59365962019575e-10	1.86673849634755e-06
Contig29882	2.61386872671077	6.65145638090963	9.09430956232551e-10	2.08879027344736e-06
Contig25338	3.21775616197187	6.71304250852852	9.1038627678145e-10	2.08879027344736e-06
Contig32711	2.9929126894632	3.8419904778468	1.18870213877341e-09	2.63937889084037e-06
Contig42582	5.50016663690072	7.6894263670675	1.37198900229703e-09	2.86171960624574e-06
Contig6704	3.72487652731454	2.66784272982183	1.51481741403801e-09	3.0667033012666e-06
Contig9790	5.13809774853563	4.66641891878368	2.02629300790552e-09	3.75966896408565e-06
Contig27696	5.82427495384715	4.70363208106	2.03288000638985e-09	3.75966896408565e-06
Contig33316	1.87009546144097	5.4239397738122	2.07559595297615e-09	3.75966896408565e-06
Contig23942	4.07813221826559	1.88685487026793	2.45843796678936e-09	4.33895390077039e-06
Contig31595	5.72002241464389	6.24898605300993	2.54508160565303e-09	4.37957642700774e-06
Contig9983	7.31489516704648	4.39632254248384	2.74241148882532e-09	4.60404067314205e-06
Contig4702	9.61048873464213	2.97324614790414	3.61360253863813e-09	5.92217833189381e-06
Contig33972	4.04901564420069	4.30164734856237	3.99891149680486e-09	6.38946222500213e-06
Contig30865	4.06960903577732	5.2073837743506	4.17253934745637e-09	6.38946222500213e-06
Contig21226	6.72092841156728	4.29014244260606	4.21266342928405e-09	6.38946222500213e-06
W5c29809|c0_g1_i2	7.96211718348914	0.682017934018451	4.27003809783383e-09	6.38946222500213e-06
W0d24970|c0_g7_i1	6.32702004298077	5.43198754992245	5.1282973252301e-09	7.51044598915401e-06
Contig5963	2.64869047661211	2.48972510631443	5.4926133408329e-09	7.74021964776992e-06
Contig30101	2.57278320902763	3.58338443155642	5.51009360095197e-09	7.74021964776992e-06
Contig37682	3.92941700142092	3.9659280775869	5.93716025778388e-09	8.1733322972756e-06
Contig29401	3.54211800062732	3.76760214900395	6.07192590758575e-09	8.1949569425675e-06
Contig12726	5.6010414746629	1.92607859385055	6.26722461156925e-09	8.20096894485884e-06
Contig21958	2.25585827562712	4.02279040403822	6.31466983492443e-09	8.20096894485884e-06
Contig4305	6.32153308218504	5.44424016577481	6.57202852509127e-09	8.36426162899058e-06
Contig29608	4.05448388965118	1.35529207282532	6.68417632502951e-09	8.36426162899058e-06
W2b1288|c0_g1_i1	7.05644300063447	2.31631707824899	6.80495483530149e-09	8.36426162899058e-06
Contig9091	3.90701921330294	4.88310306304823	7.18665330811034e-09	8.67845123690966e-06
W1a14296|c0_g1_i3	5.55055472151127	3.25717074284506	7.5726582128639e-09	8.83459678148895e-06
Contig9713	3.54068899693244	5.21331377136267	7.72884323416634e-09	8.86652895823562e-06
Contig4401	3.13612516861202	6.14461052865592	8.9659185784717e-09	1.01170837310388e-05
Contig30873	4.53546357443623	3.89454951312386	9.92995417551217e-09	1.10241710614331e-05
Contig5773	4.92958848828698	8.53905075380826	1.0217046474402e-08	1.11628530623181e-05
W5c26913|c0_g2_i1	4.55432199522856	4.27670805772381	1.14988380917459e-08	1.23670003676727e-05
Contig19197	3.08700959545663	5.70253634690674	1.23684973173764e-08	1.30273052410549e-05
Contig24516	4.41814179087445	2.90927882184862	1.24913143001747e-08	1.30273052410549e-05
Contig5207	3.72034511995487	8.66578472715329	1.47208083727438e-08	1.51233236106373e-05
Contig33269	2.94853755782144	4.02056199936421	1.50171397503616e-08	1.52008788720131e-05
Contig18967	4.10110820622813	2.20114853639842	1.91275665685643e-08	1.8543502282358e-05
W0d24970|c0_g15_i1	4.76950126982775	6.64074651388998	2.21955630163419e-08	2.12189582436229e-05
Contig13371	5.12394541927647	4.34921929891887	2.38635408990163e-08	2.25010307830286e-05
Contig32508	3.23440964229651	4.82690958540351	2.41904578472095e-08	2.2501048574853e-05
Contig21648	3.82409941225763	3.01132848986499	2.63843250369131e-08	2.40979561856109e-05
Contig17330	1.83178017863124	3.74198244353482	2.66074597586359e-08	2.40979561856109e-05
Contig2682	4.07779867721129	3.79832506528	2.8711296227221e-08	2.56656615832738e-05
Contig19677	4.39205460728624	3.50281215126393	3.49891250093179e-08	3.04857145903971e-05
Contig10144	4.4987947706428	3.33595539442144	3.97215959786775e-08	3.37545295605473e-05
Contig34926	4.41510943062225	1.6729618253964	4.06856894200351e-08	3.41521630995104e-05
Contig26596	2.51128491353295	4.3804927772996	4.3407286280425e-08	3.53725952892728e-05
Contig6459	3.22663229156938	4.29935700073853	4.36369036605422e-08	3.53725952892728e-05
Contig30360	2.87669056779529	3.54018455462231	4.42400860465184e-08	3.53725952892728e-05
W5c9416|c0_g1_i1	7.93844484072394	1.46479447855737	4.56595439148948e-08	3.55542257349143e-05
Contig45248	5.12594930107668	5.55275412381575	4.59717295793726e-08	3.55542257349143e-05
Contig13169	4.30939209278532	4.9419749365742	4.80446199116561e-08	3.63407393160342e-05
Contig32688	2.56168253515665	4.29797666999801	4.90045519455462e-08	3.65312533439304e-05
Contig43082	3.88754445189616	8.41518394125244	4.97136220130591e-08	3.65312533439304e-05
Contig5536	4.71107434808477	8.3433545590204	4.98886827976735e-08	3.65312533439304e-05
Contig10234	3.97633732570317	1.47162146690899	5.14594449799277e-08	3.72848054406146e-05
Contig9318	2.66466841158682	3.46566201978307	5.36939433197382e-08	3.81016650163321e-05
Contig15028	3.02485327701769	6.03679621175959	5.65668608554235e-08	3.97307159836787e-05
Contig10548	2.09471317454802	4.42680239747845	5.802264468116e-08	4.02748576102916e-05
Contig11294	4.68538903414187	7.10161767248509	5.86087505794909e-08	4.02748576102916e-05
W1a13916|c0_g7_i1	5.76829390276621	5.66646629348608	5.9436114792524e-08	4.02748576102916e-05
W1a10360|c2_g1_i1	3.54199458049591	6.13737957877765	5.96820588715966e-08	4.02748576102916e-05
Contig11985	4.59831763715439	5.32410026213482	6.64086189418965e-08	4.3952289028929e-05
Contig9274	1.68782956197581	3.90557344079006	7.03068275002329e-08	4.57488697018764e-05
W1a13335|c0_g1_i1	5.96751472324205	2.96437627998707	7.53225077412058e-08	4.78245098859488e-05
Contig38912	2.30142598897857	4.28621707600165	8.10398040830238e-08	5.07102890422063e-05
Contig16959	2.52099573276343	3.32554647286759	8.92269996117396e-08	5.43510870555333e-05
Contig43797	6.36233446367356	7.26023741937649	9.13034457603724e-08	5.49119364678195e-05
Contig18592	3.86386492734544	8.51356724028056	9.17432690289291e-08	5.49119364678195e-05
Contig13359	1.90870777131761	5.77601349810977	9.4144292582826e-08	5.5863275405699e-05
Contig5547	2.23689188474408	6.68234653750924	1.00876619487546e-07	5.93089820951145e-05
Contig493	3.19987867478817	6.54454475219933	1.02059085524033e-07	5.93089820951145e-05
W0d8879|c0_g1_i3	3.60976276646756	3.26986293807417	1.02536158608186e-07	5.93089820951145e-05
Contig6080	4.65872269490021	3.23161611110406	1.0669705998791e-07	6.12014336090655e-05
Contig4931	1.84172877906792	4.87397268180155	1.07611814652585e-07	6.12160035220394e-05
Contig7698	6.36105304018765	5.97682664387092	1.15049206808477e-07	6.46260912476986e-05
W0d7051|c0_g1_i1	4.29234472909784	1.50791462173388	1.16098878154547e-07	6.46260912476986e-05
Contig7049	5.17572981418885	6.29179812475905	1.16423107198899e-07	6.46260912476986e-05
Contig6610	5.31433005641989	6.40175433666979	1.20624104381993e-07	6.58952250223915e-05
Contig14928	3.88261180713107	4.18969305279845	1.24996230459671e-07	6.77459884645676e-05
Contig7513	3.32657866227459	3.17082635358985	1.36386780041816e-07	7.27734484018474e-05
Contig7061	6.04906853066272	2.63750457992068	1.40725859377024e-07	7.45110950203022e-05
Contig35006	2.55703585884698	7.68708130624906	1.44891714318212e-07	7.61311945034441e-05
W1a6701|c0_g1_i1	8.52233377556552	2.4861662610357	1.47948440967526e-07	7.65119452897763e-05
Contig6544	4.40254304403839	4.71284776850253	1.48235942248116e-07	7.65119452897763e-05
Contig2460	3.05589685730182	3.5284579773043	1.50878802162101e-07	7.65119452897763e-05
Contig33853	4.87951829124297	8.7638931984465	1.5096652543795e-07	7.65119452897763e-05
Contig32970	2.3070324224996	7.21094196231627	1.53198910619081e-07	7.65119452897763e-05
Contig4147	1.88490825386799	6.50016352116991	1.53463160830181e-07	7.65119452897763e-05
Contig4403	2.05530119245447	5.53107326988684	1.5429297860504e-07	7.65119452897763e-05
Contig7013	2.61648140176552	4.59783859159214	1.54520870228168e-07	7.65119452897763e-05
W5c12213|c0_g1_i2	5.84604953708828	4.24806431494862	1.55620530284877e-07	7.65119452897763e-05
Contig8342	4.30789319692026	5.93032592322977	1.6180057314014e-07	7.78815178348401e-05
Contig10631	3.51699676912602	4.2947824327743	1.65100169725439e-07	7.89178811287598e-05
Contig43562	2.09923437604628	4.93351492504503	1.73392750217295e-07	8.16808964597004e-05
Contig34329	3.11978115207198	4.80241891980732	1.74440547704207e-07	8.16808964597004e-05
Contig558	3.45582452802636	3.45093599059538	1.763357022283e-07	8.20103990255294e-05
Contig20917	4.28359684992131	3.26592596124891	1.81076430973565e-07	8.36500194414257e-05
W4a16129|c0_g2_i1	6.72776389983429	3.72955872668334	2.02204273048625e-07	9.2787496816553e-05
Contig25986	2.83425052513543	6.09252944816931	2.10602157847769e-07	9.49494889819473e-05
Contig23123	6.96205975164615	0.338143661151038	2.1105404193163e-07	9.49494889819473e-05
Contig44203	2.87418184144752	3.61849974322771	2.1509296021128e-07	9.60757542945301e-05
Contig5208	5.53289875211047	5.61022779387178	2.16349109653245e-07	9.60757542945301e-05
Contig5543	3.43604357914554	5.8101477873324	2.22236761167459e-07	9.80576970812728e-05
Contig2424	4.08814889756382	4.75977790190641	2.24306485003247e-07	9.83405348773469e-05
Contig9077	2.35774920998435	6.31314839032012	2.28548164185611e-07	9.95659951723035e-05
W2b12520|c0_g1_i6	5.23966454363604	2.42327264755523	2.31138526964468e-07	0.000100061176654203
Contig4531	2.78060981229223	9.98509265158988	2.35841924309838e-07	0.000101459195838092
Contig6826	3.93808570085715	5.69469352505065	2.39909790924914e-07	0.000102568141173563
W6b6200|c0_g1_i2	6.48202014714285	2.66367741750061	2.49320929050608e-07	0.000105933692521058
Contig8131	4.41866577516407	2.70767779035617	2.60916240177915e-07	0.000109508455145892
Contig15968	5.99547414920553	3.22578081359421	2.76506430992623e-07	0.00011465355818123
Contig37336	5.04510956870488	3.52777927745329	2.86783129346676e-07	0.000116803883782192
Contig6628	2.62129214297124	6.18832190869004	2.89280781630333e-07	0.000117128086830465
W0d24970|c0_g5_i1	5.30991735490142	5.89735279924346	2.96624127668676e-07	0.00011824255203708
Contig7234	7.99686764117288	0.827442468600403	2.97186795420951e-07	0.00011824255203708
Contig28741	5.30538059860652	4.11951877771871	3.04625201699824e-07	0.000120396334388612
Contig36320	11.0892426212217	5.73864409550385	3.06098304829252e-07	0.000120396334388612
Contig5323	5.24808485238609	2.75183244006845	3.09270354087472e-07	0.000120952823934937
Contig4310	3.68891503652101	6.17039372056724	3.19052516691331e-07	0.000124073575304507
Contig22202	2.45146149844986	5.73963912031942	3.22986145076761e-07	0.000124897653583841
W2b910|c0_g1_i1	6.8811408194651	0.235144379556474	3.39549770833053e-07	0.00012979387761247
Contig35703	3.45072329350184	2.62714110783198	3.39992818581431e-07	0.00012979387761247
Contig14944	5.26115506273307	4.26839439434956	3.41304797882628e-07	0.00012979387761247
Contig23124	4.67143692551467	0.625741161215601	3.55677328866635e-07	0.000133781321860919
W4a9148|c1_g1_i1	7.50372353861633	4.22805001204259	3.89630055172167e-07	0.000145478059496932
Contig8928	2.08613322972407	4.38419930534999	3.91001874229029e-07	0.000145478059496932
Contig8989	3.46006765998816	3.79588934748307	3.94077269019179e-07	0.000145834013877033
Contig27695	2.72676675974215	4.97147528974611	4.18487292149454e-07	0.000153219772836336
Contig17857	4.89188884683302	3.73086952232452	4.25787069794882e-07	0.000155067595704346
Contig31199	7.06690861423822	8.56584225399854	4.41177829031022e-07	0.000158990326323892
Contig6418	3.32418903665957	7.14528484259118	4.69076639472232e-07	0.000167292659316853
Contig7036	2.53342851748194	3.62725980024916	4.73371453866138e-07	0.000167954143878938
Contig10827	6.9913886740361	1.9030971666254	4.99279502460388e-07	0.000176237983145402
W2b25270|c0_g2_i1	5.10112566356537	4.32547880284493	5.07350504234573e-07	0.000177268781256214
Contig36480	2.02292812696577	5.62722465558506	5.2251167630111e-07	0.000180367530727252
Contig30338	2.95985212729565	2.73509851404806	5.22633894609806e-07	0.000180367530727252
Contig15423	2.70922527699602	11.945728465376	5.24080458877417e-07	0.000180367530727252
Contig9789	6.63162271650441	4.37311353622893	5.28716181792569e-07	0.000181057672761921
Contig8516	2.3356211124129	3.70513521680124	5.39211549679733e-07	0.000183737670235423
Contig1128	4.67949485057193	6.80222021865079	5.51955145884733e-07	0.000187153579317921
Contig8913	2.75709573932446	4.63254232373997	5.6087994849592e-07	0.000189120283274092
Contig13377	3.31168002160188	6.76392868917549	5.67448122443568e-07	0.000189120283274092
Contig41393	1.6389866093278	4.39648921813659	5.67854987683633e-07	0.000189120283274092
Contig35196	5.65332586556402	2.25462688708123	5.68745621770935e-07	0.000189120283274092
W2b24547|c1_g2_i1	6.26164112622808	2.59191562053056	5.80343676302483e-07	0.00019126488905246
W1a27248|c0_g3_i1	4.3349463340511	1.08068080690489	5.80752583274701e-07	0.00019126488905246
W5c23537|c0_g1_i1	3.61134945497482	3.54035140648041	5.95238187652394e-07	0.000194177416741657
Contig33399	2.81122319777455	2.56647487829647	6.00120330066686e-07	0.000194846615845048
Contig6780	5.75840569842202	0.146187026815276	6.08350620357024e-07	0.000196591501879881
Contig5459	3.65011121456615	3.43957283631081	6.21181596123268e-07	0.000199799867403536
Contig31445	3.14814605938391	6.66189098415443	6.49097452744817e-07	0.000206007114515875
Contig45257	3.6378031570335	5.28881895256245	6.49458737940855e-07	0.000206007114515875
W6b17793|c0_g2_i2	8.86786535153554	3.92950052570508	6.59485241427746e-07	0.000207277114785181
Contig38698	2.44169225147664	4.70826625132955	6.72643023625233e-07	0.000209499387340145
Contig6073	4.16639589517526	1.85797410120881	7.05159730892815e-07	0.000217657195501409
Contig10867	2.8412982336007	5.68662733896156	7.23351745880675e-07	0.000222275657912762
Contig15424	2.11818377259693	3.91616402084672	7.3424684375497e-07	0.000223725251436904
Contig10792	2.71200588120798	9.55161144890609	7.34569776045156e-07	0.000223725251436904
Contig11089	4.30907516847651	7.26595315995635	7.60827154111566e-07	0.000229689713472839
Contig26563	1.74594852148127	3.37302051401734	8.19765267271786e-07	0.000244268757042648
Contig8421	5.24853220953455	5.7819812384371	8.37626209512974e-07	0.00024851503126378
Contig32218	2.26681416833001	4.09992778599121	8.46773711432878e-07	0.000250150764400635
Contig6571	2.41991699206635	2.87263512328945	8.72327170541089e-07	0.000256150413956
Contig4772	3.59332618635599	5.26477866205501	8.78247002754765e-07	0.000256150413956
Contig28536	2.32357728240587	3.54362508120173	8.82177320030748e-07	0.000256211094060576
Contig8998	4.58149814038765	1.78038373018573	8.88060938911088e-07	0.000256836178769445
W2b12584|c1_g3_i1	8.61267468262384	2.55234564681315	9.08816481648126e-07	0.000260674884028769
Contig4302	3.12070025246366	2.68452198753815	9.09057368870129e-07	0.000260674884028769
Contig29877	7.63872992260309	4.71888320282081	9.12695360456376e-07	0.000260674884028769
Contig16199	4.44172559331096	3.7067873800851	9.21520918945725e-07	0.000262107966499472
Contig21041	2.03467219502339	5.45781383104662	9.59474443767515e-07	0.000271780020219776
Contig36098	6.64970402391521	6.87755011540707	9.6479540378273e-07	0.000272167201775299
W4a9511|c0_g1_i5	6.00300373502621	3.69764943698939	1.00696314090536e-06	0.000281753198840641
Contig30142	5.65472253701864	7.50391689859131	1.04239018998894e-06	0.000287992829176403
Contig31130	6.26810402820359	2.48093745419002	1.04579207511571e-06	0.000287992829176403
Contig2014	2.57852579551376	11.5335638407179	1.05877560501435e-06	0.000290349173085051
Contig16934	2.4320583761879	5.4548071035692	1.09206791633853e-06	0.000297111536827723
Contig8222	1.26575040640286	4.44997743577652	1.1455782985957e-06	0.000310442698617871
Contig9698	3.72798092222874	3.67098287893107	1.1907128346437e-06	0.000320152913414824
Contig7067	2.62594180317761	9.80720331697818	1.36229671169967e-06	0.000359270525899279
Contig35668	2.35772528229289	1.89615953638533	1.40449809645201e-06	0.000363744384630709
Contig21942	4.74178207275511	3.28410960030089	1.40601600654294e-06	0.000363744384630709
Contig6437	5.15658336593223	3.74244800476088	1.40999333029048e-06	0.000363744384630709
Contig15636	1.56342714021624	4.43910824550597	1.41770012713254e-06	0.000363744384630709
W2b13876|c0_g2_i2	6.79288565814736	4.26177298307023	1.42153706801576e-06	0.000363744384630709
Contig13444	3.36507788260261	2.01797923120559	1.43189241209198e-06	0.000365037105589316
W6b20496|c0_g3_i1	4.73828977837909	2.70689610369538	1.50349187345041e-06	0.000381875839975419
Contig45135	5.83209476498073	5.69889617926277	1.52211078799755e-06	0.000385183565292086
Contig5140	3.55203655595671	1.52494497118903	1.63535902432494e-06	0.000411651834238596
W0d24970|c0_g12_i1	4.77373317295449	5.32095028808469	1.63866519324406e-06	0.000411651834238596
Contig11431	2.71685980390961	2.29987415957638	1.65932487072001e-06	0.000415325998186907
Contig5838	1.90096534189031	5.34016912843665	1.7091047000088e-06	0.000424697092819516
Contig31131	5.25174205226592	2.03981440440071	1.7381049910406e-06	0.000430349794040671
Contig6063	5.92152024736682	0.628583869604026	1.80863722987945e-06	0.00044432323057022
Contig38971	8.21817141758813	1.29193829873668	1.81390672638064e-06	0.00044432323057022
Contig39819	2.40377668264191	4.60082437941919	1.85275913825312e-06	0.000451347454200017
Contig6768	5.77149547400232	2.86115710894629	1.85569690752273e-06	0.000451347454200017
Contig8725	1.888101602683	5.9211185213937	1.86234146470075e-06	0.000451368618655922
Contig16572	5.80812347470215	3.74436872224962	1.87733966061926e-06	0.000453407170244719
Contig37829	2.42780260303232	3.8119702398161	1.9086800473169e-06	0.000459364562996213
Contig37479	2.90360433608921	2.96786615354022	1.92435475569817e-06	0.000461523298063471
Contig35182	6.49025218111346	0.321668376005996	1.94064785701776e-06	0.000463405584660989
Contig8532	4.93031516806983	4.82464427328853	1.94566791560649e-06	0.000463405584660989
Contig8177	2.89927915427098	2.51434687788924	1.9776369695717e-06	0.000467782501338692
Contig18142	1.63975341526777	3.31665050179836	2.12274073873766e-06	0.00049698126030201
Contig32648	1.81702668330409	4.7265865684147	2.1536819623153e-06	0.000502516057051142
W4a11448|c0_g1_i1	4.18787200559694	1.91293954396549	2.16538442394761e-06	0.000503539664422845
W5c5965|c0_g1_i2	4.58523246249672	1.21214342075354	2.17609093748474e-06	0.000504325560299494
Contig6591	4.13598002562813	5.37064695509588	2.18347199946733e-06	0.000504338069353473
Contig15001	6.34665142281159	0.951819797848985	2.22859881699337e-06	0.000511846103285086
W1a12414|c0_g1_i2	7.3895159625979	2.27324523192519	2.26199477838177e-06	0.000517267855766026
Contig21329	3.6511541174853	6.69522275399615	2.27002835755831e-06	0.000517386065918721
W2b29978|c0_g7_i2	2.62962120476857	1.26411713279713	2.29833573276356e-06	0.000522109059926011
Contig11032	2.32874413434533	3.65312915797926	2.31090057762913e-06	0.000523236541313712
W4a7204|c0_g1_i1	4.46828796302786	1.863133307236	2.33106193455835e-06	0.000525008839090315
W2b9292|c2_g2_i1	4.71792902066875	3.95335717848672	2.33398280976343e-06	0.000525008839090315
Contig19000	1.48367742294027	3.13598535269477	2.39502092155058e-06	0.000535240519714836
Contig15869	2.00289612107565	8.05442393039892	2.40773711696872e-06	0.000536340974871169
Contig8829	2.24632241023563	4.33765810940369	2.44771190970021e-06	0.000539999830017587
Contig33480	2.36915378678586	3.89376946590024	2.47056797581736e-06	0.000539999830017587
W2b18272|c0_g1_i1	7.04984058685322	0.793190124439008	2.47123353172274e-06	0.000539999830017587
Contig5893	1.89614633277524	2.56820867105696	2.50401343964809e-06	0.000545431180626131
Contig36838	3.06530842225316	5.17589619817378	2.56307716229095e-06	0.000554785305769844
Contig15020	3.91039232347522	2.73974174323823	2.63071260466087e-06	0.000567640156752405
W2b32427|c0_g1_i1	5.93204281948866	2.38006121059975	2.71285897030758e-06	0.000581511889151555
Contig19217	2.69121282378754	2.45497345808388	2.72839509084746e-06	0.000581511889151555
Contig6677	2.63931964647923	1.95880326440707	2.72879387778871e-06	0.000581511889151555
W5c11221|c0_g2_i1	2.75158009404343	7.1890172495666	2.74567598167208e-06	0.00058330360855078
Contig36013	2.59281978602627	6.9006989871548	2.79222422163457e-06	0.000586778931914029
Contig5601	6.06006913036568	3.666317074371	2.79613391544342e-06	0.000586778931914029
W4a25988|c0_g1_i1	3.91981065409876	1.97749856096986	2.87859748902291e-06	0.000596806091459112
Contig10972	2.61142179404636	1.9023150244216	2.89520170802642e-06	0.000598446017918543
W2b11969|c0_g1_i1	5.34551299358603	5.27273488370198	2.93535367901415e-06	0.000604928935430843
Contig7255	7.2497976555946	4.97775662312359	2.94864466708704e-06	0.000605854058880404
Contig44166	5.94270956309117	1.7276223055019	3.06686443684964e-06	0.000626404786104553
Contig35417	6.90581401520236	0.752038653753299	3.19858412448185e-06	0.00065137556939744
W1a11021|c0_g2_i2	3.85606962797926	1.03978495034142	3.28224874514599e-06	0.000663854962697671
Contig15209	2.14660789530495	8.05974649124564	3.35632841675523e-06	0.000673622866316306
Contig12942	2.29941245582644	4.34515787491589	3.35676201688884e-06	0.000673622866316306
Contig4659	4.95297649701128	0.532775766450943	3.39560302798332e-06	0.000679436475645778
Contig9058	2.12240763186562	3.51918326653479	3.49557872284867e-06	0.000696787706182501
Contig19214	4.85068198063697	1.54675507167018	3.51193948831238e-06	0.000696787706182501
Contig33544	2.66246988278303	2.98521425099763	3.51551994802769e-06	0.000696787706182501
Contig26880	2.83659463986316	5.63122367111989	3.52281092735225e-06	0.000696787706182501
W2b3774|c0_g1_i1	5.94868442063767	3.68634921815501	3.53946568571356e-06	0.000698075937189213
Contig27169	2.69393497227955	6.03424296970007	3.60497190073262e-06	0.000704935868952352
W3d31038|c0_g1_i9	3.24214012446106	2.58161086418027	3.62227164362822e-06	0.000706312186329229
W3d1047|c0_g1_i1	5.91982017548634	0.0538844444142884	3.68339914004121e-06	0.000716202626009368
W3d30547|c0_g1_i1	4.76252303702251	4.18068038044889	3.75382907688443e-06	0.000727841022591856
Contig19215	3.56555753136521	1.25763218855132	3.79127122622896e-06	0.000729159965608611
W0d25863|c0_g1_i2	3.30070073331583	5.43280743262334	3.82054910432812e-06	0.000730488988747536
Contig4132	1.96099164158174	6.14992268470212	3.85437329701156e-06	0.000734914744542658
Contig31394	3.68784937512501	3.67615803222987	3.98775207470791e-06	0.000754079535182129
Contig22921	3.01686684937326	4.19410998400965	4.02265288187035e-06	0.000757514772685309
W2b29396|c0_g1_i1	5.00647264543499	2.55687662803474	4.22032774551125e-06	0.000789384780921278
Contig16009	1.30695676878922	6.57066147539432	4.23675884357815e-06	0.00079031052769965
Contig12452	1.6764805004565	5.00252072318727	4.26663911041068e-06	0.000793118811914958
W1a3465|c0_g1_i1	5.54282629183155	1.81595988391407	4.27999262167036e-06	0.000793118811914958
Contig5753	5.92958659257408	2.16268753196679	4.28638130567707e-06	0.000793118811914958
Contig12547	2.2467027529102	3.03597278568165	4.40730714350318e-06	0.000810319811358229
Contig28742	3.5079771926543	3.86382032835202	4.4164449813216e-06	0.000810319811358229
Contig15427	2.08015862482713	4.45912765738246	4.41748111553529e-06	0.000810319811358229
Contig30395	2.20875622571429	4.96406072626754	4.42643318617349e-06	0.000810319811358229
Contig29240	1.6583147508535	3.89021156223009	4.44472739617685e-06	0.000811510546773594
Contig27691	4.56551837093762	1.61603244071505	4.49110842727159e-06	0.000817809458375551
Contig32473	2.63251100987386	2.65982237225802	4.62234952570365e-06	0.000835080216675154
Contig31277	1.33385354218485	8.56273350733352	4.66032082471371e-06	0.000837609462512047
Contig30754	4.36304995425083	6.98874523714364	4.66068724055837e-06	0.000837609462512047
Contig37480	5.46025140078652	1.08207095472162	4.76872915118353e-06	0.000854794700349648
Contig30462	3.5974769521813	3.69043990200695	4.78313217896917e-06	0.000855149491280016
Contig16234	3.82132626808597	2.78987748001351	4.80067491612451e-06	0.000856062320794514
Contig5211	5.30464026239119	4.66230129128618	4.87077729504505e-06	0.000866318715174524
Contig38545	3.61723493595217	3.75288802725555	4.92583015613042e-06	0.000871606018783468
W4a27286|c0_g1_i1	5.37710454498463	5.23910309597639	5.17339884330581e-06	0.000910729895607226
Contig11834	2.7373690125536	3.81406312141593	5.23308608564377e-06	0.000918887197568958
Contig5903	4.89992587662769	1.31943782427472	5.24749728876737e-06	0.000919073112927317
Contig2	3.78087514393781	8.37968188368963	5.29038522984424e-06	0.000924232985128525
Contig8985	1.70688736183243	4.04993266084868	5.30717282063023e-06	0.000924570456607709
Contig2827	2.82872596841756	6.83451952119763	5.35349656965687e-06	0.000924570456607709
Contig27300	2.75334384592046	2.77418094192574	5.35876976961784e-06	0.000924570456607709
Contig19082	3.266403698285	5.48072939992875	5.35947832674448e-06	0.000924570456607709
Contig37235	4.54514633196847	3.96191754374698	5.40189437192597e-06	0.00092955798352102
Contig31155	3.50494927879543	2.25538479522247	5.78155061539897e-06	0.000987483106598366
Contig31076	1.86808349789845	2.73963428018455	5.82117350593848e-06	0.000991789640496924
Contig43862	1.37418882421127	5.36399667531782	5.87495449316779e-06	0.000998481154749939
Contig1178	4.15204998636763	1.60678515854491	5.90914803721351e-06	0.00100181891058493
W1a14289|c0_g1_i5	5.46230254186487	3.04699792214626	5.92695046766515e-06	0.00100236819309663
Contig17309	2.01398471392794	6.26708952866213	6.03629094051435e-06	0.00101586791691316
Contig35305	4.73524859401072	1.05401630003185	6.07044655772299e-06	0.00101637840889799
W2b11340|c0_g1_i1	4.15458052141184	1.50336481311838	6.07672139172209e-06	0.00101637840889799
Contig17070	6.29772536718885	2.9179461795503	6.08362250793193e-06	0.00101637840889799
Contig31440	1.97882608691226	3.61442963189405	6.13260861581037e-06	0.00102208163739336
Contig22555	3.76556751507689	3.89999343898812	6.18193205412271e-06	0.00102533674011897
Contig7806	5.21382328630659	0.861072702376386	6.24767825604036e-06	0.00103375045605714
W5c26913|c0_g7_i1	5.87275746320268	2.8135697736691	6.26313830591871e-06	0.00103382334741726
Contig24664	2.53196786954229	3.82844211872051	6.2914789574392e-06	0.00103601693683841
Contig12067	2.28897261380493	3.21877072880044	6.37008328160935e-06	0.0010443023700941
Contig550	2.144266311117	4.67372110787712	6.47088143150238e-06	0.00105545903007861
Contig8860	1.45927766461216	4.84367543884796	6.52608782748441e-06	0.00106194722775746
Contig5606	4.76485082095138	3.80767970447015	6.66606025909634e-06	0.00108216570696726
Contig28715	4.66984457837512	1.15364099689875	6.92732692120151e-06	0.00111929992169047
W3d15315|c0_g3_i1	7.07211680310579	3.31235542711192	6.94615307317883e-06	0.00111971336846146
Contig5108	2.33343808967212	6.85820601963424	7.03962994943244e-06	0.00112949139552292
Contig2929	1.81148341559547	4.06644394180733	7.29392821325943e-06	0.00115948190941125
Contig33025	4.53259975447933	5.25081009225845	7.3978286884902e-06	0.00116760177745013
Contig15593	6.44804291683349	0.0444956033629631	7.40473311646065e-06	0.00116760177745013
Contig24145	2.37787750163081	3.20822929239955	7.42982302596402e-06	0.00116760177745013
Contig13258	1.52968302785969	3.78479020448991	7.48351706519209e-06	0.00117069419688932
Contig30977	2.00213019667479	6.05566890200695	7.57582693644911e-06	0.00117838310562575
Contig29701	5.09752549411396	3.92721871364884	7.62251908518065e-06	0.00117978302659966
Contig13634	3.51024472733671	5.87800625921344	7.62731646380821e-06	0.00117978302659966
Contig39932	2.64908192773868	3.91061833973954	7.80843835217761e-06	0.0012050906472132
Contig37615	5.95816937071389	1.4337266546911	7.84580986849045e-06	0.00120814940686339
W2b31749|c0_g2_i1	5.11370335985724	3.23381354263552	7.89589633259728e-06	0.00121314807224405
Contig7125	1.71412997144955	3.84697540614832	7.93898688995716e-06	0.00121629073101323
Contig6141	2.5128640820674	4.82576165463369	7.95169149459486e-06	0.00121629073101323
Contig13544	1.37613107613499	6.10109492172335	7.97915233355731e-06	0.00121778495215835
Contig14182	3.97507401187204	3.75116954949446	8.1197132952887e-06	0.00123376623739804
Contig13763	7.34001225454447	1.09731191086462	8.17493554124127e-06	0.0012394210642615
Contig4301	3.4023376053714	7.79776202159511	8.28659128380029e-06	0.00125083914747049
Contig14359	4.76122936756294	5.1976035294761	8.30856544990455e-06	0.00125141176596899
Contig35533	2.19741488648643	5.24225693770818	8.40113910315453e-06	0.00126259215447234
Contig35385	2.31625966266005	3.45280348077264	8.48735579688596e-06	0.00127000363958968
Contig7023	1.71343618193289	3.67842057025329	8.613839382255e-06	0.00128613403982511
Contig4100	4.65190089322286	4.61158572660618	8.64765012988083e-06	0.0012883875622077
Contig25646	1.79902579811661	2.81605906281455	8.71557313153277e-06	0.00129402576646811
Contig16178	2.55039235805797	3.16642323040994	8.88768529777065e-06	0.00130997249339647
W0d26639|c0_g3_i4	4.78329311567452	3.8563764283258	8.98949609698171e-06	0.0013193283482888
Contig8332	5.7099481832652	4.31336228544016	9.03522976805108e-06	0.00132321901147764
Contig7203	4.93653045650241	2.3151497822987	9.07796065640602e-06	0.00132665432675528
Contig45661	2.79810155748322	3.62493813121395	9.11861712863456e-06	0.00132977257245376
Contig26096	1.66251377646973	3.99120902786833	9.15299058926715e-06	0.00133196331551889
W1a27269|c0_g7_i2	7.56153988443053	4.14721429873775	9.29467658945333e-06	0.00134972822574948
W2b26531|c0_g2_i1	3.8239120387752	6.5631895358085	9.49065483097184e-06	0.00137528579647464
W4a1043|c0_g1_i1	3.69095145332716	-0.00871547398705796	9.67484990623745e-06	0.00139903207719776
Contig30905	9.24114854350274	6.27020009406923	9.76776642490006e-06	0.00140950712486105
Contig9307	2.8074952067002	2.06920448406193	9.79618542120081e-06	0.00140974715542175
Contig6888	8.04974929545664	4.36273391059593	9.81039178648039e-06	0.00140974715542175
Contig12476	1.69997802750815	3.59685425447206	9.91784772509111e-06	0.00141676683811296
Contig37900	2.55543182747992	2.60211902831913	9.92099046911968e-06	0.00141676683811296
Contig8693	3.21994030572138	5.51670076431976	1.00075872697754e-05	0.00142322778296112
Contig4941	3.58364388140038	3.54964841887347	1.00665859750688e-05	0.00142866648625966
Contig6619	3.25491143265759	5.36659668350229	1.01958083201255e-05	0.00143783855059216
Contig16538	1.35987273233534	4.73305363022158	1.02461819547721e-05	0.00143783855059216
Contig5886	4.64285052901138	2.06953248392476	1.02789638209171e-05	0.00143783855059216
W4a4915|c0_g2_i4	3.15650600884226	5.4389262751853	1.02894043104282e-05	0.00143783855059216
Contig39531	2.09740265001611	3.17328522483164	1.03175432055835e-05	0.00143783855059216
Contig34848	3.77525132946972	6.44921412689613	1.06978080131438e-05	0.0014845796797595
Contig24846	3.82246345677173	6.61354550561381	1.08072987021659e-05	0.00149675650758045
W4a31484|c0_g4_i2	7.70644470795193	4.39989000106383	1.11653152280341e-05	0.00154323489513262
Contig45342	4.27903551401224	6.73458952104699	1.13621681561412e-05	0.00156729610926555
W1a14551|c0_g1_i1	3.24395710642912	0.692520235012932	1.13925268804999e-05	0.00156834082047714
Contig12589	3.52393805792494	2.15387723169088	1.14480117476535e-05	0.0015728334223842
W4a12431|c0_g1_i3	3.31862544536749	5.75029976008476	1.15939483928042e-05	0.00158971046966832
Contig6230	1.84229672250429	4.05425881793121	1.1639668754692e-05	0.00159280652032398
Contig15382	2.2959669939261	4.84873761254119	1.1736668779475e-05	0.00160148874436608
Contig6286	5.28061357687506	3.07703564368013	1.17496486504078e-05	0.00160148874436608
Contig27910	3.29638609074623	4.61389377606659	1.18017440414957e-05	0.00160541036732062
Contig23390	3.98428846993213	2.53796048602123	1.18833925470904e-05	0.0016131412061167
W2b24547|c1_g1_i1	5.15888169429931	3.33582025900446	1.19255700995844e-05	0.0016131412061167
W1a7161|c0_g1_i8	7.56944104486255	3.25912522526429	1.19523189086401e-05	0.0016131412061167
Contig10887	1.56965870353796	10.5733402311726	1.19828458093919e-05	0.00161409636546392
Contig8033	2.04010502167752	2.91470153914971	1.21401850189549e-05	0.00163209612348575
Contig30749	3.29994029731442	5.69376874264465	1.22785037996035e-05	0.00164747363262049
Contig33004	3.96407009592186	3.43314927993121	1.24252041242895e-05	0.00165746443853313
Contig7004	4.09140861709036	3.07868614597404	1.24844465861258e-05	0.00166214589442207
Contig17751	1.33036788964491	5.05976776426568	1.26718845194885e-05	0.00168384392904524
Contig11939	6.33370899339517	2.95494228737823	1.27007418457999e-05	0.00168442671046261
Contig29005	1.8470416666794	6.47347195508925	1.30860613054812e-05	0.00172555511835035
Contig2702	8.94756812980772	1.19496813898839	1.32559234787588e-05	0.00174128191772886
W1a28808|c0_g1_i1	3.49047833635717	3.0493910982966	1.33180170267597e-05	0.00174610618663986
Contig8230	3.36895458266077	3.2371581633749	1.33663941716018e-05	0.00174911719319334
W3d24782|c0_g1_i1	2.17412636454097	7.58387146917039	1.35534322373334e-05	0.00177022741510461
Contig41066	2.93791724246094	1.43290577636947	1.35991762699712e-05	0.00177283807010352
Contig36795	3.22133694574033	2.34672916719703	1.38070556262507e-05	0.00179653544965234
Contig29870	3.98398652526889	5.38042477503121	1.38716244522318e-05	0.00180153142320004
Contig43083	3.76032490944394	6.66017674113333	1.39062849929729e-05	0.00180263165468232
Contig21548	1.31107502543852	6.79132702001776	1.43943243060664e-05	0.00186238746359993
Contig39491	2.49520325044247	5.46216285139177	1.44842312081533e-05	0.00186700112831387
Contig6341	1.46550013554322	4.68147642351176	1.47517255462618e-05	0.00189105516817708
W7b7691|c0_g1_i1	2.45225846885194	0.199077224035081	1.47656225249554e-05	0.00189105516817708
W1a16469|c0_g1_i7	4.2137759282989	1.84524454872831	1.47807368735365e-05	0.00189105516817708
Contig11912	5.28192574001673	2.0874146677091	1.48781042280906e-05	0.00189283562365592
W3d25739|c0_g15_i1	6.5069207600872	0.738476930918458	1.52546456606844e-05	0.00192661976168115
W1a27269|c0_g2_i3	7.62974313377025	0.530296434894121	1.53023817489569e-05	0.00192910904861575
Contig5386	2.32130002747711	4.69958353769974	1.5419946108749e-05	0.00194037610705194
Contig6264	2.65733098150346	7.54872891970254	1.54999262706512e-05	0.00194688125011216
Contig13503	2.45609897689351	1.61547370555514	1.55798913588508e-05	0.00195336080512281
Contig12664	3.53448553367958	3.36017724358371	1.57294380316908e-05	0.00196495222975924
W2b8869|c0_g1_i4	4.64246593105283	3.81111080921471	1.58426848436143e-05	0.00197280472266709
W0d24970|c0_g10_i1	5.04116406362618	4.92158432012771	1.58496195321203e-05	0.00197280472266709
Contig14775	4.90106277471161	2.37256486334047	1.59386578449035e-05	0.00197673819239711
Contig37683	2.52244654685218	1.60994488728004	1.60160026602876e-05	0.00198275808473546
Contig40308	4.56327167225745	2.80755633508768	1.61197034878386e-05	0.00199201334017039
Contig23689	2.19065684844847	2.96434544802987	1.62062872111419e-05	0.00199912394501312
W3d24435|c0_g1_i1	5.7006836364832	-0.491709749964256	1.63349822450178e-05	0.00201139445060655
Contig24235	4.61689165124839	2.02155519843775	1.66388381723633e-05	0.00204257585368788
Contig2945	1.63015944020221	4.56507614363127	1.69583174615896e-05	0.00207331244674269
Contig5676	2.67362073628296	1.94083955674752	1.72038748941491e-05	0.00209765159478208
W4a4915|c0_g2_i2	3.65021490961432	7.76622519254475	1.72748838460649e-05	0.00209765159478208
Contig16915	1.60813722745472	3.58530433886445	1.72763453663838e-05	0.00209765159478208
W6b11983|c1_g2_i1	7.92469665733146	5.77975896466957	1.73349281820628e-05	0.00210070031096435
W2b714|c0_g1_i3	4.15971062291687	1.21792123788867	1.75721350105305e-05	0.00212570333399796
Contig32198	2.1511282159556	4.68706867792498	1.76464092998792e-05	0.00213094323671805
Contig3295	2.85164652317084	5.47865912359258	1.77058168615762e-05	0.00213437265536955
Contig11970	4.10172669976308	5.19185772372323	1.77705154087333e-05	0.00213469479339255
Contig15414	5.67629201696691	5.4737987056541	1.79374323855304e-05	0.00214848980462972
Contig14077	1.64807385572008	3.60240192182412	1.80229631735436e-05	0.00214848980462972
Contig9976	2.25510261857401	4.33332993370822	1.80771358138196e-05	0.00214848980462972
W0d1167|c0_g1_i1	3.48728308538996	2.72543108775149	1.81251836707831e-05	0.00214848980462972
W5c16719|c0_g1_i4	9.93181814451731	4.25146551687552	1.81769357870428e-05	0.00214848980462972
Contig3808	3.64859511642418	6.76861990493637	1.82473719895659e-05	0.00214848980462972
W6b6400|c1_g1_i1	8.69877782955309	4.06807758985778	1.83220186571821e-05	0.00214848980462972
Contig10514	7.44808130584291	7.68501082885794	1.83238452130429e-05	0.00214848980462972
Contig39087	2.70407817318582	3.36524291458885	1.83468639440055e-05	0.00214848980462972
Contig44122	7.16698911365549	0.695360060276223	1.84331028366914e-05	0.00214848980462972
Contig6548	3.15756000778258	4.285224549894	1.84715238373944e-05	0.00214848980462972
Contig42069	3.52073101705433	3.24813045172823	1.84726563878209e-05	0.00214848980462972
W7b21541|c0_g1_i1	3.57599267910831	0.534299016881627	1.84784106860296e-05	0.00214848980462972
Contig13368	5.83080295974545	4.78271571739492	1.85946456989951e-05	0.00215426107687023
W4a5955|c0_g1_i4	3.06700430070372	1.48687286077384	1.8630499742667e-05	0.00215426107687023
Contig16784	3.83178255081763	-0.148552958057077	1.86325784197864e-05	0.00215426107687023
Contig11670	5.24840955905174	4.47438220305913	1.86532368929373e-05	0.00215426107687023
Contig44553	2.61789865388682	7.08687779340706	1.88366897293167e-05	0.00216488956636955
Contig40195	3.67929838922609	0.965138667782061	1.88396218365783e-05	0.00216488956636955
Contig18788	1.86110474468224	5.59751955187271	1.89126449303697e-05	0.00216837427311883
Contig31996	5.91532171526569	6.5637255097774	1.91231518060143e-05	0.0021865195765973
Contig25866	1.62445982342587	5.30363460002937	1.95404497600067e-05	0.00222466634193874
Contig9927	2.24472745126947	2.62672078766961	1.95537415282563e-05	0.00222466634193874
Contig33659	5.51041306442359	2.06768984734198	1.96010968727164e-05	0.00222637409231488
Contig17627	2.14965140904875	4.25744829338819	1.96839609227186e-05	0.00222905768936792
Contig10694	3.29851015490431	6.03611940198979	1.96894914449049e-05	0.00222905768936792
Contig41835	4.82789842430898	6.16310532116978	1.9790244367671e-05	0.00223255791543002
Contig7650	1.19137255694299	5.91975660405549	1.98020160720182e-05	0.00223255791543002
Contig11592	2.75421901466629	7.30167836438949	1.98741183860613e-05	0.00223255791543002
W4a11558|c3_g3_i1	5.45576670486783	3.48264823523642	1.98825837133688e-05	0.00223255791543002
Contig33970	5.71980165012175	1.87675940496402	2.01313695295215e-05	0.00225314215846508
W4a23690|c0_g1_i4	5.88708542297989	5.19504806688474	2.02607486799389e-05	0.0022639413200285
Contig5767	2.05406118734862	3.19616337212511	2.04893764621544e-05	0.00227568651561404
Contig15809	2.22742675488957	2.07856416445897	2.07459945378721e-05	0.00229580111902059
Contig38243	2.70248700122	3.55302069371465	2.09114189295406e-05	0.00230669036499702
W2b21828|c0_g1_i1	2.20360164957067	4.84629201254222	2.11069516870725e-05	0.00232059615768746
W2b858|c0_g1_i1	7.58117662395453	3.14075915349918	2.11386243443462e-05	0.00232059615768746
Contig38123	6.29633801909148	5.0222204506688	2.1341718854784e-05	0.00233916113409632
Contig9194	3.94713745304506	6.25543992857171	2.15203223419136e-05	0.00235498700705659
Contig13022	1.72709000147208	6.50973233495206	2.17256429699126e-05	0.00236991990000796
W4a5938|c1_g1_i3	3.21768993285068	6.69924846960596	2.21561846709665e-05	0.00241306092289868
Contig31312	3.57013638895494	2.57895593202035	2.21920350596981e-05	0.00241314716781854
Contig16235	1.9861363020601	4.45640838074397	2.22629986256917e-05	0.00241704530189844
Contig26234	5.64228891310525	2.30759318829734	2.2594900674531e-05	0.00244536509941716
W5c24755|c0_g2_i1	3.31206392977633	0.851324119584141	2.26411362783509e-05	0.00244652227992379
Contig9886	2.46286248189107	4.45397678136159	2.27231606333891e-05	0.00245153697918093
Contig13666	1.96621694343879	5.01493803505611	2.2858065701162e-05	0.00246016047092804
Contig36280	4.56504569981839	1.94930994703049	2.28745743461463e-05	0.00246016047092804
W5c10899|c0_g3_i1	10.553231400251	2.78326149687859	2.31479438415178e-05	0.00248567748907855
Contig17063	1.95851941171343	5.27066045744879	2.31872224041953e-05	0.00248601696655073
Contig12776	2.12961821397855	3.66192822332377	2.3279704234677e-05	0.0024895274770193
Contig4413	1.48944287770816	5.19042172100214	2.32923014760638e-05	0.0024895274770193
Contig31146	4.2054693201341	4.06512785317478	2.3397019772787e-05	0.0024968428914736
Contig16826	2.12850689716927	3.53069386481271	2.35736663804922e-05	0.00250577028096445
Contig6067	6.1534617956294	5.24102183741549	2.35898875823013e-05	0.00250577028096445
Contig18683	1.66269759740186	3.3726468294656	2.38179295702268e-05	0.00252220881258131
Contig28771	2.61008936534288	5.52765606071117	2.42678061486091e-05	0.0025659011256852
W4a5410|c0_g1_i4	3.7544776740766	2.45750093944862	2.43725744200263e-05	0.00256908582309227
Contig4194	2.24476202388777	4.04411225932023	2.45202874584398e-05	0.00258070401580937
W2b8705|c0_g4_i1	6.79428468412694	3.5822206585293	2.46724527348206e-05	0.00258880223573654
Contig7503	2.19958630362415	3.08619264695275	2.4892577417827e-05	0.00260513964256398
Contig37327	2.21635775400475	3.49957140632991	2.51519984686332e-05	0.00262710524824425
Contig25832	4.0829012851539	3.31356378432937	2.53443357546598e-05	0.0026431838161587
Contig34376	4.17646038187917	1.09576388108063	2.54208370476905e-05	0.00264715137014619
Contig14213	2.43548904532559	4.11641207882386	2.56322168847464e-05	0.00265879361311033
W3d22855|c0_g2_i1	4.94922450383618	1.41154691244212	2.56536241782032e-05	0.00265879361311033
W2b25459|c0_g1_i2	7.19940857154813	0.849276374274654	2.56604733926315e-05	0.00265879361311033
W2b492|c0_g1_i1	1.91945017051855	3.45084713137047	2.56871477324263e-05	0.00265879361311033
Contig36096	1.25557614233565	6.95990422154806	2.58263253574451e-05	0.00266695735139567
Contig11691	1.60380767423079	4.56014762617416	2.58435110614382e-05	0.00266695735139567
Contig31044	1.95477010038193	4.25751239549551	2.60668872749686e-05	0.00268241226062421
Contig13869	1.666398800172	6.4520738810358	2.60884225620065e-05	0.00268241226062421
Contig11727	1.49269219794578	4.66262633166493	2.61101844290188e-05	0.00268241226062421
Contig20224	2.97544601436297	1.35587709018293	2.6214126777934e-05	0.00268777980379999
W2b6474|c0_g1_i1	4.11216687549052	0.139322182931432	2.62405280705717e-05	0.00268777980379999
W2b18496|c0_g3_i6	3.20208046280939	2.5404947116523	2.63398674012327e-05	0.00269394614110201
W2b21513|c0_g1_i1	6.41228285455053	1.42188542380689	2.64315456521463e-05	0.00269931179573966
W6b6329|c0_g1_i1	2.48885035710031	3.5819146105121	2.67829825624013e-05	0.0027311500084966
Contig11596	1.80599320133506	5.00423464778244	2.7010895648841e-05	0.00273531511822399
Contig31068	1.65721182724239	2.45719521063372	2.70225226695768e-05	0.00273531511822399
Contig15788	2.06662779883341	3.49286015074132	2.7197075886178e-05	0.00274491074398446
W0d26572|c0_g2_i2	3.8153076082058	6.44732694291952	2.72423836953999e-05	0.0027454579129162
Contig4803	2.66685568320533	2.64815214975363	2.74714085323224e-05	0.00276449121651581
Contig6953	2.64716565302353	3.20162798787665	2.77440778298274e-05	0.00278785454771194
Contig1860	3.46217512949144	2.43383133942638	2.79260257517582e-05	0.0027979682744469
Contig35737	5.07520348456495	2.54033250939403	2.83370475325425e-05	0.00283072228667167
Contig7495	1.92361279870897	4.83109599357898	2.848170451602e-05	0.00283072228667167
W6b16804|c0_g1_i1	4.19364859663962	0.529262109768744	2.84865112159511e-05	0.00283072228667167
Contig8800	4.2177540446494	2.13277790837826	2.88780133699064e-05	0.00286416630587521
Contig35421	6.21645447589498	2.98725654003741	2.91202829658611e-05	0.00288403930518871
Contig9453	4.63101965258531	1.94714548758763	2.93234629256351e-05	0.00289582869454421
Contig28823	4.69636603257339	3.18326038666896	2.97949266198648e-05	0.00293580856777012
Contig29271	6.7703150449207	7.15746213710514	2.98136068815568e-05	0.00293580856777012
Contig45474	3.72347476508767	3.30566704033886	3.00420699336914e-05	0.00294183802098559
Contig43215	3.80188532201243	6.18539022458422	3.00458779861182e-05	0.00294183802098559
Contig4577	3.7307610070794	3.28835849324073	3.02064169048157e-05	0.00294533067616256
Contig30147	6.96725066911278	2.62954297909694	3.02457594311805e-05	0.00294533067616256
W1a28143|c0_g1_i1	5.22412154771035	-0.230938555775402	3.0252626511607e-05	0.00294533067616256
W1a6250|c0_g6_i1	7.63951084857667	0.707319682343077	3.09044873826756e-05	0.00299608123313285
Contig39478	5.57381223715283	1.4432712420416	3.11224443694097e-05	0.00301296777895247
Contig38083	3.56085381356603	3.25060891501413	3.12814150827732e-05	0.00302410444238405
Contig9589	1.68193351993133	5.29158306943148	3.13753561622929e-05	0.00302893199910652
Contig14175	2.57974963702832	2.77115403302974	3.18298603874476e-05	0.00305993428797318
Contig34873	2.91454298284744	2.72307916589418	3.19730419389508e-05	0.0030633394261443
Contig26053	2.96787478211472	3.35527028369418	3.20411382289671e-05	0.0030633394261443
Contig6611	2.7761731339146	2.92994236646745	3.20432994366558e-05	0.0030633394261443
Contig29244	3.17671067277475	3.25811647157757	3.20932355918976e-05	0.00306385796430166
Contig15422	2.75927280376446	2.98466137509854	3.22753210437726e-05	0.00307271770136232
W1a30417|c0_g1_i1	4.61495252403355	3.8840507971707	3.25099046028108e-05	0.00308760670567715
Contig40263	2.43649612697339	3.27578070411802	3.25214269760567e-05	0.00308760670567715
W1a19108|c0_g1_i1	5.07272759700815	0.470835037416708	3.2566854014819e-05	0.00308766073766945
W1a12414|c0_g1_i1	6.48890479854463	1.27917642339247	3.27673131284243e-05	0.00309813145227432
W4a23729|c0_g2_i2	3.53068444170484	0.727125771560617	3.29554770789666e-05	0.00311164800864119
Contig19765	1.80272139567128	3.81629839213515	3.31258095060091e-05	0.00311575176144803
W4a26159|c0_g1_i1	4.62409739349299	-0.260660822967555	3.31507182288865e-05	0.00311575176144803
W7b21201|c0_g1_i1	2.94101008724973	5.24884394448405	3.31787054503402e-05	0.00311575176144803
Contig18591	4.78557719114427	5.41631067299407	3.32252701200438e-05	0.00311575176144803
Contig5364	2.09321619754827	2.48809864755416	3.33884790260444e-05	0.0031267969909125
Contig12104	4.87106149084756	0.460684776160334	3.35649804459243e-05	0.00313054842012718
W2b18119|c0_g1_i3	2.68028643613905	1.67958601989586	3.37180568144126e-05	0.00313632606304007
Contig31748	2.53687484066606	1.13406291686196	3.39123257280999e-05	0.0031501392773503
Contig29740	4.38520855803537	0.993002431884455	3.41663979856428e-05	0.00316946294629079
Contig4641	1.44665992160969	5.12053657595398	3.42374274359823e-05	0.00317177739606129
Contig13102	3.11361110428292	2.18812410137583	3.44199518538687e-05	0.00318440070699662
W6b19940|c0_g1_i1	6.07462986874102	-0.18455979683358	3.45200263232214e-05	0.00318937241863084
W2b25459|c0_g1_i1	4.33333759389903	1.18523470969285	3.47726168509322e-05	0.00320581902484467
Contig30375	5.01426881854245	1.52408449400068	3.47911845007986e-05	0.00320581902484467
W1a24302|c0_g1_i2	5.61717466420186	1.08309589392021	3.50382742529371e-05	0.00322427071307242
Contig9024	1.65742294819569	5.489964679856	3.52907064710935e-05	0.00324316409588559
Contig9667	3.00991488308795	3.09147167655768	3.53530635974642e-05	0.00324456276472088
Contig6992	2.91605915841005	5.75284429428559	3.55574893261751e-05	0.0032548771999218
Contig9359	1.77733633061791	3.16114119110363	3.55600251967281e-05	0.0032548771999218
Contig29605	3.14201598901321	2.49306107473647	3.57570792689461e-05	0.00326423246716193
Contig4743	1.59114514959761	3.71588749908849	3.5936768310935e-05	0.0032762909091103
Contig33012	2.46369943502516	2.29625593230556	3.60467990714409e-05	0.00328197522974262
Contig12661	2.5945941123057	4.94149992919064	3.69329125141716e-05	0.0033582116699808
Contig20090	3.00198562621346	1.53768174953331	3.71494994118115e-05	0.00337344900199711
Contig13937	10.3015413748952	4.31365654582095	3.79357623676427e-05	0.00342934234342611
Contig4334	4.13570253312797	2.60228552788069	3.80639462804734e-05	0.00342934234342611
W5c15572|c0_g1_i5	2.93361748223628	2.65837105424506	3.81332235571048e-05	0.00343109286782044
Contig15419	2.42277805158089	3.01785348547532	3.90845325954744e-05	0.00351209732064189
Contig15448	2.81755885305539	3.90102447083545	3.930973948989e-05	0.0035231354017814
Contig9203	2.6171690398093	4.27928312200531	3.95694111393092e-05	0.00353812769000532
W1a23122|c0_g1_i4	3.7709163490082	3.26941291791676	3.95798221946783e-05	0.00353812769000532
W5c28695|c0_g1_i2	4.07524430403519	5.81046668463164	3.98535097529686e-05	0.00354876686069384
W4a14822|c0_g1_i1	2.27369789462493	4.83275293634332	4.00503079944862e-05	0.00355708748371158
Contig31185	4.60585794031878	3.9505687079169	4.04132065044616e-05	0.00358046128562744
Contig31147	5.06390437429989	1.00942727124636	4.09878111997997e-05	0.00362631493638125
Contig40754	3.11223426271215	0.277811459031361	4.11854282435396e-05	0.0036391211769696
Contig7473	1.50508847340673	2.19372057084901	4.19032084636432e-05	0.00369779698073012
W7b1610|c0_g2_i2	4.23508352664435	2.3527691589541	4.20290465958481e-05	0.00370016156797189
Contig42437	2.58149792055102	4.07959234440552	4.20375166514705e-05	0.00370016156797189
Contig26589	4.20529137966451	1.95714723129481	4.2736680065728e-05	0.00375393280427401
Contig27012	3.00461316207705	3.15611477685152	4.28490643309258e-05	0.00375393280427401
Contig17910	2.76519862581885	1.46822058116226	4.28690195021635e-05	0.00375393280427401
Contig8010	4.4407771616751	3.44838334921839	4.29210994444974e-05	0.00375393280427401
Contig12428	2.97860462846876	3.18012451384872	4.30958936009161e-05	0.00376443724408408
W1a18150|c0_g1_i1	4.82495187647954	1.31129587136544	4.34273948257171e-05	0.00378858610981465
Contig31529	2.19327366670469	2.59074622030223	4.49315564590556e-05	0.00389512455187621
Contig651	2.15814002212656	0.719996169200193	4.51264621991349e-05	0.00390710018376208
Contig14600	3.70385010461804	0.821544621801692	4.52048869286299e-05	0.00390897333802946
Contig30756	2.8196998540847	5.95103819190354	4.54352817017621e-05	0.00391904926077154
Contig44563	2.19581278978868	5.47695508161205	4.56327391657848e-05	0.00392803382389695
W6b3837|c0_g1_i2	3.09966142938269	1.39918883355441	4.58388945657004e-05	0.00393905467009524
Contig3607	1.51691712491123	6.01380850291294	4.69713911291479e-05	0.00402131193308645
Contig31628	1.93118117278299	7.42922276329513	4.70968340792023e-05	0.00402606940508039
Contig35434	5.60919536502312	3.66314730698028	4.71439438123954e-05	0.00402606940508039
W7b28644|c0_g1_i13	3.29778603256419	2.01648405512739	4.72293890574284e-05	0.00402836841090571
Contig26818	3.2813833571904	1.98209797515735	4.73425606321131e-05	0.00403302367998714
Contig9250	1.75215020207113	6.65720853535682	4.74878118189715e-05	0.00403540871990549
Contig6996	4.81025105840157	0.606886670773896	4.78272390788995e-05	0.0040542420200478
Contig6148	2.48221563056914	3.58253371455573	4.81064744906123e-05	0.0040728964970945
Contig8124	4.75981966148269	2.13703321262135	4.8736351593252e-05	0.00411071949970562
Contig27048	1.31176292213911	3.42693993686959	4.87564079449007e-05	0.00411071949970562
Contig44474	2.07494362557612	5.1250890841063	4.87921000589768e-05	0.00411071949970562
W5c28568|c2_g2_i1	6.52506561110075	-0.363878365873501	4.9492579046827e-05	0.00416463716497702
Contig22966	5.49691215288882	2.63964531474062	5.04888459053493e-05	0.00423810761141098
Contig45296	1.82635425985715	2.98884160057756	5.1686532825679e-05	0.00432822915326061
Contig28436	3.936130474763	2.03600734860542	5.17114086601134e-05	0.00432822915326061
Contig37394	1.53724533911264	4.29288740670596	5.20138355650923e-05	0.00433773437872705
W3d28487|c0_g1_i1	5.48204207442152	2.31744663369429	5.20316479619958e-05	0.00433773437872705
W1a11822|c0_g1_i1	5.44391521953304	2.26469115095531	5.20538208511817e-05	0.00433773437872705
Contig25102	2.42399393432245	3.75203315134882	5.23654005323132e-05	0.00435655049646917
Contig29402	3.97410408275869	1.97303509690616	5.24062036709158e-05	0.00435655049646917
Contig13650	2.02327917635363	7.05796773662709	5.29626720516021e-05	0.00438739270031743
W4a24387|c0_g1_i2	1.79057504446749	2.29329669157001	5.29684352330861e-05	0.00438739270031743
Contig13642	2.42167738181986	4.19191024117334	5.3683037844269e-05	0.00443058856222628
Contig19669	2.20633467974075	5.93417626969536	5.39653377688405e-05	0.00444855344826926
Contig27302	2.71331797501339	3.74122000489646	5.48263669545633e-05	0.00449565068161702
Contig18533	2.37110251377388	2.16992696512371	5.48632405357725e-05	0.00449565068161702
W2b4514|c0_g4_i1	3.40381403422087	1.29396401789694	5.53555036042994e-05	0.00453059455896687
Contig25980	2.56252971479007	7.06155460901442	5.57926967691272e-05	0.00455554318388205
Contig891	3.77970533037477	7.00238582984936	5.61479837397079e-05	0.00457819699716464
Contig13576	4.82357687439704	4.90472077066702	5.64022881979834e-05	0.00458627327011184
Contig36474	3.85650950796729	9.57233618997323	5.64355744389925e-05	0.00458627327011184
W7b4462|c0_g1_i2	3.34162910982521	3.3653621869276	5.65698571056082e-05	0.00459176462770428
Contig4791	4.8757558394543	0.731020335311811	5.67951347903334e-05	0.00460462039798378
Contig7991	2.72861270707503	3.13299861490854	5.71252145633274e-05	0.00462292697034192
Contig19914	2.24696990841175	4.52250538879779	5.71552599337659e-05	0.00462292697034192
W1a27269|c0_g2_i2	7.93925908065653	0.859290662341872	5.73676279457303e-05	0.00462922458002404
W5c24818|c0_g1_i6	4.53897538523648	6.96161658602005	5.79605768385621e-05	0.00466613149117182
Contig11267	2.35062030353204	1.68091648331622	5.82687549947136e-05	0.00467999410011216
Contig14366	3.60342475620819	0.0543795701177589	5.83706664470784e-05	0.0046827152830831
Contig7795	3.99413374414407	4.42239451618686	5.8975351679288e-05	0.00472022256603343
Contig19196	2.58627088321475	4.63372903949997	5.91111515580041e-05	0.00472559672943152
W2b31691|c0_g1_i10	5.96979708141208	4.41743236000423	5.95300922058268e-05	0.0047480594515776
W3d30358|c0_g2_i1	3.53480599045801	2.18224647029722	5.97472114139695e-05	0.00475986117597957
W1a27456|c1_g1_i4	4.07507619210627	0.505215199295231	6.00757627945248e-05	0.00478050277996847
Contig14889	1.5744993893392	5.76169734285933	6.0209636649387e-05	0.0047856232215365
Contig34227	2.13890925170595	5.73590125902143	6.07734641254584e-05	0.00481376189031479
W0d24970|c0_g3_i4	6.27372351949141	5.25927806480449	6.30779800187169e-05	0.00497089022925982
Contig36694	3.98724277299608	3.21930138667256	6.31905066045203e-05	0.00497089022925982
Contig870	4.08747068245702	3.93140712738366	6.33958250007079e-05	0.0049754523728484
Contig30430	2.44690856384601	6.74143646704704	6.34717453128283e-05	0.0049754523728484
Contig40524	1.40128460977096	5.48370824614686	6.3537637083533e-05	0.0049754523728484
Contig10202	1.78340280781265	5.28411931116779	6.39138592158534e-05	0.0049992258608473
W0d26639|c0_g2_i2	5.60969347541399	4.7750385329531	6.42323649543762e-05	0.00501274619562316
Contig2960	3.05958409634	4.57455069170572	6.48182816893658e-05	0.0050404392035648
W2b13490|c0_g1_i2	4.17959873156556	7.35851610225255	6.5564840969973e-05	0.00507644446979211
Contig17836	4.79182775673116	4.19860526195461	6.69179985883065e-05	0.00515800635927246
Contig10247	2.23238731330923	4.30322861525835	6.75082979654456e-05	0.00519768586751404
Contig44808	2.68058661699925	1.27186321698132	6.8097085002712e-05	0.00523067413487509
Contig4943	5.67626325108686	0.582740918883968	6.82159452605657e-05	0.00523067413487509
Contig22396	2.41612690786294	5.35349142704059	6.82398304341287e-05	0.00523067413487509
W3d11300|c0_g1_i4	2.79980965918018	4.23075157228088	6.82407219478997e-05	0.00523067413487509
W2b21645|c0_g2_i2	3.81145563454471	0.743169293322551	6.87603445525051e-05	0.00526464075221138
Contig6691	1.48088835123492	3.22515552252216	6.90536689625418e-05	0.0052812246022552
Contig27441	2.05266309496495	3.49910843679261	6.9344249735682e-05	0.0052975620397408
Contig605	3.08834573548143	6.67347610417016	6.96132485893947e-05	0.00531221632694591
W1a9996|c0_g3_i1	10.8240875020305	3.21276256991898	7.0041718392084e-05	0.00533899397603979
Contig37568	1.87225619884205	1.86353370709356	7.08272965269874e-05	0.00537819633798989
Contig7264	3.69395798452783	3.97745369491771	7.08685506531385e-05	0.00537819633798989
W0d5|c0_g1_i2	3.77252093596966	5.44238744028358	7.14543123697434e-05	0.00541667756501561
Contig6830	1.60908034064287	2.25065656481426	7.18478449261865e-05	0.00544051799995519
Contig13197	1.566888154371	4.76479944887312	7.22110409690602e-05	0.00545601577605088
Contig30306	2.41591479455291	2.20552573649045	7.25364143849435e-05	0.00546859416751854
Contig34468	3.57270465946426	3.21891539543485	7.27324300259682e-05	0.00547737267346547
Contig31023	2.50818909447994	3.58294998355372	7.30293785952698e-05	0.00549372479504875
Contig30425	2.86590772357614	3.33908714749729	7.31293218925624e-05	0.00549523742850312
Contig31181	1.47924313531039	7.95818445567908	7.33768914610287e-05	0.00550782790953711
Contig7057	2.36184285639384	6.80467151664794	7.37738336011002e-05	0.0055301134575111
Contig19108	2.6488745677487	3.56519013551436	7.40954485432885e-05	0.00554362816753438
Contig14799	3.68259126440984	1.52541356392912	7.4398795874346e-05	0.00556028004085015
Contig10286	3.74786807415004	1.6749621418855	7.4489274412699e-05	0.00556100405246735
W1a3921|c0_g1_i1	3.27028810579378	4.01393449999548	7.51795628570485e-05	0.00560645684786172
Contig21082	1.79000496859782	4.89755763016526	7.55227626784833e-05	0.00561987329803823
Contig9196	1.5918072339874	3.83277083966019	7.67519457359557e-05	0.00568945673608919
Contig32788	2.448719089436	4.18271001075626	7.67884894791211e-05	0.00568945673608919
Contig12466	1.4954571673486	5.24650796760122	7.74514752321454e-05	0.00572625128161013
Contig6762	6.8661552895632	1.12362556695736	7.75731862376484e-05	0.00572909608917362
Contig14508	5.76005692479375	4.20757664659839	7.76897917590415e-05	0.00573155814186318
W4a5987|c0_g1_i4	2.33907255067455	3.9726679924197	7.79263523141729e-05	0.00574285512043806
Contig9312	3.37327295580069	3.0872030012462	7.84442788368837e-05	0.0057739197893554
W1a4390|c2_g4_i1	6.4257249819356	1.63292644104849	7.85156456711508e-05	0.0057739197893554
W1a6250|c0_g4_i4	5.43670437210814	1.42348276233971	7.87277790681286e-05	0.00578334096992255
Contig4426	1.68162759557574	7.65977467743316	7.89907938853351e-05	0.00579030279522405
Contig6149	2.90903761336019	2.79662483687779	7.91088000385099e-05	0.00579278396196885
Contig11068	2.19664741512209	3.55593529192183	7.94029878170925e-05	0.00580814713860373
Contig26587	1.57566777122533	4.23249232201313	7.99955280842351e-05	0.00582769538665575
Contig6247	1.65821106177837	3.44717272227195	8.00088932529882e-05	0.00582769538665575
Contig37194	2.89388728694477	3.42112238184957	8.01749950801325e-05	0.00583362078367408
Contig37830	2.34090460386734	3.14168873476621	8.11136876198321e-05	0.00589568885559481
Contig75	2.10404889797723	2.22209843139053	8.12896108787023e-05	0.00589602370495557
W1a7131|c0_g5_i3	2.27710493397764	5.02532500682973	8.20827587657464e-05	0.00594155419172585
W3d8358|c0_g2_i1	5.83435743426957	4.79179813583757	8.20899877430742e-05	0.00594155419172585
Contig44536	4.49878836417735	2.18905113855665	8.26256445460189e-05	0.0059740424006214
Contig6120	2.24239797315161	2.92189021641559	8.31177294635293e-05	0.00600061188270114
W1a2389|c1_g1_i2	4.98192710987936	0.724616125394907	8.31674764077302e-05	0.00600061188270114
W4a10628|c0_g1_i1	4.38669827127978	6.14672687866713	8.39129437887656e-05	0.00604173195279112
Contig2436	4.50193780578094	6.5016448687465	8.48077787320496e-05	0.00608117001216622
Contig5065	1.74021902746185	5.79423781058781	8.48140866410909e-05	0.00608117001216622
Contig8348	2.26784980398737	3.92233143033949	8.49686066702532e-05	0.0060815773265114
W7b5163|c0_g1_i2	3.50705624037855	2.82323085500976	8.54096812387768e-05	0.00610479665527257
W1a51|c1_g1_i1	2.73553573745868	3.60399631037344	8.56631043817225e-05	0.0061075626786743
W4a27259|c0_g1_i1	2.37543682370335	5.14058274839103	8.57145738551746e-05	0.0061075626786743
Contig29345	3.43638296260512	2.5576134025654	8.58807996308612e-05	0.00610775376388761
Contig34111	5.98338232341215	3.48033548460699	8.61637282024655e-05	0.00611424921611557
Contig13574	3.07010059346372	2.27154308744274	8.66881132076885e-05	0.00613880268344816
Contig25048	3.57621660807152	4.3896983190944	8.74559849786616e-05	0.0061868143453764
Contig11379	2.13259009823553	3.38324460365806	8.86790632081047e-05	0.00626640386672118
W6b4900|c0_g1_i3	7.19850442934152	1.45493174875725	9.10297308831529e-05	0.0064198344632676
Contig12852	1.14827259569708	5.80120851133525	9.18574583328012e-05	0.00647157888634941
Contig14287	2.25632407959801	3.97449589455657	9.21871105553146e-05	0.00648816277478877
Contig6609	5.08414105677267	0.535307786019012	9.2634356278376e-05	0.00649970235611945
W2b24517|c0_g6_i1	3.98782931724306	3.12340662358656	9.30439669933739e-05	0.0065151600570579
W6b6400|c1_g4_i1	11.2054835653956	3.92586903343693	9.32426910629093e-05	0.00652052204966128
Contig29449	2.87721681947328	4.00581528909326	9.33100043426947e-05	0.00652052204966128
W2b11808|c0_g1_i1	3.31598704262028	5.86868173690298	9.39176793208908e-05	0.00655633032760198
Contig19007	2.12389991352293	5.90332196461201	9.42868150036775e-05	0.00657049321277023
Contig27113	3.14286982304691	3.45534880732379	9.43114727774434e-05	0.00657049321277023
W3d10827|c0_g1_i1	7.47248026539261	1.72411902288753	9.45753495817053e-05	0.00658221482548831
Contig17723	6.61452021164806	3.43508230501267	9.51698554879239e-05	0.00660658117230254
Contig40466	4.13424885661569	3.15044263976931	9.52133967184467e-05	0.00660658117230254
Contig6136	1.90199188254489	6.13028601480935	9.53576415661275e-05	0.00660992667097653
Contig37877	2.18856235705112	5.46994386874767	9.59521590553594e-05	0.00663998336252
Contig4185	3.13065280891239	4.52481933939338	9.59841853455864e-05	0.00663998336252
W2b13879|c0_g1_i2	5.52399877001096	3.89743541458728	9.62802853184322e-05	0.00665377971790997
Contig14541	1.62717324877135	3.28734103192271	9.6765729859797e-05	0.00667318011774812
Contig13929	4.54488796110107	1.00871923866366	9.68518557884468e-05	0.00667318011774812
Contig13397	4.03399267356525	1.31823303178473	9.72879942895658e-05	0.00667649415153444
W6b26031|c0_g2_i1	6.10517854749	0.272365999116367	9.73115081476128e-05	0.00667649415153444
W4a17278|c0_g1_i1	6.0017127548204	-0.0359084213002458	9.74143534833773e-05	0.00667649415153444
Contig35642	1.51852202255189	6.37833222887475	9.7470089095967e-05	0.00667649415153444
W6b13729|c0_g1_i1	5.81727414810178	0.0952743583707964	9.74819360514312e-05	0.00667649415153444
Contig10069	1.26599548755508	4.82438681099119	9.77761511166534e-05	0.0066899881050313
Contig10460	2.80102832791117	1.57305263338401	9.90882663996898e-05	0.00675960708902225
Contig44621	1.86918351287774	1.60789260940618	9.93942597952475e-05	0.00677376801012522
Contig8088	4.72424277978214	5.11761665091938	9.99378447811587e-05	0.00680407688622821
W1a7118|c3_g2_i5	4.65457039204673	0.888595742980202	0.000100090138459134	0.00680771186800304
Contig44475	2.80696697308086	3.03765178221721	0.000100424160375908	0.00680937249766672
W1a11036|c0_g1_i1	5.7735190252722	1.16468187126563	0.000100439568812814	0.00680937249766672
Contig4384	2.96015798471968	3.93525085627916	0.000100510263505773	0.00680937249766672
Contig19338	3.87399378385169	2.3457572464129	0.000100764677549265	0.0068198960521839
Contig11513	4.38629750488788	3.8698759038468	0.000101754349586341	0.0068733615218126
Contig19595	3.57412885639959	1.20637158973185	0.000102492864047675	0.00691298318228233
W1a27269|c0_g7_i1	8.34003054350508	2.42079527470883	0.000102913320828074	0.00693124236716043
Contig30100	4.92586244662964	2.17347918889906	0.00010361113548349	0.0069714190396868
Contig33665	5.37835162007151	1.62260111859482	0.000104269732435045	0.00700521916564219
Contig36820	2.11694147466847	3.2776826777534	0.000104317027614819	0.00700521916564219
Contig43781	2.43956537099909	2.55409314938325	0.000106365225137168	0.00712191748700537
Contig43069	4.2393221086722	2.9118675200528	0.00010699622517984	0.00713791174891914
W1a11336|c0_g1_i1	6.15920598111087	0.514622832474331	0.000107004637754653	0.00713791174891914
W1a6250|c0_g3_i1	6.50603546229487	0.541932532120611	0.000107049934769865	0.00713791174891914
Contig5925	6.5693795137423	0.615000642312311	0.000107111246269568	0.00713791174891914
W2b11383|c0_g1_i1	3.31581135946086	0.63906615470596	0.000107122600485726	0.00713791174891914
Contig17317	2.18535754178954	6.6636936599129	0.000107509402271832	0.00715675742473381
Contig12365	1.8627448990995	2.83673294751691	0.000107624839226147	0.00715751974262239
Contig19004	4.44166953058886	3.94947745509124	0.000108066463127145	0.00716905105335559
W1a7161|c0_g1_i5	6.69337913738026	1.77967446895468	0.000108075276976927	0.00716905105335559
Contig25129	2.56038354119463	3.01369412226585	0.000108110689699313	0.00716905105335559
Contig4683	2.54961408159141	6.95985953144727	0.000108361156347095	0.00717874409401658
Contig5221	4.37289962026864	1.23418897575071	0.000108478099902314	0.0071795813196885
W1a9677|c0_g1_i1	3.85022740566286	-0.277981941287461	0.000109125563587821	0.00720857644440049
Contig16868	1.4800292188722	5.24785546336095	0.000109624294184614	0.00722764312003384
Contig35614	2.50104327048835	3.26529376473706	0.000110439645857713	0.00727443225232351
W2b24815|c0_g1_i4	2.94983106844647	-0.077053553971671	0.000110564284214498	0.00727567955167524
Contig37823	3.25947045455701	5.02386211378528	0.000110835624234383	0.0072796161138369
W3d20770|c1_g1_i1	5.78548162834566	2.15004878072862	0.00011178077462492	0.0073269362313082
Contig1695	4.02729932730112	3.22967279123903	0.000111875435540227	0.0073269362313082
Contig3953	5.01903721647481	4.65318758995263	0.000112147252109494	0.00733775632813756
Contig7690	1.97783593491541	2.70618964497864	0.000112656468819793	0.0073640741327673
Contig11361	2.38558877219861	0.836502219233522	0.000112875279379851	0.00737137687881777
Contig11642	1.8836084961391	3.77808886494139	0.0001132611197269	0.00738956340572703
Contig25689	1.86382114059331	1.64458588114587	0.000113577465817615	0.00740164472574153
W2b5522|c0_g1_i1	8.78151358676333	1.92599857719424	0.000113691340122017	0.00740164472574153
Contig44505	1.16067104889586	5.29704531851312	0.00011376888830536	0.00740164472574153
Contig19394	3.16469269549259	1.63957730499218	0.000114077605056131	0.00741472116262855
W5c15146|c0_g1_i1	5.03091692187472	1.49895442569123	0.000115773895965531	0.00750774850740996
Contig21163	2.9849058861072	1.33864367685486	0.000115836077912445	0.00750774850740996
W6b15283|c0_g1_i1	6.81299918784865	1.45247091481373	0.000116492651070628	0.00754144704397852
W1a20787|c0_g1_i1	3.9746678318389	0.631082907343502	0.000116575134454805	0.00754144704397852
Contig22848	2.49018575575275	3.39800736493703	0.000116942833974528	0.00755224849583633
W2b18272|c0_g2_i1	4.14013815869843	3.06778040586188	0.000116961542546512	0.00755224849583633
Contig35957	6.60624162550169	2.16885583609786	0.000117123986922327	0.0075556497355554
W3d733|c0_g1_i1	4.87927390255522	-0.334259069064949	0.000117398506837473	0.00755768979954103
W6b12489|c0_g1_i1	4.88330137996077	0.0999568887651995	0.000117416582802683	0.00755768979954103
Contig7466	2.64416033647821	1.42232346904185	0.000117681173606319	0.00756324046841282
W3d21508|c0_g1_i1	2.25564244263736	1.0290764049375	0.000118244766153794	0.00759237289542717
Contig4045	4.74349148666267	1.61745505848235	0.000118642464019218	0.00761080902457674
Contig8292	7.07337417019873	0.457399264639707	0.000119033447515284	0.00762878050220861
W7b28695|c0_g1_i1	4.13744023323359	1.96221740867468	0.000119462494105817	0.00764915571562006
W5c2946|c0_g1_i1	8.0590636643013	1.43631730502508	0.000120421477637745	0.00770339326093052
Contig35693	1.40236016128454	9.65906451458175	0.000120940931170413	0.00772226917840617
Contig16161	7.40282166814466	6.25878640740403	0.000121528060326777	0.00774126514756589
Contig4490	6.10213334104728	0.603645826272351	0.000121575831365044	0.00774126514756589
W6b13303|c0_g1_i1	4.17583058748938	0.390213027754334	0.000122785623027301	0.00780113330371968
Contig25605	1.63516802088198	3.25941564568786	0.000123685345366488	0.00784655271176597
W1a24788|c0_g1_i1	5.48830134510478	5.64075480058511	0.000124819129152843	0.00789528357779782
W1a13368|c0_g1_i1	3.98252756873812	1.65752408066702	0.000124912305558778	0.00789528357779782
Contig40406	4.48405428418184	2.02123232577266	0.000126708882806795	0.00799415748978671
Contig14382	1.299720315882	4.79249943476536	0.000126851559849971	0.00799583019010369
Contig33202	2.17428495327596	4.71145840189026	0.000127515458394076	0.00803032390867432
Contig9965	1.773477933618	5.87556790243096	0.000128689390909708	0.0080925703128691
Contig5630	3.19623054658719	2.35890118348896	0.000128790109918635	0.0080925703128691
Contig35721	1.90056754966125	2.55921370537813	0.000128856593777669	0.0080925703128691
Contig3992	1.48030072397664	4.11250144833641	0.000129074903618138	0.00809889130888208
W1a10152|c0_g1_i1	6.59464605058228	0.495954253417318	0.000130327597981018	0.00816751074595787
Contig11029	1.69151755749404	4.82487581660667	0.0001304305624628	0.00816751074595787
Contig12949	2.70644009619154	2.54868303137531	0.000130708135267945	0.00816751074595787
Contig28407	1.10587789981946	4.74019415462665	0.000130740968214427	0.00816751074595787
Contig35977	4.84594939445411	-0.429104348756772	0.000130761809072024	0.00816751074595787
W4a680|c0_g1_i2	3.88488425150351	1.12232706946377	0.000132237280373123	0.00824009987204279
Contig11539	4.31326291954159	4.44824722900427	0.000133515101797714	0.00830932322508157
Contig5545	5.12937198458918	7.31617937395069	0.00013418221490873	0.00834329739530055
Contig32573	4.05532892915561	3.82370306817053	0.000134471017731007	0.00835370856720275
Contig34119	1.98222860440341	2.56914428795616	0.000134597716676396	0.00835403970628468
W2b16267|c0_g1_i2	3.87904474393791	2.28622454470517	0.000135201375924811	0.00837808555177745
W6b3843|c0_g1_i1	6.42939029667986	1.99488409544875	0.000135350191618832	0.00837808555177745
Contig1056	2.30615649535701	5.02223615294983	0.00013535028959752	0.00837808555177745
Contig9511	2.21871665191998	3.14001633886961	0.000135556681689686	0.00838332211506243
Contig18155	1.3692972914125	4.96834571181215	0.000136261027797977	0.00841576868442455
Contig38866	3.37127161710906	1.83647282224872	0.000136377949522063	0.00841576868442455
Contig25076	2.64008306463087	1.32976737207244	0.000136448132435754	0.00841576868442455
Contig3478	5.59570014850967	6.35870153368943	0.000136671059772458	0.00842154613809122
Contig25381	4.44119409975174	0.982095690260248	0.000136786503114627	0.00842154613809122
W2b13876|c0_g1_i2	8.44303477045623	3.28083480742436	0.000137678618050596	0.00846889601220607
Contig11940	1.87259087186717	2.85736713746812	0.000138543411570987	0.0085078109925704
Contig4004	2.25540821937782	0.239209874344934	0.000138736968616316	0.00851117916559559
W3d25975|c0_g1_i1	7.08162207640596	0.530048303411967	0.000139341737594264	0.00854066828324877
Contig6146	2.96689586115151	1.54361929839843	0.000139760871329748	0.00855544293118725
Contig4481	1.64636488997881	5.30559700142394	0.000139831376359624	0.00855544293118725
Contig45516	4.57091374348497	1.09731540609635	0.00014027444366758	0.0085715750898136
Contig13787	1.5731974622444	3.84519348410243	0.000140468629435579	0.0085715750898136
W0d4675|c0_g2_i1	5.68198012500489	0.833886289490972	0.00014063965718305	0.00857440999399798
W1a20974|c0_g1_i2	5.15085781679694	3.72326872808302	0.000141063612757428	0.0085926465427604
Contig22472	3.313779137778	3.88744218689416	0.000141550546325542	0.00861468364693169
Contig36612	4.04760872455784	2.94038272591211	0.000142528119068239	0.00866651545203626
Contig40101	1.73428937884097	2.55496893471072	0.00014408668608555	0.0087236028549597
Contig6931	1.81579066012442	3.52172271459578	0.000144100657340905	0.0087236028549597
Contig36682	1.66717706542917	4.50063237899372	0.000145094520781366	0.00876065443370435
Contig15112	4.18477583763204	1.13847294893411	0.000147199444177722	0.00887218226063133
Contig7709	2.77123984109378	4.7057593097337	0.000147384789616294	0.00887558166130247
Contig44378	2.90474164647562	3.54933213602911	0.000147829086940928	0.0088945556925856
Contig39117	5.38749186381569	2.52528480977512	0.000148229290734725	0.00890382159532573
Contig15774	6.34822658062756	3.46780241373497	0.000148241799573502	0.00890382159532573
Contig41283	2.10706603932344	3.36565275002404	0.000148648156655225	0.00891398046826511
W1a27269|c0_g1_i1	5.28649352517538	2.84896315725583	0.000148766136227821	0.00891398046826511
W1a8198|c0_g1_i1	4.9558545781525	2.86612626003666	0.000148965406121453	0.00891616246447989
W2b6422|c0_g1_i1	2.01057635496913	4.93104731251507	0.000150206542008177	0.00898263831408065
W6b17427|c0_g1_i1	3.164160531343	0.147630894749883	0.000150860451939952	0.00901288068089972
Contig32608	5.22827054844668	2.36499174139928	0.000152389369953203	0.00908161481612025
Contig45620	6.12368333518333	2.46759435384294	0.00015253696266489	0.0090825468980534
W2b29445|c0_g2_i3	2.73643719141878	1.42944020442457	0.000153032395799137	0.00909881951907311
Contig5570	7.21135029856792	2.52260866531364	0.000153263612396672	0.00910219238005846
Contig6388	2.43662907471365	1.03774057625643	0.000153848728434946	0.00911945248164851
W2b2968|c0_g2_i1	6.01877181450013	0.420814903872382	0.000154268548883393	0.00912251955046536
Contig2191	2.23928685360533	2.81019102323505	0.000156128595603493	0.00921614403803995
Contig22734	6.60369079292254	0.903474737217316	0.000156253379953929	0.00921614403803995
Contig45312	1.75875535344931	3.32204963690813	0.000156282581188784	0.00921614403803995
W3d3103|c0_g1_i1	3.25851746129623	0.124597043709997	0.000156656805483949	0.00922412423872641
Contig2458	2.06924568767477	4.53793197083175	0.000157616924592439	0.00926913909003177
Contig19030	1.51326335629208	3.69948560946578	0.00016249627906443	0.00951910117494713
W2b2311|c0_g1_i1	4.13188267530708	-0.123463411572314	0.000162656297367908	0.00952037267043182
Contig9311	3.46806226691371	3.87309897225928	0.000163138744122788	0.00953239901142595
W1a4451|c0_g1_i1	4.58804212920123	1.77051024397519	0.00016338196686227	0.00953851360734838
W1a53|c0_g1_i1	6.34468852980038	1.86479609671927	0.000164051968061734	0.00956426378717463
Contig6501	4.30045618744622	3.74975003465926	0.000164100934632921	0.00956426378717463
Contig10491	1.32677517872395	6.1072940705529	0.000167488060637614	0.0097205212392987
Contig37244	3.26257062274991	4.81587253280814	0.000168569098989866	0.00977501956332808
Contig6592	5.02676987106667	1.53920454229662	0.000168820588096042	0.00978136255877673
Contig25932	2.93601202956799	1.03819255471627	0.000169103864745596	0.00978953508676946
Contig12934	2.7562502822134	4.83300344178927	0.000169365260031696	0.00979642821722832
Contig12647	2.31204446323851	3.10341270618139	0.000170054149973811	0.00982801616372574
Contig5546	8.20570676527289	5.81891069423942	0.000170821218592074	0.00985579724906087
Contig10811	2.55073400831091	2.03896163306824	0.000171687193580288	0.00989746474750282
Contig27944	1.49058872075686	5.81461758509156	0.000172754167491041	0.0099423201143339
Contig1520	2.52787585928507	4.31677240594674	0.000174745737982969	0.0100485368728853
Contig39698	6.26802455886442	-0.0907454312609731	0.000175029051039072	0.0100564270794002
Contig35931	1.3527989202606	5.36770138662265	0.000175863797948757	0.0100957117935256
Contig15595	7.18226565711305	0.642154991773945	0.000176006133080991	0.0100957117935256
Contig6976	4.150123705426	3.3177330955757	0.000176264320598454	0.010102103010352
Contig9102	1.44248152983437	5.36647245324181	0.000176643832235363	0.0101117833970572
Contig33524	3.42356555083756	1.47206963113396	0.000176727037230645	0.0101117833970572
Contig5828	7.91575817098949	1.42776034994422	0.000176968153851048	0.0101171694068732
Contig9926	2.90488203448272	3.43580116487546	0.00017931805413369	0.0102260317333307
Contig11785	1.35596114824081	4.71879498738307	0.00017956415378236	0.0102315892658505
Contig20564	1.17562460636636	4.61095766192303	0.000179716433768311	0.0102317961696777
W1a17166|c0_g1_i2	3.48554773050586	1.7989081001746	0.000180025494367532	0.0102409213457074
W1a8499|c0_g1_i1	6.70473007226988	0.290845516341605	0.000181603814319845	0.0103051556036798
Contig21622	1.44713462251488	5.88958834331842	0.000182024253247845	0.0103205052714627
Contig29586	3.11983912367348	0.851944007158805	0.00018228620454568	0.0103268510545582
W4a2179|c0_g1_i1	6.16327437157924	1.74059000676	0.000182444361726884	0.0103273111072244
W2b12721|c0_g1_i2	3.81388247810772	1.91572431589483	0.000182916509983989	0.0103455293469334
Contig23653	3.41427924621159	3.24262838460864	0.000185524489097016	0.0104637515776254
Contig3914	1.65265438923975	5.3589846641434	0.000186049725087908	0.0104796846786014
W1a9084|c0_g1_i1	6.6081735992283	0.0615249282034037	0.000186231905555646	0.0104813691931368
Contig9138	1.87755963006682	3.96449380727562	0.000186522106470482	0.0104864785872019
Contig10424	8.73830249996259	4.05607308877043	0.000186627386525487	0.0104864785872019
Contig22147	1.33400468371887	3.73631642503631	0.000187175309377394	0.0105086875163661
Contig29611	2.04123332516498	2.67624318452371	0.000187715675777106	0.0105096224064341
Contig34292	6.17601196033941	4.63373884667839	0.000187739235419469	0.0105096224064341
Contig8946	1.61394624726977	5.5254790896049	0.000187802701649144	0.0105096224064341
Contig25746	2.0664262085845	1.50843862692817	0.000188634941595153	0.0105324447436083
W4a6109|c0_g3_i1	3.46916958087375	2.80516813980765	0.000188669577650932	0.0105324447436083
W1a27269|c0_g3_i1	4.75381032786907	3.74165725968542	0.000189662398142504	0.0105792886458224
Contig41342	2.24985657544152	1.98910398110808	0.00018982992304641	0.0105800593223729
Contig11070	2.27981831725828	4.51129247707556	0.000190157506063637	0.0105897422794274
Contig36679	1.32847160887476	8.75763231904275	0.000190538614429516	0.0106023879615299
Contig11921	3.67119462307113	0.306996160891033	0.000192178826345632	0.0106763946529641
Contig44604	6.67565729482682	4.61163260358278	0.000192570629133991	0.0106804415445039
Contig15585	3.70261409122574	3.40583843064063	0.000192865669339276	0.0106804415445039
W4a23183|c0_g1_i1	4.16634413956845	5.79311991829169	0.000193732117989277	0.0107108185907132
W6b31544|c0_g1_i1	2.22772080691134	0.489320339835201	0.000196496217639938	0.0108375221575258
Contig12643	2.53136645470893	3.22877724474074	0.000196989056737114	0.0108560054069888
Contig9947	4.34171405350038	6.97777047073132	0.000198241333162739	0.0109129262373189
Contig31144	4.93976256237409	1.16629363462051	0.000198339259711238	0.0109129262373189
Contig29555	3.46539144327017	2.98579438351105	0.000198497554177174	0.0109129262373189
Contig11500	4.37951192769215	3.10450217535386	0.000199090764168614	0.0109338382216371
Contig39201	3.17661692705563	2.34284070507252	0.00019919562311037	0.0109338382216371
Contig30071	2.0115415290625	2.45468555068749	0.000199974515036082	0.0109555340851002
Contig32101	3.16849512198779	0.432163897507506	0.000200068374374869	0.0109555340851002
W4a25732|c0_g1_i2	4.9179422292283	4.37742211902735	0.00020175374571857	0.0110302730939639
W2b3688|c0_g1_i1	2.99777886301208	2.36131841971757	0.000202108097248266	0.0110408766268196
Contig8569	2.61682216044344	5.39636616242056	0.000202352107177186	0.0110454403181761
Contig14673	1.13009041444016	6.84822295688024	0.000202937874332053	0.0110686368985926
W1a28498|c0_g1_i3	7.41758953892858	0.470376011053369	0.000203937458381602	0.0111084382308113
Contig27299	1.57780887914972	3.65076213645166	0.000204146906239742	0.0111084382308113
Contig1984	2.5646017162464	4.07362311680816	0.000205920829842686	0.0111876971271327
Contig10308	4.87090006743699	0.927556123710834	0.000205933464959279	0.0111876971271327
W1a5693|c0_g1_i1	2.73729165873254	1.20315421220712	0.000206293168535077	0.0111984001392795
W1a2389|c0_g1_i1	6.49825176229504	-0.109828365721944	0.0002068644781327	0.0112138766708595
W3d20752|c1_g1_i1	4.85221746922888	4.15947595042556	0.000207509454451997	0.0112378369542406
Contig11811	1.34719756639926	6.83011229061857	0.000207832140617744	0.0112464637602206
Contig6178	3.5606413272629	4.83807181962804	0.000209233042684881	0.0113044966986544
Contig25341	1.36753138344574	7.38948843868682	0.000209614381731273	0.01131186543279
Contig5783	1.64114793926478	3.22294136776178	0.000209862449989436	0.01131186543279
Contig20210	3.8421203165557	3.19644177329439	0.000210763727476164	0.0113426809144952
Contig33564	8.80865349008226	2.83964584523878	0.00021122355687184	0.0113499912850131
W4a29728|c0_g1_i2	8.14255312686293	1.39811057493954	0.000214002713037562	0.0114810870957143
W2b9292|c2_g6_i3	3.56422115955268	3.03747676983502	0.000215000169467092	0.0115119239397366
Contig6125	2.33434093209743	4.94777778761997	0.000215187574716007	0.0115119239397366
Contig37596	3.66293683470189	0.63988782855217	0.000215299916713993	0.0115119239397366
Contig43312	5.32156457453584	0.0910967177164027	0.000215413732484611	0.0115119239397366
Contig41007	3.11445056227271	4.2594988277193	0.000217854693707145	0.0115973505624518
W0d2791|c0_g1_i3	2.52978081647228	3.2300447602564	0.000218910906042221	0.0116355795248634
W5c20303|c14_g3_i2	9.08501549409099	5.77106212558364	0.000219109796305109	0.0116371647370936
Contig34011	1.86931060365107	5.55713035738561	0.00021958892247796	0.011651494285064
Contig44671	3.37847584853227	3.46534698454951	0.000219718148274248	0.011651494285064
Contig23889	4.69364366148491	2.54504786553145	0.000220430209104341	0.0116802556990531
Contig10849	3.28827496045726	1.02922193614251	0.000221275054763511	0.0117160035149862
Contig11953	2.45750588043265	3.41385465368483	0.000221795918106459	0.0117345554458907
Contig19417	2.96191047289747	1.76215394332584	0.000222173705975258	0.0117455149997611
Contig35862	5.4030249839425	2.38757342532857	0.000222764469815373	0.011767591370787
W1a17128|c0_g3_i1	5.8614228415245	2.0526788192987	0.000223055524536905	0.011767591370787
Contig14551	1.16919614450892	3.98645537168646	0.000223159640869253	0.011767591370787
Contig28845	2.82204252127806	1.74054492574986	0.000223275138456646	0.011767591370787
Contig35972	2.58419504477932	3.73185972013994	0.000224656728004996	0.0117957019404459
Contig31172	1.59181958065131	3.50719000449695	0.000225635389058171	0.0118285872807708
Contig9884	7.19026291764356	6.02920447330835	0.00022639455151121	0.011859352944916
Contig4137	1.20781202311276	6.85078763672011	0.000227270794415048	0.0118777327597364
Contig6277	1.62072885256197	4.811848354094	0.000227800320023725	0.0118777327597364
W0d668|c0_g6_i1	4.6620266714128	1.4881254625448	0.000227882119521094	0.0118777327597364
W4a27496|c0_g1_i1	4.74875611200171	-0.202246108040123	0.000227909459965356	0.0118777327597364
Contig18440	4.5996726870603	4.37237435099342	0.00022812591103515	0.0118777327597364
Contig38492	2.42835403259052	4.2861416771031	0.000228633298158116	0.0118873655423038
W3d11242|c1_g1_i1	2.98600684111784	7.09648610048117	0.000228656322321162	0.0118873655423038
Contig31871	1.94155174657161	9.91354210078354	0.000228864870098685	0.01188922772727
Contig7231	2.3480179893262	4.28556171951599	0.000229231879486407	0.0118993127668238
Contig1335	2.33277710870681	3.41761153927489	0.000234730614162577	0.0120774649225635
Contig30146	1.99315873926962	3.31325937830955	0.000234769410541463	0.0120774649225635
W7b7396|c0_g1_i1	7.1479343615725	2.73804268115949	0.000236827310737877	0.012174232600978
Contig21908	7.78971459919867	2.55026659530237	0.000237437688531431	0.0121800100818015
Contig5276	2.36746250649553	0.738505396275913	0.000238454097781585	0.0122213495595697
Contig34457	2.13010390790746	1.28647710206866	0.00023901064616731	0.0122381348404155
W2b13876|c0_g1_i3	7.73438922369819	2.58481757498595	0.000239137194333434	0.0122381348404155
Contig12330	1.29687798572596	4.20931729019181	0.00024002386892569	0.0122652731595346
W0d26572|c0_g2_i1	5.10560021625712	4.63262621526906	0.000241336982003853	0.0123212012475281
Contig43705	2.25363929431277	2.59225488761291	0.000241609289347716	0.0123212012475281
Contig1412	1.83287051258762	6.76587966020834	0.000241834363165539	0.0123212012475281
Contig5012	3.52786081512907	0.0348648534068406	0.000243358918978641	0.0123897049638593
Contig30357	1.37207192826984	3.65767475063948	0.000245422242010258	0.0124762952452364
W1a22138|c0_g1_i1	3.14782828515864	1.71008581704304	0.000246098155151506	0.0125014230371871
Contig45577	1.26606013472825	6.0804059066168	0.000246365400126845	0.0125057693374123
Contig32771	4.40699196835421	6.22581454891783	0.0002468321114062	0.0125139244135074
W2b13125|c0_g6_i1	3.19038705253127	6.31917654859952	0.000247673274877715	0.0125351815120462
Contig42689	1.7630885183851	2.1036395717223	0.000248303105336821	0.0125525532497091
Contig41727	2.14963075134544	3.52429051083427	0.000249018203057441	0.0125755106037049
Contig9649	1.86184507857773	4.13603920460733	0.000249321967976198	0.0125816200144704
Contig4632	1.40235334895817	3.02670705136171	0.000252214198726477	0.0127015739840972
W1a8645|c0_g1_i1	5.53494418093094	-0.210740420505161	0.000252252609778314	0.0127015739840972
W2b5522|c0_g1_i3	7.92374603975168	1.21635162815376	0.000252836609381436	0.012712380932756
W1a7131|c0_g4_i3	4.1616154780434	2.02422241315232	0.000253280902538356	0.0127164300619187
W3d20765|c0_g1_i4	5.13098434912233	0.856463553084685	0.000253417041130688	0.0127164300619187
W2b13444|c0_g7_i1	3.5133267411465	5.50273090918922	0.000253471380243964	0.0127164300619187
Contig37937	2.21448410990461	3.49065163592919	0.000254098111393268	0.0127385879121787
Contig19956	2.67620566664981	3.71146328416321	0.000255605206435327	0.0127976232183301
Contig42695	4.21880259037763	5.81747639460686	0.000255647546565608	0.0127976232183301
Contig36210	7.26965583131611	0.982567725945126	0.000256419638951878	0.0128269451950114
W3d6351|c0_g1_i4	4.04908690526081	1.73547813135173	0.000257276893012537	0.0128573554098435
Contig13857	1.93847364436173	3.43935365911819	0.000257522553374415	0.0128573554098435
Contig14534	1.86135265588013	5.26387247629201	0.000257587940350044	0.0128573554098435
Contig32411	1.09084161363567	4.6392673660616	0.000257958549911846	0.0128634618540434
Contig10380	3.46723492614766	5.10885154907809	0.00025808404260277	0.0128634618540434
W0d24970|c0_g2_i1	4.15848012557344	5.81652704012515	0.000259239942951278	0.0129117248576139
Contig5650	2.63486472169898	4.3881435000443	0.000260545339420337	0.0129579890194947
Contig41095	2.79702353894764	0.629274923314853	0.000260868277092141	0.0129646824901128
W1a5210|c0_g1_i1	4.64851769671928	0.0979449026226172	0.00026220502772953	0.0130013945400477
Contig24356	4.2941770335015	2.43606704113037	0.000262773176644853	0.0130013945400477
Contig41048	4.24875724034597	0.560036584040766	0.000262867475702695	0.0130013945400477
W4a3912|c0_g1_i2	2.68688443015002	2.00779651914256	0.000262929178285484	0.0130013945400477
Contig12338	2.33138899802224	2.07475224225354	0.000263671623124002	0.0130287474248896
Contig1796	2.19476355043864	6.16457539671364	0.00026411511299846	0.0130319508658853
Contig33135	2.32813998243848	3.2215295856732	0.000266116675365802	0.0131213058730508
Contig27071	1.3087759697737	5.27625899099754	0.000267329689339449	0.0131622583523698
W1a10017|c0_g2_i3	3.80400437796388	2.63756705238371	0.000267866199904021	0.0131727454303536
Contig24762	2.93375978228696	3.75854508124837	0.000267925435880043	0.0131727454303536
W3d14673|c0_g1_i2	5.80360987063865	1.2543492740723	0.000268440125721083	0.0131886300739711
W3d23523|c0_g2_i8	1.88903309735325	2.25707030436085	0.00026886626125064	0.0132001444325279
W3d4758|c0_g1_i1	4.96905577274492	6.09170295744562	0.000269436884004964	0.0132168273503122
Contig10413	1.91806545030831	1.23547814610726	0.000270468064433705	0.0132307031183973
Contig31557	3.61921274918037	5.02184144924049	0.000270641997772888	0.0132307031183973
Contig41367	2.50371715965193	3.81541011027112	0.000273508290367876	0.0133329480471683
Contig9401	2.03126506958731	1.28432541458062	0.000273746442683184	0.0133351133352929
Contig13665	1.16033356709541	10.4442611482433	0.000274516205946412	0.0133630040083707
Contig33398	8.53280485626834	2.46694794794358	0.000274707268012618	0.0133630040083707
Contig36749	3.34069062948574	2.91038279430011	0.000275166471330779	0.0133758888097741
Contig11520	1.59693204783562	3.29599103213805	0.000276035023353357	0.0133991460903138
W3d20749|c0_g4_i1	5.2412126626022	3.20524554395499	0.000276228909550141	0.0133991460903138
W1a18323|c0_g1_i1	6.99862080383336	2.61028445816724	0.000277873516595823	0.0134694295030449
Contig15145	1.91118326132762	1.82594198638364	0.000278351015410296	0.0134738257118001
W4a22806|c0_g1_i1	6.43875667425889	1.17296408105132	0.000278355709004239	0.0134738257118001
Contig11333	2.60987129583286	0.627560388697701	0.000278669277412518	0.013479524738481
Contig5265	2.55329814843514	2.63609213841272	0.000280919475177998	0.0135692977652295
W1a14144|c1_g2_i4	5.47878738264818	4.50233541575785	0.000281304121406083	0.013578348726945
W6b20496|c0_g2_i1	4.84501078234068	0.679998546036224	0.000282351878110814	0.0135979995576461
Contig17108	1.87783422018161	2.79394441031954	0.000282449436600333	0.0135979995576461
W1a238|c0_g1_i1	3.36091044234628	2.09566903399016	0.000282698997079723	0.0135979995576461
W3d28487|c0_g2_i1	4.00813981949827	3.20176636854611	0.000282981416358316	0.0136020788064075
Contig40228	2.86734795978009	2.95627537251304	0.000283743742786979	0.013629203980121
W2b22326|c0_g1_i1	4.40677692714898	2.70723201403883	0.000285109361284967	0.0136847708992654
Contig26667	3.16151975029146	1.94168621295922	0.000285298207816797	0.0136847708992654
Contig4113	1.11580437966958	8.87980903624637	0.000286229293952169	0.013713998107774
W6b4447|c0_g1_i2	4.83695874495798	0.858786847858408	0.000287552586443184	0.0137641304798729
W2b26570|c2_g3_i2	4.64099301206069	5.62219259481958	0.000290694102575941	0.0138759060114474
W5c28461|c0_g2_i1	4.95556984601446	0.808873420275027	0.000291133981869588	0.0138872725156254
W2b23688|c0_g4_i1	4.8537645465902	3.71912074158781	0.000291828126333096	0.0139107434845981
W1a19851|c0_g1_i1	4.1653797556885	-0.456409772421229	0.000292184773484712	0.0139181054176469
Contig9486	6.03195602739205	1.53556611176646	0.000292501139347289	0.0139235397120004
Contig21467	2.78655031553656	2.57299995735393	0.000293776929391106	0.0139746051166888
Contig4534	2.79586984872281	2.74256147409977	0.00029546235087474	0.0140450721929628
W0d32090|c0_g1_i3	9.09737443827106	3.17107935879897	0.000295700337002718	0.0140466843316571
Contig4288	2.13902644415041	3.33333713673491	0.000296245432791799	0.0140628728482242
W3d23851|c0_g1_i1	6.76437891491274	3.19866423764447	0.000296828506849503	0.0140711431015599
Contig25228	1.41442355799929	7.70081870563675	0.000297799219984868	0.0140977413411269
W1a27269|c0_g2_i1	7.49820833159166	0.583728981891715	0.000298465738687583	0.014106781950518
Contig16066	2.92929261184054	2.86437557532032	0.000298470204276493	0.014106781950518
Contig14724	1.79853732040031	2.59518388412192	0.000298605028212237	0.014106781950518
Contig28296	1.58828166519442	3.9720092032758	0.000300076446576885	0.0141568622143798
Contig22482	1.09274874585594	4.30263562489903	0.000300749981856951	0.0141789196925874
W0d6319|c0_g6_i2	3.15616511608632	4.77985861983935	0.000304414602246579	0.0143163477039839
W0d15448|c0_g1_i1	4.3987627740449	-0.1353299750122	0.000305739575481606	0.0143649600406484
Contig20034	4.01729968962038	1.05135743421488	0.000306363689981873	0.0143745366174817
Contig10508	1.38247018058592	6.15991989526734	0.000307997491263075	0.014431642830919
W6b17886|c0_g1_i1	5.52122310667317	1.68296710320159	0.000308431909271462	0.0144421667884172
W2b6351|c3_g1_i1	3.91742905676496	3.15886170152952	0.000308656562226198	0.0144428609729121
W5c22882|c0_g1_i1	3.55598455047616	-0.0917665159823128	0.000310734222835775	0.0145302024634729
W2b26632|c0_g1_i1	2.98044574866722	1.06603253039428	0.000314095282636154	0.0146376482697439
W4a5410|c0_g1_i1	4.82724415053073	1.35386032472016	0.000315424288078758	0.0146797056098966
Contig24311	3.14198080917999	6.48775316221981	0.000316730076823636	0.014730516654003
W6b14021|c0_g1_i1	5.33640275274145	0.645120241545562	0.000318318133691585	0.0147744260136609
Contig15477	1.94274281657007	2.20701731305554	0.000321909267947455	0.0149109412727855
W2b19968|c0_g1_i4	4.94088791641575	3.24249472701121	0.000327242215382549	0.0151274252311697
W5c26845|c0_g1_i1	2.13052733087361	2.85884883667114	0.000327840718344134	0.0151449210235325
Contig6412	3.05948079150666	3.99252737396047	0.00032823159653047	0.0151528083517004
Contig8160	5.2354556717794	2.37908887306337	0.000330015533752491	0.0152147550028476
W0d11036|c0_g1_i1	5.99545330627263	5.5950851256516	0.000331408184279945	0.0152686154745891
Contig1864	1.54616853752468	3.31194928281049	0.000337449361432096	0.0154952064350194
W1a29058|c0_g2_i1	4.80237008828791	0.191573748440178	0.000343802561808972	0.0157547972234761
Contig42377	1.07944761694473	4.0423024667743	0.000344037290536711	0.0157547972234761
Contig34924	1.15526822166598	6.66253981683453	0.000344282416923275	0.0157547972234761
W1a11262|c0_g1_i1	5.8497435412289	1.62295310811499	0.000344794733198021	0.0157589050966044
Contig6460	1.73133579144844	5.60540903008651	0.000345120723583779	0.0157633375220429
Contig19134	1.57205217770817	2.45062704170959	0.000346407306076495	0.0158116098752369
Contig45419	1.4135635283905	6.40519107864961	0.000347359635074693	0.015840892733134
Contig8086	2.3425336950265	7.44633019838065	0.000348345117737754	0.0158595741060336
Contig6016	7.88921460976167	2.71504227128947	0.000348610175825616	0.0158595741060336
W6b18905|c0_g1_i1	4.30552672208436	3.12267736101691	0.000351443070013234	0.0159568135851919
Contig24962	1.33425297001065	6.74245510980008	0.000352088138966609	0.0159651882571795
Contig28060	3.13870118081339	3.00641056910978	0.00035209621496122	0.0159651882571795
W2b8869|c0_g1_i10	4.66324346805305	2.34871637507602	0.000353220136699099	0.0159704011123586
Contig7129	5.08810184758982	1.86919272337389	0.000353333278350576	0.0159704011123586
W4a12758|c0_g1_i3	6.95859914981029	3.40904045096663	0.000353366470451564	0.0159704011123586
Contig42839	7.91452867872156	1.38651478941499	0.000356326203383845	0.0160486167437433
Contig37679	3.55401153739434	1.21710668822297	0.000356496033838672	0.0160486167437433
Contig25493	2.23897181982765	5.93106128771826	0.000358775976788366	0.0161248562552771
Contig30323	4.40350189727222	4.17602497916554	0.000358892372487862	0.0161248562552771
W5c23914|c0_g1_i1	5.22679652656974	-0.364399205457384	0.000360741337002641	0.0161867977239673
Contig18661	2.37714651784774	4.63544887456554	0.000361097181377598	0.0161922092433765
Contig23386	1.50466610167454	4.53154859811526	0.000365289835182856	0.0163376412834999
Contig6838	2.5522451940304	3.74111760725626	0.000366585690329391	0.0163849521017874
W2b32734|c0_g1_i1	2.99613819849286	0.460603781565857	0.000366985989643741	0.0163921996360532
Contig18638	3.4869999525931	2.19499431694848	0.000367539419120801	0.0164028281164556
Contig32506	1.22825547562931	4.02093478449179	0.000368118336044785	0.01641082986181
Contig37949	2.33033189955532	7.56829906758489	0.000369843391192469	0.0164770616845049
Contig34743	5.13727403487369	0.295118406522611	0.000370302596399431	0.016486848845644
Contig22309	4.54215084105914	5.75782070407761	0.000373588384258777	0.016619500713714
Contig21340	1.62038821103498	2.7091574042882	0.000373844208645996	0.016619500713714
Contig11851	2.19542633722878	6.3686002347303	0.000374703311737299	0.0166311482697152
Contig6993	2.35290681069193	1.24284673784739	0.000374751728357861	0.0166311482697152
Contig42534	3.83134253723364	2.27936619189619	0.000378548382715784	0.0167564259029536
W2b12584|c1_g1_i1	7.76442647890596	0.650832402337941	0.00037946090297822	0.0167860236978129
Contig32382	1.44146709572245	4.3761744044819	0.000379971359300953	0.0167978089938363
Contig45623	2.31697116700615	3.2587385311554	0.000380718584372416	0.0168092505449148
Contig11712	1.10988107821865	5.90731287944111	0.000383191016865169	0.0168859181004247
Contig5374	3.29710841099259	3.1066185855102	0.000385081539929512	0.0169475272099924
Contig4924	1.91786207617322	3.91728332357227	0.000387148684301721	0.017027615487448
W3d13725|c0_g3_i6	3.98175864190152	3.92019052012596	0.000388283220647254	0.0170598539372358
Contig33740	1.81489470898791	4.3694984600621	0.00038837736982288	0.0170598539372358
Contig25541	2.59674364798052	3.0919562852525	0.000389001861168654	0.0170655042115747
Contig34898	3.00674150380425	1.32904119528687	0.000390388449162189	0.0171045307019298
Contig11866	3.95639050556655	7.77949644201394	0.000391426989907963	0.0171391237718479
Contig9260	2.12764470658183	3.17359712555188	0.000392297153437461	0.0171553987709068
Contig18154	1.08830781252689	6.93005818140755	0.000394032575386734	0.0172036278465261
Contig5613	1.74325675241906	4.20670260748202	0.000394696369528615	0.0172165655940391
Contig36991	1.51190106286097	4.26192211641686	0.000398379127706306	0.0173343351662913
W1a23220|c1_g6_i3	4.16411753476189	0.806770761481579	0.000398449851789966	0.0173343351662913
Contig32400	2.92239910003953	0.890585623403181	0.000399074932504875	0.0173351678143039
Contig37284	2.80299052346418	0.0652996302579608	0.000399178303487791	0.0173351678143039
Contig9729	4.05997557374189	2.17270686070924	0.000400484183966387	0.0173799033858128
Contig13674	2.96715586171506	3.38432595317173	0.000400743049710552	0.0173799033858128
Contig5651	1.4661957503944	2.5668884351168	0.000400965925393288	0.0173799033858128
W1a22770|c0_g1_i1	2.37521598717265	2.94110710964031	0.000402350386920366	0.017428937591254
Contig41010	2.90288180457261	5.82489999461243	0.000404981497097359	0.0174915742473113
Contig26624	1.63159280845937	3.13697923632237	0.000407223892720254	0.0175577307072313
W1a18643|c0_g1_i1	4.04051276042668	2.61280425131023	0.000407364248306723	0.0175577307072313
W7b12314|c0_g1_i1	3.76497072128488	-0.0601903280359839	0.000408130438931098	0.017574856642368
Contig22470	2.28827279368823	4.31686803347707	0.000408712455173118	0.0175782367082336
Contig4058	2.41985235363242	3.32904755137775	0.000408861531989221	0.0175782367082336
Contig9023	1.10925872574588	5.41715080654084	0.000409757614838407	0.0176018912487293
W6b26875|c1_g1_i2	1.91094655392613	4.26761951814168	0.00041118316116286	0.0176168952118549
W4a5091|c0_g1_i1	2.80422379413572	4.05569341821106	0.000411455174629389	0.0176168952118549
Contig7691	4.85724383445178	1.27800727009231	0.00041166406569356	0.0176168952118549
Contig6535	2.10429059928152	3.32058382867261	0.000411727678213821	0.0176168952118549
W1a12414|c0_g1_i3	5.96466322568939	0.932086290632948	0.000411900935438178	0.0176168952118549
W1a27197|c0_g1_i2	4.30951157391132	1.61055125467292	0.000415455886178512	0.0177398632490318
Contig41180	2.18049179840645	5.77932549813963	0.000415787969033168	0.017743036258209
W3d20749|c0_g3_i2	5.79048748024498	3.2700407632856	0.000419420024517177	0.0178427188674699
Contig18549	3.79586623937672	2.36436061053662	0.000419965679345293	0.017844685240923
Contig15165	2.77711201061238	0.123634184699419	0.000420723048380402	0.0178650270611473
W1a4829|c0_g2_i1	3.67121585548601	0.959421105606596	0.000422434123076917	0.0179110839908646
Contig1396	3.20611572843462	6.31262592178007	0.000422755171259366	0.0179110839908646
Contig27339	3.2977563430544	1.77646716868964	0.000422848551330122	0.0179110839908646
W1a9996|c0_g1_i1	8.4993955825136	2.86041285198658	0.000426972571775553	0.0180390863211987
Contig2922	1.24067433400394	5.94252240300723	0.000427284463760482	0.0180390863211987
Contig16013	2.4489679243558	2.39299260751666	0.000427997003229044	0.0180514030185426
Contig6233	1.68392892890797	2.96847237947786	0.000428260351762663	0.0180514491932196
Contig37521	2.61353899616633	6.3640574953326	0.000430182523267003	0.0181102895666754
Contig8066	1.5608991191202	4.95092172864276	0.000431077116827495	0.0181257789282041
Contig11050	1.18512670000724	4.8961213254603	0.000432697379762069	0.0181606256364529
Contig42615	1.61121326818031	4.96785900996467	0.000433094970051446	0.0181662358187575
W2b13915|c0_g1_i3	4.64382024302415	4.45655233135138	0.000433758754377198	0.0181829979179606
W6b4400|c0_g1_i1	3.6302981862003	0.351021999257992	0.000435295124749223	0.0182146196543995
Contig35312	1.52772350115835	3.27050137554626	0.000436231611819473	0.0182373687729472
Contig36001	3.43618764168212	3.06441290833129	0.000437401470520546	0.0182689429726154
Contig41417	1.47393020014737	7.1542147056464	0.000438655067127381	0.0182990942912193
Contig7542	3.19172904801893	1.35572505028002	0.000439834591580978	0.0183371863159915
Contig14943	1.29979429876654	4.96219157155725	0.000440577700377553	0.0183570485910337
Contig6081	1.57239038988742	3.62693776667269	0.000441138343675334	0.0183692888517003
Contig6965	1.40816274324511	3.1648332072433	0.000441556465804334	0.0183755832250568
W2b13125|c0_g1_i1	5.59271288687812	3.20150013991714	0.000442142188700386	0.0183777361911986
W1a7081|c1_g1_i3	3.4866041681662	2.34183439380201	0.000445562187122197	0.0185087124103772
Contig8174	1.83175397048987	4.38788356052789	0.000446580543634292	0.018535152693885
Contig36824	8.22218619744174	1.73541569388602	0.000448022899559121	0.0185534625030943
Contig21309	6.70519565587183	4.20940147768064	0.000448586048101382	0.0185534625030943
Contig39705	3.39218225887465	1.58315510337439	0.000448795837221815	0.0185534625030943
W4a3666|c0_g1_i1	5.59522060936251	4.40913103505225	0.000449071990785298	0.0185537354560226
Contig35209	2.64966878059405	1.6110913229202	0.000451196376211014	0.0185857264915359
Contig10370	1.81106280276182	7.05638228248746	0.000456181308326137	0.0187217886478613
Contig35625	3.33966791315015	1.26009605053909	0.000456480870256059	0.0187217886478613
Contig5641	3.20802004984726	4.04004146887262	0.000456590842896529	0.0187217886478613
Contig22190	1.48111821175282	7.99113781214585	0.000456997372677473	0.0187217886478613
Contig37901	2.53320592056679	1.84234403098237	0.000457127695689712	0.0187217886478613
Contig36006	1.35973545632506	4.26040744771553	0.000457204532407533	0.0187217886478613
Contig10613	1.78131438805841	4.91897990033993	0.000457416755215969	0.0187217886478613
Contig2972	1.47935747678868	3.97932527509323	0.000457491406696053	0.0187217886478613
W3d17028|c0_g1_i1	5.47181061789906	5.76664387543912	0.000458705990946491	0.0187603391377474
W3d15235|c0_g1_i1	5.02284920139222	1.77104668022478	0.000460534031847175	0.0188127468724657
Contig4872	2.01280053038958	2.13037134096797	0.000461854244966049	0.0188554871823862
W3d9246|c0_g1_i3	2.40507567897317	4.84195873672879	0.000463904835538231	0.0189090190153056
Contig19584	2.87749784056809	1.50790877777456	0.000464264326706567	0.0189090190153056
W1a3641|c3_g1_i1	5.09905157763156	3.83005178260881	0.000468551536883767	0.0190723473606052
W2b16266|c0_g1_i1	2.00364907864924	4.46840163809537	0.00046941778351182	0.0190842814945152
Contig16813	0.911552631816105	6.76189657624444	0.000469676500053882	0.0190842814945152
Contig4798	2.12211683283507	5.75348515549149	0.000470088648696188	0.0190897592136024
Contig32446	1.88897571165465	5.02312238198581	0.000472121971188794	0.0191497345438227
W3d4543|c0_g1_i2	6.4500460651727	0.436750865779718	0.000473902574986132	0.0191945245216784
Contig14880	1.377209037816	3.50743786185516	0.000474130948774748	0.0191945245216784
Contig3403	1.29168094189094	8.68638893446862	0.000474341675548798	0.0191945245216784
Contig4574	2.63776554600285	5.06900433909989	0.000482359135383807	0.0194845743716808
W5c1557|c0_g1_i1	7.38993684828477	0.345403360535016	0.000482828526537988	0.0194845743716808
Contig35482	6.33162887099792	0.411001871115927	0.000482924858758825	0.0194845743716808
W6b26376|c0_g1_i1	6.65872026689747	1.18255450192861	0.000483396866128817	0.0194921927881539
Contig42783	1.02772511295707	5.60096309259225	0.000484912483596361	0.0195418595262908
Contig11376	2.75470437176118	4.34089363314332	0.000487151556361127	0.0196091321213153
W2b14479|c0_g1_i1	6.86014408536293	3.37389095782306	0.000492242558075962	0.019792953697452
Contig16238	2.7854315051641	5.11718481434423	0.000492293362535417	0.019792953697452
Contig37415	5.20056369393563	1.69301369778223	0.00049475292256316	0.0198686307852202
W2b9292|c2_g6_i6	4.35650056112619	3.39558151145621	0.000496621199258505	0.0199204139786488
Contig6824	3.03806394225624	2.27936412310867	0.000497300635197115	0.0199360496924216
Contig4475	1.57745800134818	3.84827469186412	0.000498176455822115	0.0199595353941489
W0d11916|c0_g2_i1	6.28613742366464	0.892996751290123	0.000499416256542879	0.0199975682201044
W4a27334|c0_g1_i1	5.17757641610893	-0.496854937873438	0.000500424823534961	0.0200195403129661
Contig34464	2.04991291452336	1.08762508173976	0.000500546677106791	0.0200195403129661
Contig13774	2.04398526740369	4.24426634415514	0.000501642686144975	0.0200517243744082
Contig17393	1.16797484746893	3.59084132998272	0.000503398675560841	0.0201102365851444
Contig509	1.63791320259796	4.9276512787501	0.000503980933698852	0.0201218188099533
Contig37171	1.45628961386917	2.63746801972106	0.00050477005233084	0.0201416418794414
Contig8918	5.70216099727724	1.8418786673259	0.00050718994869426	0.0202030662896547
Contig22375	1.0247619025554	8.16434999449123	0.0005075685718651	0.0202064545625324
Contig10715	1.47310232393467	2.34019398568205	0.000512559056944759	0.0203815511309195
Contig4333	2.87889935269693	0.500354896200811	0.000513608963289184	0.0204115081761669
Contig40643	6.00523234798	1.81692354867016	0.000514820202425753	0.0204478385305075
W6b8510|c0_g2_i1	4.58280513579241	1.18180163294836	0.000515977304240649	0.0204701727985547
Contig10124	1.65000027095702	1.66177576549396	0.000516491858364756	0.020478783176822
W3d22353|c0_g2_i1	8.61218627557467	1.5840903348449	0.000517908378590466	0.0205231258003103
Contig8527	2.51941913384326	3.09002961326784	0.000519807771679977	0.020567397902766
Contig18471	2.50097636473878	4.62753040289723	0.000519922018113855	0.020567397902766
Contig15418	1.60364978133991	1.79175269278742	0.000520458251405539	0.0205767848137542
W2b24500|c0_g2_i4	6.41231006480215	0.860105704948194	0.000522825185354614	0.0206348068568399
Contig31468	4.02380488188377	6.8846902594127	0.000528653607940138	0.0208290126741474
W7b14300|c1_g1_i2	3.7823475717922	0.679229940572082	0.000529536409341635	0.0208478767998334
Contig12910	1.91239936031363	5.00399314914495	0.000529738152645698	0.0208478767998334
Contig36990	3.46952434035398	1.89416915183191	0.000532719058608296	0.0209260583444649
Contig15808	5.20194263264205	0.612241046228355	0.000535117363894378	0.0209857755309026
Contig9536	1.92501140086254	4.12931877776704	0.000535238057628073	0.0209857755309026
Contig6354	1.64525100230969	2.57946561710811	0.000539098409556317	0.0210956348644573
Contig34629	4.16598198029198	3.79876421797002	0.000540633095083918	0.021135800224787
W2b1185|c0_g1_i1	4.58847035553832	0.537220048259838	0.000540738961469228	0.021135800224787
Contig34027	1.4429797931037	3.33356631920948	0.000541538406111421	0.021149686802458
Contig8473	2.39285220308273	4.56706731413238	0.000541854204188102	0.021149686802458
Contig7685	1.84313967685143	5.22355756815358	0.00054201603207136	0.021149686802458
W4a20546|c0_g1_i1	5.06601934796863	1.22064495984383	0.000544335084244721	0.0211973742629691
W2b19420|c0_g1_i1	5.52464705094866	4.87554235549012	0.000546171580626393	0.0212395944845626
Contig6380	2.50005281583669	2.68546692530248	0.000547215953893814	0.0212681922859509
Contig5781	1.7008858785535	2.24063996918178	0.000547623737528045	0.0212708265567955
Contig11030	2.02302379379306	4.94816117869652	0.000550746046624829	0.0213571559894537
Contig18935	3.99077298704004	0.663699520800679	0.000552685818967375	0.0214203098486275
Contig35416	4.2577069116414	0.440838338795509	0.000553714803843741	0.0214481133248016
Contig23691	2.79758866777534	3.15661479147843	0.000556011411217067	0.0215187179744603
Contig15901	1.28012769133559	5.18374681170096	0.000556290050635757	0.0215187179744603
Contig37495	3.64101997225737	5.51945053395909	0.000558626993192522	0.021581176260674
W1a5028|c0_g1_i1	6.29265769871189	1.21428388924559	0.000558859763100958	0.021581176260674
Contig7046	1.25031038269935	5.89218419877231	0.000559031224906756	0.021581176260674
W6b10028|c0_g2_i8	6.16013256816381	1.08904931709544	0.000560917606891146	0.0216134034367622
Contig5947	3.61652940643791	1.90351126013758	0.000561122035412222	0.0216134034367622
Contig27082	1.71353174151165	2.79468104799684	0.000562256517208856	0.0216449891457047
Contig29573	2.82233465178045	3.72113119548583	0.000562686112380763	0.0216494189420865
Contig18620	2.90053079461976	4.38973357955521	0.000563516399945734	0.0216650967377213
Contig25616	1.54565841519207	1.35474364461084	0.000563723097647299	0.0216650967377213
Contig25110	2.78034163618232	2.26144315630172	0.000564482863943735	0.0216700973178891
W4a27350|c0_g2_i1	9.3653002471782	8.17781072527913	0.000565376057782562	0.0216922880765269
Contig26554	1.91169457264619	2.94682927504316	0.000565842874874284	0.0216933717378078
Contig44151	3.0485608463303	5.45434658989862	0.000566451051105482	0.0216933717378078
Contig7035	2.73096396536273	2.9336334320935	0.000567159847455394	0.0216933717378078
Contig5615	2.53782207901159	2.29408758151844	0.000567216904824391	0.0216933717378078
Contig25829	2.96206597999652	3.96621407429368	0.000567404646991436	0.0216933717378078
W3d23171|c0_g1_i1	3.10302300004657	1.45538613023335	0.000567610450078333	0.0216933717378078
Contig12052	2.21548578185833	2.90648240542817	0.000570486498931869	0.0217827349468756
Contig42166	6.01231167534517	1.63848113133925	0.000570581577016745	0.0217827349468756
W2b11652|c0_g1_i2	3.63898396418726	0.917704693304707	0.000572598119456621	0.0218354979271126
Contig3356	4.20021613052411	2.12629701252542	0.0005745076572832	0.0218961855294115
Contig36112	1.4670409713224	3.1827124431672	0.000575157264478463	0.0219088128547767
Contig26264	1.51808118403614	3.10912693371541	0.000575936079690869	0.0219263452639833
W5c15264|c0_g1_i1	2.51433811507852	1.1104945299881	0.000576276856228577	0.0219271910270456
W4a14806|c0_g2_i6	4.06755613854298	2.19094259802375	0.000578017121154953	0.0219812566206286
Contig36858	2.98765659365616	3.64482864409715	0.000578947146873125	0.0220044671527173
Contig10709	2.47439023273559	1.27983648478083	0.000581171076188439	0.0220575423694275
Contig4089	2.53946449749649	1.72951942275563	0.000581304943313307	0.0220575423694275
W3d4693|c0_g1_i3	3.48343593560092	2.25608455503854	0.000583184273460556	0.0221166611078992
W0d32031|c1_g5_i1	3.06948911043004	4.9487533284699	0.000585387509228545	0.0221879917594819
Contig28991	1.7944019093922	6.31366332109245	0.000585734485453254	0.0221889246575225
Contig22201	2.76022342770424	2.07856386758174	0.0005867436235371	0.0222027141810367
Contig33098	3.52021688159058	-0.243776620694773	0.000587849944544071	0.0222323557048667
Contig5574	1.25449684963589	5.93664676360807	0.000591421924266822	0.0223551641357133
Contig37337	1.96111837050564	0.265246390576512	0.000591924432206106	0.022361878439962
Contig33016	5.88829047199158	6.24395431191127	0.000594714897512192	0.0224445824577467
W3d6529|c0_g1_i1	1.90241097953637	2.20003228471412	0.000595602128200843	0.0224445824577467
Contig18739	1.21954708031301	4.13741758779322	0.000595744016595525	0.0224445824577467
Contig33479	2.75910638121415	1.69994618839084	0.000597788308543763	0.0225092805545319
Contig33049	3.60497472621476	-0.378593429352262	0.000598379484644765	0.0225161162081628
W0d11209|c0_g2_i2	3.46684213147209	4.16945366748814	0.000598624079802096	0.0225161162081628
Contig35942	2.58126276211396	2.88315859253674	0.000600382481881181	0.0225699218966933
Contig32800	3.28415804996428	2.93515644229219	0.000602231573537517	0.0226097611535322
Contig13683	3.73512332804709	1.56644039420943	0.000602427678341151	0.0226097611535322
Contig26872	2.22565740833978	1.10521304697252	0.000604445972432137	0.0226607980252989
Contig24507	3.01164927836179	1.81304609068018	0.000605375348600902	0.0226832857892745
Contig33792	2.57099252885687	5.58142117549678	0.000605902572397197	0.0226906887177605
Contig39668	0.908876621068383	6.83201212811774	0.00060759422455521	0.0227367788835447
Contig25075	3.56246884532491	0.229091458197216	0.000609899236223825	0.022790762338631
Contig15697	2.62154416225387	1.8777002308454	0.000611431638510719	0.022823244328617
Contig20148	1.31830123140038	3.71445926831287	0.000615466571164039	0.0229446549530703
Contig17339	1.14519195874452	1.75303747005001	0.000616023977813608	0.0229446549530703
Contig9439	2.35704568857504	3.16788453337685	0.000616211215424421	0.0229446549530703
Contig41726	2.6396351767231	1.73009336628126	0.000616350927013991	0.0229446549530703
Contig461	1.83501010385338	3.21548135760752	0.000621231876345114	0.0231138554122091
Contig17895	3.16350731032009	1.96213374484057	0.000623041371257864	0.023168656761978
W5c26851|c0_g1_i1	4.66900026184271	0.606086106847921	0.000628435151923247	0.0233314176791699
Contig9684	1.12155668373976	3.90559878438686	0.000629491840789493	0.0233580498033544
Contig3622	1.77837162114701	6.75599623784928	0.000631086253969152	0.0233919919403364
W5c26913|c0_g6_i1	5.28599168285763	3.37410518545941	0.000631817900875175	0.0234065068638536
Contig39289	3.48165270466429	2.2030986359274	0.000632190461780459	0.0234077105246221
W3d18116|c0_g1_i4	3.55854712203613	-0.0868514486775859	0.00063340518595123	0.0234287145252398
W3d9355|c0_g1_i1	3.54720258826633	3.20038465480528	0.00063343848401138	0.0234287145252398
Contig3967	2.28970258853402	2.4713097035791	0.000634985327998543	0.0234733136932308
Contig22329	2.42067218739356	0.359178880231235	0.00063755977104194	0.0234858888347998
W1a10921|c0_g1_i2	2.95203760203697	5.01920271138094	0.000638529939708669	0.0234858888347998
W4a21838|c0_g1_i1	3.99815232725184	-0.440432095901254	0.000638843473156582	0.0234858888347998
W4a5916|c4_g5_i1	7.59024864883512	1.68788234624748	0.000638856066383038	0.0234858888347998
W2b12062|c0_g1_i1	4.04491366704392	0.91869509555203	0.000639078768415562	0.0234858888347998
Contig41008	3.62815722201832	2.80434137234976	0.000640495798137452	0.0235225276049361
Contig17388	3.10841505029953	7.13534163364479	0.000641086778460195	0.0235225276049361
Contig25271	1.70662979005393	1.3496116282866	0.000641211707350089	0.0235225276049361
Contig8778	2.71461059212091	2.71878037711561	0.000641442705637859	0.0235225276049361
W1a23533|c0_g2_i2	7.66192549190031	3.45042799005996	0.00064684512625965	0.0236693293694117
W1a11036|c0_g3_i2	4.11577442385888	2.10121730595375	0.000647441692955283	0.0236693293694117
W2b30005|c0_g3_i1	2.75206961808359	1.17505498302211	0.000647979737487451	0.0236693293694117
Contig42108	1.80802544301281	3.14327504299748	0.00064819685409898	0.0236693293694117
Contig30551	1.35535703126538	4.42863122808006	0.00064899123457236	0.0236857712927278
Contig12912	3.16784225972537	2.66435834458492	0.000651094660152268	0.023749945759195
Contig11622	1.58433240444223	3.04277977913475	0.000653959545940364	0.0238280784811959
Contig29125	3.15386251803145	2.2939563113411	0.000655241825467858	0.0238380577857313
Contig43207	5.93316876327712	1.39450239050652	0.000656840154080232	0.0238835824012945
Contig21683	1.35479599856579	2.84262995250298	0.000662476807468397	0.0240572506631586
Contig37279	2.27417735242384	3.87432446542122	0.000662664854389654	0.0240572506631586
Contig35677	3.94881879198183	1.62726685860291	0.000665273900979297	0.024113814192842
Contig6833	4.58087666229432	0.769237883186004	0.000666162977368173	0.0241333316095822
W5c12714|c0_g1_i2	2.8480510368393	1.67787030737824	0.000666550405718194	0.0241346646640688
Contig6512	3.84701087797496	1.40184772448972	0.000668912912536228	0.0242074729735508
W3d27914|c0_g1_i1	4.03641943447559	0.338952094369621	0.000670744138514609	0.0242609881987586
Contig35338	3.03299588766548	2.09024509924275	0.000673078104123265	0.0243326218818344
W5c28713|c0_g3_i9	3.96028081679331	1.28489782151021	0.000681037515406716	0.024594530042222
Contig35558	2.27449690419322	3.39689386564352	0.000681581049950579	0.0246012516152062
Contig8053	1.38770321377886	5.20003575463362	0.000683247557135475	0.0246229469295494
Contig40903	1.88346452288683	3.60512276768505	0.000683773201651674	0.0246229469295494
Contig2162	2.00683824852589	6.89039760314833	0.000683983994539123	0.0246229469295494
Contig10734	2.28684992175656	3.71303390604375	0.000684686198616306	0.0246229469295494
Contig35336	3.37972836123239	3.35842926034973	0.000686256290140275	0.0246536497718869
Contig17472	1.94779608480023	1.31560883788324	0.000689897623976681	0.0247416810032611
W2b29028|c0_g1_i1	5.29405877423333	-0.0677409689470903	0.000690144518919418	0.0247416810032611
Contig30793	2.48127841412584	0.808781011793718	0.000691502295749432	0.0247611522359485
Contig41733	1.12495750125101	5.39156689548032	0.000691581888340672	0.0247611522359485
Contig6807	1.23043187430951	6.21833835529308	0.000691766848990717	0.0247611522359485
W1a5238|c0_g1_i4	2.86278421797924	1.5932851894907	0.00069402128504251	0.0248160379698941
W0d24970|c0_g6_i1	4.54450008848561	4.70763218054295	0.000695678213101042	0.0248498835193958
Contig35820	4.29582441519844	2.10827515585367	0.000695999620912691	0.0248498835193958
Contig15138	2.65834520167341	2.11418417335259	0.000696411920457267	0.0248498835193958
Contig30148	0.999627187435082	8.46151574544588	0.000697866341118928	0.0248665479878686
W3d11683|c0_g2_i1	7.81805173783067	3.03344626033019	0.000698142768794288	0.0248665479878686
W6b11257|c2_g1_i3	4.69914209349087	1.47485265187389	0.00069910579325706	0.0248686563108372
Contig35542	2.74207520891567	2.4977293494372	0.000700863951742243	0.0249183200032655
Contig15121	2.36894594559196	2.57240912830451	0.000704900875343096	0.025023072228786
Contig13542	1.16761821270372	7.54831068727398	0.000705321456845695	0.0250250961430943
W0d17495|c0_g1_i1	3.31722685414421	0.988860727692884	0.000707035884293728	0.0250706687994582
Contig7721	0.960951177252379	4.86859800696901	0.000707334362048871	0.0250706687994582
Contig30180	4.45926571856929	-0.147749908341254	0.000708281431451915	0.025091316258208
Contig27275	1.70931970961872	3.82635130885192	0.000711063859471545	0.0251703649693681
Contig7235	6.92393258796265	0.834619593064847	0.000711609865039375	0.0251703649693681
W6b19450|c0_g1_i1	5.52176082492896	1.13938542912019	0.000715352973217637	0.0252767843185402
Contig6441	3.029024143699	2.56469115084222	0.000718544520181054	0.0253505158447475
Contig31670	1.1879736737697	4.69572815682677	0.000722104069467183	0.0254630467774412
W7b23566|c0_g2_i4	3.62413477980132	5.09645751530335	0.000725000004879916	0.0255389971012766
Contig7831	2.46392224507193	5.39784936750154	0.000725603943686068	0.0255471972643475
Contig9185	2.24333237133226	5.56208360111507	0.000726719297982454	0.0255733858480206
Contig10106	4.40834850554296	0.895957800763402	0.000727681235491937	0.0255941516614108
W4a28205|c0_g1_i1	2.19595587951835	2.62615373305449	0.000734813794236938	0.0257136263776904
W4a9295|c0_g1_i1	3.40176585614205	0.62887191951939	0.000738491975344975	0.0258160892061683
Contig35522	3.5069362812233	3.211676242202	0.000738996443800804	0.0258206107714198
W6b8534|c0_g1_i1	3.4786496664828	1.11951089191912	0.000741815275593591	0.0259059508115972
Contig37498	3.43312449891683	3.18882673929276	0.000745092315747546	0.0259820619380315
W2b8869|c0_g1_i5	3.65821867391523	3.63633001871479	0.000745248364974089	0.0259820619380315
W6b30842|c0_g2_i5	6.8556497953263	0.125655966183964	0.00074731714317376	0.026029633390863
W4a31593|c0_g1_i1	5.81830605756436	2.38917410688286	0.000747625889320901	0.026029633390863
Contig13772	3.42735770893867	3.20442736649172	0.00075138305124496	0.0261167693097673
Contig10438	4.75046296701138	4.70983364016505	0.000751446261594935	0.0261167693097673
W1a23839|c0_g1_i3	4.11422703555743	1.47074963496251	0.000752023127279609	0.0261167693097673
W6b7324|c0_g1_i10	5.76237435038464	1.66332326839655	0.000752038906884697	0.0261167693097673
W2b29099|c0_g1_i1	5.92658325513143	1.81977082260011	0.000754604760243995	0.0261667278877152
Contig19789	2.22585363523075	1.94554768261671	0.000756678432026983	0.0262222572311053
W1a8700|c0_g2_i1	8.35545801448274	1.28364492558718	0.000756968054367245	0.0262222572311053
Contig11199	1.66760939964824	1.7288691047746	0.000758336952717589	0.0262480424233007
Contig23571	2.2403887910692	2.03345328376273	0.000758475075254898	0.0262480424233007
W6b13595|c0_g2_i2	5.33751811793071	3.82040321101646	0.000760301087424681	0.0262893020907536
Contig10728	2.32160876554869	3.29140139287706	0.00076071307877562	0.0262893020907536
W2b4012|c0_g1_i2	5.71882574003306	4.09607140001104	0.000760813135820275	0.0262893020907536
W1a4994|c0_g1_i2	7.52071890752906	0.343799019828138	0.000761765146883866	0.026308990762825
Contig3102	1.82196239833669	4.20428066977399	0.00076216315293696	0.0263095356785139
Contig12548	3.99383663080984	8.24625356818911	0.000764408487026569	0.0263606036969002
Contig13448	7.23869335074299	1.47086805528304	0.000775071118723154	0.0266481994225535
W1a5952|c1_g5_i3	1.77815431788105	3.76145878911543	0.000776418267583501	0.0266614462552276
W6b9822|c0_g1_i3	1.78122892631661	1.50715651368963	0.000777005770397294	0.0266614462552276
W5c17793|c0_g1_i1	1.84769473648245	4.09047710392184	0.000778841643353817	0.0267111250599551
W1a16484|c0_g1_i1	3.50192274307296	0.117970640382969	0.0007813658651865	0.0267632427083977
Contig24828	1.37387912096206	5.80619600868	0.000783898860065874	0.02680668238856
Contig1727	0.969001716367078	3.87401643916529	0.000783964604372549	0.02680668238856
Contig10504	2.46401638085148	6.01559447524047	0.00078457829802811	0.026813779095043
W5c13805|c0_g1_i1	5.14109806894007	0.251988868279145	0.000785340810315067	0.026813779095043
Contig8789	0.962138095744205	6.15409385673026	0.000786837667733253	0.0268287280030443
W2b2280|c0_g1_i1	6.71605161186676	0.296664357897893	0.0007883782608128	0.02686418438033
W1a13916|c0_g5_i4	5.11126707412541	3.29747192776155	0.000790071701050753	0.0269085677024866
Contig15123	1.11934130036663	3.21543863593337	0.00079129104206093	0.0269234527964103
W2b15414|c0_g1_i1	6.4754945441753	0.889157705566462	0.000792200610684146	0.0269320477215694
Contig3113	1.1202908589237	5.18227358781119	0.000792326194737593	0.0269320477215694
Contig33237	4.80089143483654	2.76769745556136	0.000793402401550717	0.0269553179188248
Contig29004	1.30367016869016	5.31947211871014	0.000795320391881536	0.0270071500809028
Contig33843	3.31191473534692	0.630237396756662	0.000796174304229143	0.0270228154382152
Contig19088	2.04122953884505	3.569417809068	0.000798276500539642	0.0270808122647337
Contig5051	2.08432433112202	2.62728704384616	0.000800561143522918	0.0271449382418569
W4a19314|c0_g1_i1	5.387250471441	2.77303450581094	0.000803971768296906	0.0272241656151651
Contig45551	6.98391917190486	0.732475529382675	0.000806077843544608	0.0272552594844366
Contig21781	1.41631758023694	5.65171752179153	0.000806190555414821	0.0272552594844366
Contig31770	1.70341028739854	1.66860288466817	0.000806636978838065	0.027256964421886
Contig38550	2.03542741915502	3.19460713461603	0.000808713684219741	0.0273137292994177
Contig10320	2.45390594534021	3.17789614857304	0.000810066143913605	0.0273230089360942
Contig33015	6.77832100825103	0.93563966583959	0.000810179295074503	0.0273230089360942
Contig38649	1.59787206593935	1.13638627799485	0.000813085664721537	0.0273810936456256
W6b7215|c1_g1_i1	2.97840557425629	2.5010438914695	0.000813095005399505	0.0273810936456256
Contig42486	2.1985733023912	1.27451278459042	0.000814065453718356	0.0274003683669153
W3d27487|c0_g1_i2	3.64984507594231	0.245102097520716	0.000816647609655799	0.0274604241660127
W6b17211|c0_g1_i1	2.46553387872969	0.827430444374031	0.000820957865420068	0.0275784147352827
Contig41497	4.8600583502034	1.19870641948344	0.000822055609100975	0.0275883625966057
Contig24981	2.49150921729244	2.96612926916668	0.000825236920227036	0.0276753277894965
W3d17409|c0_g1_i2	3.39825519367243	1.98133669026245	0.000827704266969455	0.0277238637975871
Contig4246	2.15667172219835	6.50028794444346	0.00083024459358156	0.0277954260045749
Contig35364	2.36298575546171	2.69446340595803	0.00083199537014673	0.0278404984530577
Contig19487	2.40943687786093	4.1625357574483	0.000832884887537346	0.0278567213697622
Contig6043	1.32887268726123	3.41706848749838	0.00083405801283313	0.0278824094897183
Contig23735	1.84934720873737	8.79324401151572	0.000837199402381746	0.0279738394489031
Contig32024	1.09605467988351	3.50118083464563	0.000838118115892408	0.0279773744680437
Contig39122	2.0286151344818	5.14502593158833	0.000838580232458746	0.0279792314884151
Contig34221	5.31085774089417	0.00271349620215709	0.000840836272750889	0.0280409119796459
W1a30598|c0_g1_i2	4.70415046143782	1.77299550435382	0.000845932344113843	0.0281971986005056
Contig4673	3.17317466692444	3.41026845472146	0.00084729588847335	0.0282289789909959
Contig12145	3.73839548961846	3.92756914015381	0.000848081749896605	0.0282414915379212
W6b7682|c0_g1_i1	3.37893277398359	-0.335549186216267	0.000850389562355024	0.0283046491083274
Contig35819	4.45169021331916	0.20311285675658	0.00086137695691132	0.0286288260251666
Contig3394	2.28866920984369	4.66344060929465	0.00086518256525492	0.0287275669713587
Contig8927	3.29856060862252	2.83743339288714	0.000872499037163983	0.0289147105084599
Contig5998	1.31006684218372	7.27576165318587	0.00087501659451515	0.0289702463846401
Contig9305	2.04249870338603	4.96427538753501	0.000877614304309306	0.0290329544389097
Contig34339	7.30057408653954	2.53030441700574	0.000879248078763952	0.0290544425143929
Contig1055	1.11070004422557	4.98747011425878	0.000882499946553524	0.0291060898239686
W0d18101|c0_g1_i1	2.5486499852554	-0.103945485461847	0.000882773152671493	0.0291060898239686
W2b14479|c0_g3_i1	5.72660886020177	1.38514281565531	0.000882925318927919	0.0291060898239686
W0d32055|c1_g6_i1	2.90932714071748	5.25627792637244	0.000883934397614217	0.0291254056757213
W5c728|c1_g1_i14	2.71242346657983	2.81583890865047	0.000885088931939487	0.0291494934752434
W6b9012|c0_g1_i1	2.40974083590628	2.46913077314022	0.000887574903747744	0.0292173867885054
W2b12877|c0_g1_i1	5.95596565313617	2.76146801806801	0.000890726144215354	0.0292931017480321
Contig42927	5.95524187304108	0.178401350289343	0.000897713536507659	0.0294947103316922
W6b21032|c0_g1_i1	4.08880483646479	2.17786576136105	0.00090024324692333	0.0295496152466508
Contig5142	4.50375102161642	1.90620505750577	0.000900807185671262	0.0295519685786225
Contig39050	2.59692208057384	4.96745791495407	0.000901173611787086	0.0295519685786225
Contig36458	3.31674025511762	3.50728112130337	0.000907048015538784	0.0297021546173005
W5c15925|c0_g3_i1	2.70759676275974	1.12157537040196	0.000908008640241193	0.0297053473027955
Contig4145	2.23307751977843	5.25134318378847	0.000915705619956748	0.0298612715075387
Contig21693	2.81719252505876	0.821573320176493	0.000941114911604033	0.0305704679544732
W0d1772|c0_g1_i1	7.44999612732182	1.40851281998488	0.000942166672744228	0.0305757738888876
Contig17514	2.42234052165669	0.780256620763174	0.000945357449478912	0.0306436640923381
Contig44339	3.51854000643563	4.13260978325636	0.000946542751467712	0.0306599673736591
Contig7562	2.88811945331773	1.76173589018726	0.000952665473887391	0.0308437769984087
W2b10663|c0_g1_i8	4.36655187435873	1.19017718868379	0.000954211622672921	0.0308793109599541
W6b16742|c0_g1_i2	7.4019338541173	0.287066495163194	0.000955507709315891	0.030906723048699
W2b7365|c0_g1_i1	6.9230484506746	0.548613644762366	0.000956290618475946	0.0309175180135915
W3d25441|c0_g1_i4	3.69248121042727	1.05865896707364	0.000957930871133408	0.0309560083201196
W2b1508|c0_g1_i1	1.96206566945245	1.76757739590855	0.000959907728961703	0.0309780201206922
Contig26758	6.30600216019298	0.329714891401441	0.000961886860708718	0.0310110521762541
W0d19893|c0_g2_i1	3.26290765317107	1.71492541809198	0.000965422269950384	0.0310959034558843
W1a26512|c0_g1_i1	6.52356062963597	-0.296538508680578	0.000966574383098048	0.0311184508594036
Contig11822	1.74949536803874	5.85840782178978	0.000975249665329971	0.0313537529023786
W2b721|c0_g3_i3	4.5204929064406	2.9973695589245	0.000978468325264813	0.0314265466315213
W2b15107|c0_g2_i1	3.25014125998571	1.07982021095407	0.000978883600330974	0.0314265466315213
Contig9175	2.23236117707985	3.27861592960273	0.00098100892968228	0.031480096339343
Contig33997	3.13300817353855	0.709144600168227	0.000982283761236476	0.0314916422233019
Contig41006	4.25752212691151	5.67578063616612	0.000987589061798866	0.0316469880361916
Contig12310	1.20309170883424	3.49276191718957	0.000988287702782472	0.0316546389753016
Contig45459	7.17570708116549	0.842619244717904	0.00099300713672071	0.0317560083806227
Contig15540	2.40809750645751	1.51750908817689	0.000994152150291242	0.0317560083806227
Contig33902	2.52106138660974	2.62480560929605	0.000994372248822279	0.0317560083806227
Contig37644	3.46545609095656	3.46692652751511	0.00099484445884954	0.0317560083806227
Contig6075	1.27145036026182	3.33403159050729	0.0009951433937268	0.0317560083806227
W4a17930|c0_g4_i1	6.46862109555203	1.84826260751426	0.000997095091048915	0.0317888139449184
Contig15661	1.11021625102369	4.29740205867907	0.0010056747917027	0.0319759089426336
W7b11042|c0_g1_i1	5.06886654655252	-0.478994176090791	0.00101284634260085	0.0321125009000008
Contig4852	0.973004100546519	4.5186890193813	0.00101333370804279	0.032113161046041
Contig24340	1.19857540013149	5.26425545775147	0.00101594505854178	0.0321662972721011
Contig35483	6.86399667881296	0.0510398341212772	0.00101643723601781	0.032167084059576
W1a5211|c0_g1_i1	6.35716980977381	1.75970637469169	0.00101707054819088	0.0321680954679456
Contig44724	1.79268165741867	4.86096948521205	0.00101741392570404	0.0321680954679456
Contig30848	4.11706238180435	1.54302369837598	0.00102317950163141	0.0323210148950404
Contig35738	3.27358466503025	3.69930877422669	0.00103020847241108	0.032475136739544
Contig17120	1.19068020042335	6.46150003778601	0.00103067617513965	0.032475136739544
W1a2717|c0_g1_i1	4.61819825412755	1.05600507382598	0.00103088932147698	0.032475136739544
W4a21411|c0_g1_i1	4.92427125856456	-0.513599256242227	0.0010354758859383	0.032589792492412
W1a13635|c0_g1_i1	5.06327983123515	-0.522726301069057	0.00103868803232424	0.0326759481905586
Contig32401	2.27086781026835	1.99770606113894	0.00104005583621189	0.0327040307529175
Contig13425	1.82121401605566	2.65049487147645	0.00104141279469149	0.0327205904378028
Contig4595	1.84452969373417	2.25225791506025	0.00104159750055276	0.0327205904378028
W3d9252|c0_g3_i2	1.66774198435216	2.52925297496413	0.00104200857507647	0.0327205904378028
Contig10523	4.88496606010728	1.69378091391009	0.00104665800464501	0.0328256050227601
W6b17881|c0_g1_i1	3.05470341943712	0.863510255094408	0.00104702009515837	0.0328256050227601
Contig26335	0.983264754411262	7.74583268409017	0.00104796961167013	0.0328256050227601
Contig43727	2.29023401133206	2.40352948689638	0.00104908389523664	0.0328256050227601
W2b9459|c1_g3_i2	5.37521174197398	0.327693767519328	0.00104948059284046	0.0328256050227601
Contig32250	1.1077486429184	4.95716974523515	0.00104954077547149	0.0328256050227601
Contig27674	1.14824693385463	8.27367903101464	0.00104958677364958	0.0328256050227601
W4a18478|c0_g3_i1	5.90705057748355	1.39022510579931	0.00104964488399429	0.0328256050227601
Contig32714	1.84304069757213	3.47898311416658	0.00105046180183175	0.0328362337618907
Contig22002	1.06818312851439	4.67968501729866	0.00105292400510506	0.032858499025903
Contig2288	1.41691139032624	8.04078065496283	0.00105445484330634	0.0328863777863444
Contig8005	1.32132022172555	3.34907587712427	0.00105613739531405	0.0328969288837552
Contig42460	1.36382078815059	3.8221961596087	0.00105651941887498	0.0328969288837552
Contig40705	1.64022191545723	4.52313734764793	0.00105663945949215	0.0328969288837552
Contig3294	2.87905826596235	1.90996229565531	0.00105718280292402	0.0328969288837552
W2b24487|c0_g1_i10	2.15999429181436	1.62145354400922	0.0010613417036577	0.032966729307837
Contig24562	2.35722620395911	0.873489455836709	0.00106372068232564	0.0330108304805402
Contig26480	3.64265550570454	1.31651348857576	0.00106463623918225	0.0330243540402851
Contig4126	1.60014760972549	4.22280357552934	0.00106746533931916	0.0330971956018093
Contig8678	1.47799220945645	3.19302770539752	0.00107262484739696	0.0332421942800664
Contig44156	1.80168768113645	3.89943102376977	0.00107396475387688	0.0332554253848236
Contig42583	3.86354033718355	4.31803171675716	0.0010740180530925	0.0332554253848236
W1a4806|c2_g1_i6	4.26467568145384	-0.405493253970586	0.00107582123348857	0.0332942691366315
W2b29454|c1_g1_i1	1.66922100395677	1.85821436561626	0.00107623995858038	0.0332942691366315
Contig7142	3.68574445115988	1.2503330539285	0.00107762031523977	0.0333219953003521
W2b10575|c1_g1_i3	1.96376626351127	1.64070986410394	0.00107971308286857	0.0333465162370199
Contig13801	1.13877072406558	4.45125523088062	0.00107986669996974	0.0333465162370199
Contig41043	5.23277901996262	-0.289836965414379	0.00108286618125707	0.0333792409262368
Contig25647	1.89708766749061	2.68399637493878	0.00108646901917833	0.0334640738818098
Contig37902	1.41838169974876	6.63608863803734	0.00108687307584144	0.0334640738818098
Contig41232	2.37184581396621	5.01105045767689	0.00108744647919357	0.0334640738818098
Contig28630	1.94548666417943	2.62380171299981	0.00108756295434694	0.0334640738818098
Contig4423	1.96430604387631	5.65100084904829	0.00108884965013514	0.0334886948695718
W4a19721|c0_g1_i1	3.51533309981655	1.3358936689041	0.00109002108036633	0.0335018299209032
Contig32100	2.86282192923806	0.921974709142098	0.00109115135817109	0.0335018299209032
Contig6315	2.80528824215477	1.11167704152783	0.00109122359778395	0.0335018299209032
W1a4202|c0_g1_i1	2.87261697222885	-0.373044817478939	0.00109183790053243	0.0335057451491077
Contig8508	1.63881429434605	4.01750329829327	0.00109556773143031	0.0336052219651563
Contig30955	3.37647979145196	1.47511096675797	0.00110245086223089	0.0337712050507685
W5c17629|c0_g1_i1	2.56989892094761	1.84629420305903	0.00110300607087822	0.0337731823268192
Contig2137	3.08292739544315	3.72207656801664	0.00110706314124645	0.0338675468704984
Contig42281	1.22901416942922	5.67235449446246	0.00110892080867581	0.0339026580345424
W3d18020|c5_g1_i1	7.18083856117461	-0.0132156464210396	0.00110920481598369	0.0339026580345424
Contig36623	2.42354004043349	1.22907247110395	0.00111167503102381	0.0339630784444878
Contig30862	1.16791119019693	3.96308758222691	0.00111402065705854	0.0339795329338876
W1a10355|c0_g1_i1	3.6923475203371	0.697450859410601	0.00111421540634893	0.0339795329338876
W1a53|c0_g1_i5	6.51755640554851	0.0702511940598333	0.00111468191196999	0.0339795329338876
Contig25965	1.27642194123934	7.13279056864609	0.00111852335805098	0.0340602713459716
Contig9458	2.70574294336496	0.58245225493605	0.00111881499176607	0.0340602713459716
Contig9797	2.94985968169036	3.51244165895752	0.00112059530090094	0.0340833139582804
Contig32745	1.89400369083525	3.25054057771579	0.00112105739774446	0.0340833139582804
Contig20176	3.02547647806141	2.50506264935659	0.0011239122213851	0.0341550225264368
W1a23248|c1_g3_i3	9.19558837329751	2.60333103822584	0.00112877053753052	0.0342441462092781
W6b13595|c0_g2_i3	4.84500957108557	2.7592712841601	0.0011289142690456	0.0342441462092781
W2b9749|c0_g2_i3	3.91001042368475	1.04911381830751	0.00112933246012118	0.0342441462092781
Contig3905	3.46398236384174	2.70139616990195	0.00113164299395953	0.0342840011268583
Contig10119	3.55982460773849	3.6478659642458	0.00113281344783523	0.0343043621827517
W1a11062|c0_g1_i2	1.80357843295664	3.0653093928381	0.00113691045315123	0.0344132894948573
Contig30222	1.2025462881148	3.58596234716596	0.00113795469468484	0.0344184114621364
W3d23504|c0_g1_i1	4.48562268514991	2.12202590438292	0.00113807973744512	0.0344184114621364
Contig34575	2.51719729666182	1.38981447832257	0.00114234459312524	0.0345170601553978
Contig13879	1.62414825677002	1.53217574101997	0.00114366999324017	0.0345419451402842
W2b1286|c0_g1_i1	1.09584141082554	8.04262872103697	0.00114424574664948	0.0345441768567442
W3d24570|c0_g1_i1	5.17847820702743	1.08876396366738	0.00114640334818015	0.0345941408425849
Contig9880	1.46246655156377	5.53239363085889	0.0011506307982484	0.0346912917674261
W3d28450|c0_g1_i1	6.23426706226601	3.51911048203767	0.00115188484219386	0.0347138955594957
Contig8775	1.6830442258523	2.42648793980938	0.00115334772573175	0.0347427705284761
W2b14038|c0_g3_i2	4.52535094533403	3.21957639356664	0.00115768458367133	0.0348276858668116
W5c23137|c0_g1_i1	4.6929942955208	0.498590045067352	0.00115852141500072	0.0348376347913191
Contig6880	2.41866903513412	2.52805633394769	0.00116218317579028	0.0349172380427746
W3d10876|c0_g1_i4	4.89600081828767	1.67297000531938	0.00116953471251745	0.0350921592554495
Contig24232	6.05296710789124	1.35934642236092	0.00117366404869225	0.0351828295608025
Contig32985	2.63738218251004	1.69954284584961	0.00117409587289179	0.0351828295608025
W3d12734|c0_g1_i1	2.67385359915358	0.50876980848851	0.00117460109150866	0.0351828295608025
Contig32753	2.8573372263963	3.88753176342913	0.00117541651995773	0.0351887096086842
Contig26420	1.15523520768277	5.95306094933506	0.0011791032726832	0.0352563147112642
Contig5184	1.58934411935535	5.34038503160714	0.00118083178187827	0.0352926674816522
Contig24350	3.97175739337262	1.59244053209678	0.00118253462327635	0.0352997650790606
Contig4968	2.33613814271306	0.70645152848245	0.00118312061304906	0.0352997650790606
W1a29213|c0_g1_i1	5.17419940571869	-0.0512907484285993	0.0011873055482531	0.0353912035798516
Contig1689	1.33095038095994	7.39138188811879	0.00118772780493749	0.0353912035798516
Contig26126	1.14792901355791	5.20674417821744	0.00119100352227672	0.0354581117843215
Contig445	1.32812709703084	10.1807150457967	0.00119276148300167	0.0354950965836452
W5c30563|c0_g1_i1	2.10507093408863	1.04392753198612	0.00119931493921818	0.035634212827829
Contig37315	2.36537106869316	3.10990560139023	0.00119950707697117	0.035634212827829
Contig17225	0.91909010881657	5.28418735858504	0.00120045587349885	0.0356398688788331
Contig8795	0.996387643282215	6.24835856529173	0.00120073303013154	0.0356398688788331
Contig24626	2.03162291167329	6.9897611152046	0.00120135740717449	0.0356430314873424
Contig37026	1.78777225724907	2.47847984074702	0.00120243986631739	0.0356597763370782
Contig11972	4.66995040089894	6.33043172626798	0.00120373895807264	0.0356829284935642
W5c27637|c0_g1_i1	2.23275624663657	2.79870745939959	0.00120673807155983	0.0357410477373521
Contig35018	2.08392911501743	3.50715821528292	0.00120941149267808	0.0358048223071042
Contig20918	1.5259413629593	5.1322107069687	0.0012131837620737	0.0358717980101267
Contig44456	1.25450736403877	4.03499908273671	0.00121323724092827	0.0358717980101267
W1a17818|c0_g1_i1	7.28394274566107	0.147893143414907	0.00121516711485716	0.0359134318805703
Contig8588	2.01872548314882	2.772857094237	0.00121657573725416	0.0359396313934242
Contig25128	1.44704330056367	5.33151071636353	0.00122525084256034	0.0361565948252417
Contig17036	3.52071651440364	-0.332454534177036	0.00122549592816261	0.0361565948252417
Contig28993	2.17455582678158	4.59990084765551	0.00122791494974557	0.0361969343986669
Contig35032	1.27702173959626	3.24517677749384	0.0012293144430435	0.0362226762600899
W1a23851|c0_g2_i1	2.5104095388887	2.54389475666894	0.00123011537390429	0.0362307665453916
Contig21227	2.23277738127819	2.59584114741813	0.00123092419378333	0.0362332989891885
W3d31043|c0_g1_i3	2.77147675530121	1.60226424832658	0.00123125415992143	0.0362332989891885
Contig45231	3.14108541698157	0.357758105056386	0.00123218231440105	0.0362451166943816
Contig21553	1.79532323471244	3.15095926240517	0.00123417187225483	0.03628813255491
Contig12985	4.33458911791875	2.22248474441307	0.00123796221846355	0.0363608595309435
W6b11129|c0_g2_i2	2.1646363102271	5.1493581595697	0.00123874056898849	0.0363608595309435
W0d10903|c0_g2_i1	9.75127154568258	4.46513204462613	0.00123875836239049	0.0363608595309435
Contig26151	1.03562491382566	8.10164030649278	0.00124102764557888	0.0364119415603092
Contig3451	1.41836047784355	4.62811183632361	0.00124202879209647	0.0364257885886595
Contig38369	8.70411721835724	2.92510874987319	0.00124474432626066	0.0364824300375578
Contig23086	1.11320507303109	3.27177181421838	0.00124605064718106	0.0364824300375578
Contig5209	2.58230703044975	4.96360060351377	0.00124734181210238	0.036495907713006
Contig29451	7.30834247502621	1.19326874802866	0.00124760098280891	0.036495907713006
Contig17291	2.17843050382698	3.55919208984194	0.00125548193022898	0.0366938889566057
Contig10449	3.84364299089981	1.88367926550484	0.00125623433760778	0.0366938889566057
Contig23951	2.41303116238555	1.92596940485788	0.00125650128240818	0.0366938889566057
Contig27158	1.28854769047063	2.44853667081986	0.00125837553235478	0.0367019087470526
Contig37828	2.52552760227973	2.36524885989174	0.00126063766107173	0.0367367533814097
Contig4379	2.72095559503685	3.423814113428	0.00126157610412234	0.0367442708539951
Contig7814	2.44558967402171	2.19106167054962	0.00126196327723798	0.0367442708539951
W0d24970|c0_g4_i1	5.72103959470892	3.1495157409589	0.00126269863097284	0.0367501362228848
Contig43520	1.29223382197403	3.75077762582714	0.0012645458752367	0.0367883439071397
Contig36364	4.24507179036369	3.36906160173407	0.0012658524710505	0.0367976285482533
Contig40267	1.48786829485494	3.93501656660688	0.00126646882308827	0.0367976285482533
W3d21313|c0_g1_i2	1.57234510319038	3.14190160320763	0.00126797630013325	0.0368258838357687
Contig35739	3.86111391775194	3.17039595714432	0.00127101041516526	0.0368673362396356
W3d12275|c0_g2_i1	5.32365230016766	2.82221926244494	0.00127377131951259	0.0369318565563146
Contig44328	1.8422156967955	4.27185138398573	0.00127440009772312	0.0369345294848329
Contig9508	1.08316116886929	3.22918442373491	0.00127613902439391	0.0369439901031606
Contig13435	1.02921334026618	6.74996372823923	0.00127633671061884	0.0369439901031606
Contig34979	1.76159965836116	1.04172620002513	0.0012804446983638	0.0370473179814111
W0d6373|c0_g1_i1	4.20119638486428	2.26944593690778	0.00128189719317402	0.0370581888284561
Contig15820	1.44073374249706	5.20066459359747	0.00129131143541013	0.037281409027932
Contig10082	2.5340336208503	0.497637057368317	0.00129175206285769	0.037281409027932
W1a13441|c0_g1_i1	5.50838903271275	0.181446098824884	0.00129289393375005	0.0372977683352402
W3d20742|c0_g1_i2	1.52853770819442	2.4934809880408	0.00129572441215737	0.0373637631912929
Contig9251	2.41662109885062	2.91904520909662	0.0012992914293683	0.0374352564530259
Contig8919	4.71715559064029	3.33583623141928	0.00130008724118202	0.0374425125460422
Contig36254	1.21513333153755	4.15733498636932	0.00130489792088812	0.0375247803658215
Contig4817	4.5976210425873	0.80826544886215	0.00130504562508851	0.0375247803658215
Contig28270	1.74287479543697	4.55296073718359	0.00130559288505853	0.0375247803658215
W1a1779|c0_g2_i1	4.69275606771635	0.891246597004927	0.00130621475122775	0.0375247803658215
Contig42143	1.24337063333909	2.62716118166699	0.001307887029499	0.0375571464390802
W3d21168|c0_g1_i1	3.49594862285884	4.0505777360692	0.00131207616175565	0.0376617290933965
W1a4497|c0_g1_i2	2.05430449923267	2.25328876706094	0.00131458251353118	0.0377022264880741
W7b4419|c0_g1_i2	3.44238098476989	0.840212991575804	0.00131563327394853	0.0377166470272492
Contig9366	8.30232571367517	7.12290644877522	0.0013179738753668	0.0377523003700572
W2b14247|c0_g1_i1	3.43529709866349	0.903488976278167	0.00131936610173448	0.0377764590326904
Contig15107	2.99843891421544	3.27695352545986	0.00132877733479009	0.0379985049888955
W3d16749|c0_g2_i1	4.52032694170359	-0.429492596537935	0.00133237645401568	0.0380856046855512
Contig31973	6.58028505367446	0.38127272293357	0.00133500946598251	0.0381050394247578
Contig5082	1.299832046431	5.14112040109158	0.00133527073298053	0.0381050394247578
Contig12691	1.62226263743645	2.77371420482139	0.00134439740621088	0.0382570744646799
Contig34773	1.32036238195587	5.06485883913981	0.00134534048408121	0.0382570744646799
Contig36266	2.8772860406613	3.75642247225624	0.00134555045935061	0.0382570744646799
Contig30047	1.89827713303862	2.25387741652314	0.00134560055321638	0.0382570744646799
Contig5353	1.76580947643097	2.96035551639959	0.00134659367659845	0.0382695028685484
W3d28319|c0_g1_i2	2.8876429190067	2.47430377527555	0.00135052645688359	0.0383337884866849
Contig12462	2.97203685853063	4.09968338568553	0.00135272960675938	0.0383454178645756
Contig13327	2.07152070964407	4.43471560407423	0.00135316451640304	0.0383454178645756
Contig11331	3.29130073900128	0.0361451037738392	0.00135903741803777	0.0384959932338994
Contig10819	4.85411498172667	2.87296552002666	0.00136316036694818	0.0385968960830017
Contig25634	4.248845641389	1.81305698812554	0.00136485430849355	0.0386201685433809
Contig12140	2.08065647822535	0.382561464187928	0.00136510445818871	0.0386201685433809
Contig31143	2.97915678061231	1.42390001790368	0.00137131693065574	0.0387481473607947
Contig35212	1.69410419378176	2.67336515536318	0.0013762274503761	0.0388471159103948
Contig5740	2.23765095467692	3.46478746755176	0.00137630452912005	0.0388471159103948
Contig6223	2.8800737261085	7.12549419965813	0.00137651260613455	0.0388471159103948
W4a15048|c0_g1_i1	2.0063409709893	4.5581846581959	0.00137838362793171	0.0388671815878576
Contig41029	1.06187551106035	3.52352287746477	0.00138148476163621	0.0389236017654293
Contig5901	1.94046948818247	5.76714507118942	0.00138451797255441	0.0389662950085732
Contig28878	1.20584494385732	4.18342787282849	0.00138507257738785	0.0389662950085732
Contig4267	1.97643679397119	5.41752937635197	0.00138599618596626	0.0389709515818747
W4a18626|c0_g2_i2	3.70337615401051	1.56887744459604	0.00138796609906483	0.039010405280045
W3d6284|c0_g2_i1	2.49667385830132	1.12296449613284	0.00139063253181963	0.0390693952776362
W6b30534|c0_g1_i1	9.35066222692948	3.93188030803123	0.00139404678830217	0.0391385051696025
Contig16843	1.42526198606068	4.0516097134277	0.00139806649156956	0.0392302131054693
W2b24432|c0_g1_i1	2.01404676934577	2.79052965337821	0.00139879707494581	0.039231428681281
W4a13555|c0_g1_i1	2.52422975139562	6.69388517739934	0.0013992497299591	0.039231428681281
Contig35080	1.64435444741209	2.13949278105765	0.00140408236589253	0.0393297763148164
W2b13401|c1_g1_i1	3.28474665940029	2.91553864876971	0.00140531644160653	0.0393374303817246
Contig30166	1.34909619373181	2.49962428992561	0.00140777499075125	0.039374625531749
Contig26418	0.993675534379478	7.11354427223672	0.00141466154260824	0.0395507649475266
W1a2175|c0_g1_i1	4.88520757430444	0.0693248104949945	0.00141760215029301	0.039616886402342
Contig11155	2.73633314844972	0.851488021324549	0.00142115747153188	0.0397001262501958
W5c28568|c2_g10_i1	7.68476028974157	0.322811933338621	0.00142541154058527	0.0398028102075315
Contig26608	1.72182752634081	3.61942948346475	0.001427030046773	0.0398076918884179
Contig35266	2.79565541571986	0.958719265073094	0.00143042447040582	0.0398553611242301
Contig458	3.42867249252864	3.59968506075113	0.0014307676275275	0.0398553611242301
Contig16766	1.23625620588357	3.03762383930995	0.00143491552166021	0.0399547351079757
Contig7724	4.02651027054737	3.39807294154312	0.00143606795921036	0.0399706549811432
Contig37491	3.16086161321182	4.37175834065755	0.00144675262492107	0.0401867944626985
W2b14231|c0_g4_i1	4.42527294558368	2.33492649416315	0.00144885032340186	0.040215416364528
Contig8893	3.03467222764148	4.59154607292797	0.00145462797892062	0.040356692077817
W3d8763|c0_g1_i1	2.71889746198956	2.99780070261371	0.0014557556508364	0.0403717054626797
Contig36762	1.80135236268609	0.840841334136228	0.00146341020176109	0.0405349903451183
W2b3386|c0_g1_i1	3.51885371174215	0.706944083937613	0.00146542434835327	0.04057445243196
Contig10526	0.971995980727303	3.92459313941497	0.00146648544648418	0.040587505529714
Contig32779	2.852236817327	2.73914521911581	0.00147128350757593	0.0407039334378884
Contig44115	1.37969543469903	3.94459172487299	0.00147706691247885	0.0407872633894292
Contig6106	5.7926680259525	2.00854428854605	0.00147725836282321	0.0407872633894292
W1a27269|c0_g5_i1	4.6845724575094	2.41914927588954	0.00147852045906238	0.0408000000866247
Contig32848	1.47685327976409	1.83786868155501	0.00148002320506417	0.0408038239706857
Contig27161	0.98136119953915	5.25043098202442	0.00148228631407976	0.0408193191247801
Contig9992	2.41581946992777	3.22937729596277	0.0014832454059717	0.0408215704853435
W3d19214|c0_g1_i1	3.25055159167074	1.52188637481002	0.00148454187826873	0.0408409218884865
W2b23970|c0_g1_i5	4.09196265370575	0.997358474237167	0.00148575836067389	0.0408580581230145
Contig37833	1.77499158794617	2.43062059288848	0.00148680492501063	0.0408635071585767
Contig35752	3.24933941196237	2.00124883552968	0.00148714384925957	0.0408635071585767
Contig17337	1.39731340002474	1.54274316672051	0.0014938161195307	0.0410160788487594
W2b18247|c0_g1_i1	2.43594827037524	0.159117982678518	0.00149388815774407	0.0410160788487594
W6b26031|c0_g1_i1	4.19651484035432	1.06165077943248	0.00149928104245857	0.0411477323423078
Contig6147	3.82309595637865	0.222575480632622	0.00150397843108661	0.0412273370643383
W2b7389|c0_g1_i1	5.00060972724009	7.6075454490069	0.00150733964751215	0.0413030265197278
W5c15611|c0_g1_i1	2.35929187435327	3.00752735427996	0.00150991805363607	0.0413572142729318
Contig3492	1.13017110636294	5.5237478773821	0.00151143786117592	0.0413823750439382
Contig5737	0.8630231758123	6.96523558031803	0.00151398974203355	0.0414357621962836
W3d909|c0_g1_i1	3.30548305765231	2.37111189926564	0.00151732824472245	0.0414941349784409
W2b28123|c0_g4_i2	6.13893791490263	1.10336699175311	0.0015203995315561	0.0415616126116242
W1a21393|c0_g1_i1	2.50907123203915	1.58779950048178	0.0015261066999767	0.0416434984368099
Contig38656	3.86433879210214	2.1507465174255	0.00152692948835425	0.0416434984368099
Contig30112	1.89539561916005	2.23439023223041	0.00152724704561023	0.0416434984368099
W4a1213|c0_g1_i1	1.76264097801212	0.74101196579018	0.00152763007834939	0.0416434984368099
Contig38314	1.1193735269461	5.24671403758237	0.00152996775629093	0.0416907128270061
Contig295	1.08323951763608	6.16904818291592	0.00153213769830818	0.0417286099491932
Contig42523	3.09665681472826	2.74245136981438	0.00153257098372211	0.0417286099491932
Contig4269	2.0747079992988	6.21566194090741	0.00153497675707299	0.0417775880359226
W5c18494|c0_g1_i1	2.28690160703833	0.619517965268533	0.00154135672560061	0.0419346506468542
W1a760|c0_g1_i1	3.79881303511781	0.818360073269566	0.00154299158783425	0.0419478051805001
Contig14291	1.17474779295756	3.08063110518937	0.0015430590817792	0.0419478051805001
Contig12692	1.27404337390503	4.17028577062093	0.00154406790678058	0.0419586585706755
W2b31957|c0_g1_i1	3.69356314574819	1.03177832897589	0.00154572541335066	0.0419871237773295
Contig13062	0.959282108845328	5.37508574690493	0.00154851019385061	0.042030120511603
Contig20417	5.87843434244233	2.92056092246386	0.00155097483429621	0.0420798974356628
Contig10103	0.966922439486616	4.1099143338969	0.00155532815593792	0.0421481313424467
W4a13175|c0_g1_i1	2.38320827431747	3.41949460407189	0.00155535531389364	0.0421481313424467
Contig40060	3.66249194068899	2.87063632679899	0.0015595991465495	0.0421844235948836
Contig16876	1.16713244288069	3.77457075478446	0.00156026891264114	0.0421844235948836
Contig38077	2.88850495335916	0.625060604502181	0.001560956050909	0.0421844235948836
W1a8060|c0_g1_i1	5.31871681081748	0.978044463331954	0.00156522709007901	0.0422588422056579
W2b2894|c0_g1_i1	2.65292756650037	3.51902317820904	0.00156727251362374	0.0422887109595254
Contig9823	4.0356569137001	1.71996881427423	0.00156809853599773	0.0422944194474121
W2b5094|c0_g1_i1	7.94863300347132	1.49373438587374	0.00157976420747239	0.042559033240211
Contig30543	1.59539439850385	3.65842300131376	0.00158372180998952	0.0426489591647881
W6b7744|c0_g1_i1	3.20444142718977	1.12224268389915	0.00158646222897371	0.0426893542395304
W5c4115|c0_g1_i1	4.63654442535164	-0.471814116030924	0.00159028275010801	0.042758727443529
Contig12120	2.54659323360762	1.05348148693993	0.00159173508753228	0.0427643675039118
Contig36028	2.83668809839701	0.300753938928211	0.00159667393559342	0.0428635960744019
W2b25270|c0_g1_i2	4.59161783775386	1.64779767014459	0.00159902212232873	0.04290989891779
W3d10453|c0_g2_i1	3.14301948710282	0.365731364567415	0.0016053548829555	0.043063050391112
Contig32379	1.16475340547802	3.43848472641309	0.00161037332988835	0.0431808402971854
Contig41686	2.41928950113943	1.75556222813434	0.00161878351871744	0.043372560202553
W1a4290|c0_g1_i2	4.58279299538659	2.47600622119093	0.00162578460468796	0.0435382841387688
Contig9770	1.12436223194791	7.62811145843784	0.00162623385228926	0.0435382841387688
W2b9292|c2_g1_i5	3.20255416918585	3.53738088321015	0.0016303280614848	0.0436139685690329
Contig10886	1.48436058191126	3.64980974392995	0.00163590538602131	0.0437291804002403
Contig8568	2.1506799037897	4.92529792671805	0.0016397918013046	0.0438160517342384
W3d8155|c1_g1_i1	4.04709581102008	-0.351302637510065	0.00164107456356751	0.0438333117421338
Contig25831	4.29261700156654	4.36681170464226	0.00164640717308795	0.0439360330589755
Contig41795	5.8396548322906	5.73778481372268	0.00165017418950453	0.0439910107714855
Contig10301	3.41228106504846	2.4632745568774	0.00165860823519333	0.0441645346401653
Contig26225	1.39392698744301	4.79992331402661	0.00165955428965449	0.0441726376123349
W6b25035|c0_g1_i7	3.98858361189812	1.39513766701768	0.00166205708336759	0.0441949315697795
Contig27341	6.57575055273245	1.02469592575026	0.00166212561443214	0.0441949315697795
W6b7346|c1_g2_i2	5.74138373634113	1.20473098528124	0.00166296014594562	0.0441949315697795
W1a14296|c0_g1_i1	3.85053833494391	1.55244006966013	0.00166508937349772	0.044233571988432
Contig38805	1.97582103343799	2.9637489963657	0.00166569936358112	0.044233571988432
Contig41836	2.31184215009906	2.09441119897635	0.00167177436627174	0.0443777760043258
W1a19279|c2_g1_i3	5.34993332759809	2.05943967147565	0.00167373033550668	0.0443826899972342
W5c12815|c1_g1_i1	4.52089819944087	0.868176472745588	0.00167447560268265	0.0443826899972342
W1a18220|c0_g2_i2	4.75868426276414	5.15270593424745	0.0016745386727513	0.0443826899972342
Contig17638	7.50091411729049	5.00595804214185	0.00167614281974315	0.0443911837150566
W6b4051|c0_g1_i1	3.93122218584204	0.278949642925852	0.00167624417307048	0.0443911837150566
W6b20496|c0_g1_i2	3.88178017719485	4.12617000337643	0.00167679389904619	0.0443911837150566
Contig34342	5.24538858172952	3.31687984467372	0.00168781002048541	0.0446313251364009
W2b9346|c0_g1_i4	5.78279076733576	0.69974149064226	0.00168903894271711	0.0446466699328358
Contig6774	3.52868768648444	1.09685420386641	0.00169457594903449	0.0447758355946036
W0d32090|c0_g1_i2	4.01869778695253	3.41101301532527	0.00169683850506162	0.0448047336917029
W5c14208|c0_g1_i1	2.18032347789246	-0.0683413460837987	0.00169697147742721	0.0448047336917029
W6b6814|c0_g1_i2	2.8592507887298	3.40558352376669	0.00169860062264113	0.0448063244909096
Contig9402	0.992733311626122	4.99680322368545	0.00169931466836525	0.0448063244909096
Contig36309	1.77518203052179	4.48656446705886	0.0017002394711285	0.0448063244909096
Contig38704	1.68471706546884	3.48236677285357	0.00170028648841027	0.0448063244909096
Contig4551	1.35145393677774	4.08424483869887	0.00170862016600999	0.0449914855649578
Contig2722	1.90516435582577	3.89464280128767	0.00171193098272998	0.045061427687675
Contig38859	5.36722685489609	3.88763874897072	0.0017149447292424	0.0451062573951903
Contig10943	2.86477293182874	5.16329412064188	0.00171798572474513	0.045168507688424
W4a23475|c0_g1_i2	1.51298902333517	1.22179800506578	0.00171977039462861	0.045168507688424
Contig27654	1.39378597001935	5.57493091884499	0.00171993634721292	0.045168507688424
Contig17979	2.03992486730352	4.25579879999481	0.00172649980251224	0.045299284895775
Contig38244	1.82651501931311	4.15499234736389	0.0017268904516288	0.045299284895775
Contig44062	4.19431091650746	6.50860690162289	0.00172837067315606	0.0453208419713058
Contig30344	1.61195569140024	5.8310710178799	0.00172913979359542	0.0453237434397411
Contig39596	2.42371322324762	0.0983887486992023	0.00173096079320898	0.0453542037754703
Contig27062	2.09463197365845	5.22649935504934	0.00173166418222791	0.0453553687180791
Contig13205	7.08613177552056	4.75657439393616	0.00173381542158405	0.0453886393247421
Contig31528	2.1059235036971	1.97971535663224	0.00173425327498942	0.0453886393247421
Contig8407	1.33389148575834	2.38054493685722	0.00173780929677868	0.0454644201884722
W1a16383|c1_g3_i4	7.44318107260071	0.571339088491075	0.00174018152824537	0.0454919008553686
W1a22740|c0_g1_i2	4.05036983171499	2.19277000107592	0.00174713206647105	0.0456216215475475
Contig43393	1.32316024869043	3.00942002696687	0.00175058950769461	0.0456945684465815
Contig28406	7.25569550209936	3.25459901644121	0.00175283762567859	0.0457359057811634
W1a28577|c0_g1_i1	3.84649566456372	2.01212352294784	0.00175973952909559	0.0458985946444517
Contig30491	0.883692293987238	5.79944502206209	0.00176412810168134	0.0459782148788074
Contig44271	1.52008904517621	6.78563825284116	0.00176493675992719	0.0459818800375883
Contig35282	4.71019529552614	5.25175629163632	0.00177614527005954	0.046256387146704
W1a27254|c0_g1_i9	2.6105815096292	2.06522893267284	0.00177977882052485	0.0463159681566604
W4a13005|c0_g1_i3	4.96988148074025	1.67839594327927	0.00178382401925245	0.0464036942151114
Contig39763	3.09871233107745	2.56433231505566	0.00178543708849876	0.0464116307091916
Contig37499	2.57036710250114	3.10309967593653	0.00178949324332262	0.0464633719065947
Contig20585	1.50332488219406	2.20127584136069	0.00179567413204963	0.0465638793774788
W1a23828|c1_g3_i2	3.00667833436574	4.69736235366133	0.00179717212558802	0.0465638793774788
W2b5033|c0_g2_i5	4.82361798331614	1.89000012081757	0.00179877608183281	0.0465638793774788
Contig31398	0.921435019295563	5.09869903204351	0.00180265697803554	0.0466292691139205
W1a27251|c0_g1_i2	6.36071345553189	2.42481114939719	0.00180471311768252	0.0466649186011733
Contig25745	1.61298698810601	2.55986148466225	0.00180782134115419	0.0467101946525245
Contig32572	2.23935619272738	3.34241143570645	0.0018113747643836	0.0467283811654152
Contig45742	6.95668050448762	0.299350488257755	0.0018129479636427	0.0467283811654152
Contig8189	2.90514441796339	1.69473442387115	0.00181315602457895	0.0467283811654152
Contig10683	3.05948507211613	1.89083443305112	0.00181472167603757	0.0467306107014658
W6b22502|c0_g3_i2	2.84862148233415	0.65104822175909	0.00182837815030786	0.046976828981706
W2b5033|c0_g2_i1	5.64885363353884	1.09515456045968	0.00183834252545148	0.0471398150771712
W2b6010|c0_g1_i1	4.23357531972109	0.395886539712076	0.00183942055197169	0.0471398150771712
W3d26052|c0_g1_i1	2.03873612400258	4.88885777393056	0.00183951568016739	0.0471398150771712
W7b19506|c0_g1_i1	5.55808232862608	-0.558195666606816	0.00184166497607658	0.0471621603810946
Contig36220	1.43949254897691	2.65905245303213	0.00184175800651415	0.0471621603810946
Contig34200	1.55478539200247	1.6053364309968	0.00184465158040593	0.0472011366477699
W6b9629|c0_g1_i1	3.31854764921703	0.90172448940844	0.00184703268175032	0.0472369366472287
Contig35429	5.2089878081497	0.923704831523347	0.00184791127681605	0.0472369366472287
W4a31484|c0_g4_i1	6.34331569579594	5.27445203690379	0.001848109460585	0.0472369366472287
W0d10903|c0_g2_i2	3.51613239395155	7.20788413501093	0.00185205681706611	0.0472851538695454
Contig4597	2.50218974704479	3.19935640659719	0.00185384981215446	0.0473133816352303
W1a18323|c1_g2_i2	7.12601869233985	3.82163961833054	0.00185512747194628	0.0473284411226857
W4a11837|c0_g9_i1	2.36645751512576	1.37095985795546	0.00185875673493217	0.047378764607181
W0d4675|c0_g1_i1	5.31438529129812	2.2344466777353	0.00186409038389827	0.0474511259586362
Contig31834	1.88125821106613	1.71715597326284	0.00186476196708088	0.0474511259586362
W1a23533|c0_g2_i1	10.2193711197375	3.39803774952901	0.00186755308947264	0.0474959330510894
Contig6332	1.93448427275761	3.13233492666535	0.00186790287612301	0.0474959330510894
Contig17800	6.93307429529897	4.43607615125152	0.00187504521733043	0.0476599381090428
Contig12614	2.88616711784364	6.46246544299662	0.00187659828827595	0.0476818063413106
Contig35502	2.92699270575016	0.711706944994913	0.00187872850704852	0.0476837733623432
Contig30852	3.05528493553308	1.68947898904517	0.00187929605919712	0.0476837733623432
Contig23912	3.27317573030621	0.444868229961032	0.00187944672727855	0.0476837733623432
Contig40808	2.5237090335531	3.48109968309861	0.00188621936209591	0.047820350324783
W6b16276|c0_g1_i1	7.23858087369281	3.16407889340871	0.00188706502724929	0.0478241752413929
Contig37007	1.04402850289082	2.59593919539775	0.00189025195589543	0.0478873104998873
Contig11556	7.18910497271343	5.51899643693777	0.00189196852192995	0.0478964811305596
Contig20266	2.58460700930276	2.20630838552522	0.0018920056397314	0.0478964811305596
W7b2560|c0_g2_i1	5.10938888917585	2.61382578685493	0.00190279858352577	0.0481045550795562
Contig40059	3.39506412986644	2.00372772557035	0.00190308193094834	0.0481045550795562
Contig23596	1.87328129176357	2.66955706703822	0.0019112497774968	0.0482339723782553
W1a10320|c0_g5_i2	2.47210884989949	1.54601243782429	0.00191289530641302	0.0482339723782553
W1a27269|c0_g4_i1	5.5611279749253	2.58283889672657	0.00191317631132182	0.0482339723782553
W0d29833|c0_g5_i6	4.75997881170872	1.25663090865489	0.00191780743401376	0.0483009591284431
W2b9164|c0_g2_i1	3.85147621795644	0.174648092286997	0.00192266628217957	0.0483879215850034
Contig4730	1.98962861216814	1.09050209176798	0.00192438105585434	0.0484133760367565
Contig36166	8.62837399069336	3.40796751082192	0.00192813239951951	0.0484723189641077
Contig12611	3.09018415350398	5.82126357081469	0.00193560390562875	0.0486246306687001
Contig37954	1.21050372402828	2.61592675973927	0.00193676585358629	0.048627248212554
Contig34262	2.78886715216116	2.08146305894869	0.00193712102799313	0.048627248212554
Contig15008	2.80384574484765	5.54646022322816	0.00193923682440252	0.0486448794086276
W0d6373|c0_g4_i1	3.77755295163212	4.78924124824761	0.00194327554138049	0.0487284306245181
Contig5450	4.15195297860858	-0.147070874726065	0.00194599767479323	0.0487789191374244
Contig29889	3.43210910634882	1.76745079099897	0.00194907382963227	0.0488223302444929
Contig33438	1.9567362052923	7.03094408332582	0.00194914812168565	0.0488223302444929
Contig43255	4.88054514669269	3.62364926098505	0.00195249016872553	0.0488814999897666
Contig36278	3.06603469884096	2.37222388072711	0.00195293068589984	0.0488814999897666
Contig42459	2.37596008117242	4.47742712971379	0.00195442755636692	0.0489011841366223
W2b5493|c0_g1_i1	1.53256017260776	2.4091937337228	0.00195886598565808	0.0489944271529132
Contig43856	2.1340168709371	-0.257212171775142	0.0019663681022458	0.0491463504770453
Contig4136	4.49532741691215	1.36219533779013	0.00196917026330112	0.0491985218016489
Contig25975	2.71575643505359	2.58789254497721	0.00197364385580842	0.0492790975758906
W2b23241|c0_g1_i1	7.01398469846212	0.830197700992731	0.00197639934170143	0.0493254240348053
Contig15262	1.2930097466645	3.11047499633324	0.00197999514127032	0.0493972546444069
Contig3345	2.53713018385504	4.56685763169128	0.00198092290668887	0.0494024947511624
W1a23877|c0_g1_i4	4.19836448636944	1.11859220450614	0.00198256369540648	0.0494076119776316
W2b12602|c0_g1_i1	6.70849644739882	0.374430935440237	0.00199525514209036	0.049626156067422
Contig5794	1.8975484313709	7.16611686734079	0.00199594481669883	0.049626156067422
Contig31310	2.1725972128263	0.371015004090518	0.00199597794983326	0.049626156067422
Contig10564	1.41173021158846	1.85374158457891	0.00199637997080851	0.049626156067422
W7b26963|c0_g1_i5	5.88497587857934	2.50796149613421	0.00200108193354107	0.0497250800178696
W0d22312|c0_g1_i1	2.4647029674028	1.53689553700405	0.0020019831779993	0.0497295222331461
W1a23805|c1_g1_i7	3.34801164280229	-0.234104462133887	0.00200487544054861	0.0497550546910212
W1a7670|c0_g1_i2	5.59022759593745	6.05079143470921	0.00200517959252808	0.0497550546910212
W1a13916|c0_g4_i1	5.14295098766639	1.71949438944002	0.00201133056285891	0.0498358190434501
Contig20468	1.46485073299814	1.21649178432905	0.002015554177171	0.0498589109642453
Contig13924	2.18147329647757	0.69167514452064	0.00201917053045239	0.0498589109642453
Contig6980	2.12579052042256	1.37995563390745	0.00201938981993325	0.0498589109642453
Contig43606	1.28118851443298	2.6790272912417	0.00202035462302617	0.0498589109642453
Contig43994	1.70936703518851	3.26868604654518	0.00202085977015864	0.0498589109642453
Contig6803	2.50784358536904	2.00390776347386	0.00202169310700574	0.0498592547264131
W1a17818|c0_g1_i2	6.89134587909409	-0.102311003573447	0.00202736154096467	0.0499453649204296
Contig32502	6.25284016307373	-0.0832459383600302	0.00202922770666942	0.0499462744194863
W4a29928|c0_g1_i6	4.46614466419623	0.527862718206499	0.00203019538647479	0.0499462744194863
Contig4329	1.98955909535539	4.87176361076565	0.00203030096213567	0.0499462744194863
Contig17707	-4.00266901766727	5.55387103623532	4.27545099517526e-11	2.45239869083253e-07
Contig1775	-2.66854142199853	3.91922057394649	5.37533667610861e-10	1.47998069635963e-06
Contig10252	-2.44918836620951	6.36939135314535	1.29888099328072e-09	2.79389301654683e-06
Contig9995	-1.92080074827367	4.97405321482559	1.75326285737958e-09	3.44801682854718e-06
Contig26851	-2.68777981653358	5.76001985895732	7.42828357813717e-09	8.81557957328168e-06
Contig10114	-2.18316916722512	5.38522572698943	1.57218285451053e-08	1.56835493103868e-05
Contig27841	-1.75927228280718	8.52626816080766	1.61279299262083e-08	1.58588238954395e-05
Contig36121	-1.98817655568885	6.05812838740624	3.10766910644996e-08	2.74239846070722e-05
Contig41717	-2.03777714577465	6.35144407748238	3.62276835839868e-08	3.11702989556622e-05
Contig8809	-1.76312889551815	7.44584475200023	4.44703002267854e-08	3.53725952892728e-05
Contig1575	-4.77455545598738	3.70662019971957	4.47090857474247e-08	3.53725952892728e-05
W5c6176|c0_g1_i6	-3.02300584463445	3.7019631230963	4.67155565379142e-08	3.57280576401968e-05
Contig30053	-2.2489100878585	8.84495263600422	5.30655501011306e-08	3.80479994225106e-05
Contig20311	-1.70730430036384	10.398451667933	6.52438645201663e-08	4.36006376956514e-05
Contig21216	-1.64671120591517	10.2931312233249	7.04524085948236e-08	4.57488697018764e-05
Contig18694	-3.49939435697774	3.227769859325	7.11388963224002e-08	4.57629206697519e-05
Contig13019	-1.64610387532344	5.4547391610308	7.57332574611869e-08	4.78245098859488e-05
W1a20940|c0_g2_i1	-5.38425676162059	1.7538264721637	8.45644617083236e-08	5.24391083631291e-05
Contig42239	-3.57433072944824	6.63729591845174	8.876122971987e-08	5.43510870555333e-05
Contig29912	-2.23610242917281	2.13570258339842	1.19690982610866e-07	6.58952250223915e-05
Contig21935	-1.99102066961906	1.97482455518035	1.32170884121805e-07	7.10748929365007e-05
Contig16676	-1.6140534277054	3.36403305343755	1.59235985986203e-07	7.73361280899253e-05
Contig16365	-1.57185459549004	7.98483938701358	1.59543964853112e-07	7.73361280899253e-05
Contig42444	-1.91038953276776	9.43086935441334	1.73367263190132e-07	8.16808964597004e-05
Contig25388	-1.72681263821139	5.00255704791165	2.10784640885389e-07	9.49494889819473e-05
Contig44036	-1.67420952941649	6.91000755845809	2.58498280390606e-07	0.000109159224759793
Contig26515	-1.54826918977616	7.83759674760929	2.70406019062879e-07	0.000112803558206885
Contig26857	-1.55716755477009	6.67832290007655	2.81026367605582e-07	0.000115385149744367
Contig16834	-1.6616243686337	8.58252046524165	2.81623447772164e-07	0.000115385149744367
Contig8050	-1.97666115787119	6.23952832533097	2.9562989156157e-07	0.00011824255203708
Contig32505	-1.61052077813182	8.00653871504531	3.48122492402754e-07	0.000131659161522343
Contig884	-3.22067395637568	0.705388789674894	4.14221688274445e-07	0.00015246902271287
Contig19267	-1.52611306526164	5.04002997675067	4.37403864912253e-07	0.000158459909629685
W0d7057|c0_g1_i1	-4.32146093424496	2.02638728380305	4.49217757392724e-07	0.000161044566025292
Contig44616	-2.01598779188311	2.25385893125777	5.05854454112088e-07	0.000177268781256214
W2b10690|c0_g1_i1	-5.2681213255211	0.909523013750286	5.85357302972278e-07	0.000191863399419942
Contig34757	-2.1023509895289	4.75930887274312	6.46265772453367e-07	0.000206007114515875
Contig26946	-1.56436854505783	7.68218200371287	6.5782748251495e-07	0.000207277114785181
Contig25222	-2.12524002793851	4.09507695432154	6.65515773918032e-07	0.000208221735228755
Contig6255	-1.86672216142133	6.6073270088045	6.77753894525731e-07	0.000210140342648627
Contig13733	-1.89632827629058	5.80767504585378	7.4898904254837e-07	0.000227111954963389
Contig3839	-4.00094815055537	1.08843535217852	7.72821327015397e-07	0.000232144616787076
Contig25161	-1.5153959230465	5.58918599135521	7.75704060045145e-07	0.000232144616787076
Contig33784	-1.51273073412742	3.83753330508941	8.75072610554073e-07	0.000256150413956
Contig31966	-1.66016942605553	6.24859960467825	9.96593198362378e-07	0.000279989808284405
W1a20403|c0_g1_i1	-1.99762834570695	4.72548928383372	1.0277986220934e-06	0.00028641876419406
Contig32562	-1.48416046463934	8.37862641024019	1.04599905994452e-06	0.000287992829176403
Contig1316	-1.4958843417891	9.72445070955865	1.08880106450105e-06	0.000297111536827723
Contig12728	-2.17315355016212	6.28897156338563	1.17933342513662e-06	0.000318336777721585
Contig10474	-2.18710444107153	2.79904094324489	1.28874811053185e-06	0.000345163851922679
Contig1941	-2.20055141774785	3.2725145920526	1.30064201064644e-06	0.000346999189445023
Contig2796	-2.03826960914206	3.19321951163539	1.31284800784409e-06	0.000348903297590441
Contig17360	-1.72639624475118	8.73307910961822	1.35129989966417e-06	0.00035774105651417
Contig1629	-2.54538142295458	2.05328144967286	1.39103625137072e-06	0.000363744384630709
Contig16960	-1.39648676268819	7.52904730285136	1.40395013056726e-06	0.000363744384630709
Contig32416	-1.47325862389048	7.87981148253311	1.41350120120026e-06	0.000363744384630709
W1a24299|c0_g1_i1	-3.30122342109699	1.54368505984267	1.67995331299482e-06	0.00041896574797123
Contig975	-2.84692850181476	4.04411653676088	1.74623943414405e-06	0.000430814167494635
Contig9664	-1.34614689594011	9.28510756733378	1.96394516060517e-06	0.000466145769981982
Contig3032	-1.81132121997835	9.45065655794004	2.03541032370034e-06	0.000479799189729253
Contig8232	-2.76136183288967	5.06510438548429	2.11659091094899e-06	0.00049698126030201
Contig28497	-1.61934317230638	4.48289991786739	2.23084947387154e-06	0.000511846103285086
Contig2803	-1.43607390087243	7.77143239007447	2.39404807246348e-06	0.000535240519714836
Contig1435	-2.57028115666291	3.02360696255445	2.44361058280757e-06	0.000539999830017587
Contig7069	-2.07627235543109	3.24802565026444	2.45032018754247e-06	0.000539999830017587
Contig34640	-2.18818318829478	4.61847163546713	2.46046938260937e-06	0.000539999830017587
Contig31115	-1.60573413440562	5.27165456187204	2.5243962728132e-06	0.000548136417193307
Contig35106	-1.52285704929308	8.295841629087	2.66752308449082e-06	0.000573784215473974
Contig1097	-2.76791746572012	5.636096387947	2.7745320303545e-06	0.000586723348444679
Contig30095	-1.85416337722703	3.17002633471032	2.77882106568115e-06	0.000586723348444679
Contig7933	-1.85170901043634	3.83118814675273	2.8160190951225e-06	0.00058818732504586
W0d12600|c0_g2_i1	-4.89315268730445	0.638822814538478	2.81993574594859e-06	0.00058818732504586
Contig8242	-1.96985436944521	5.2798068448902	2.84967711397299e-06	0.000592595090963713
Contig21802	-1.49906941236896	5.11147505645204	2.96014120603294e-06	0.000606406069921605
Contig16832	-1.79018497624612	6.68877823643889	3.27303150487168e-06	0.000663854962697671
Contig14573	-2.5234390477805	3.93516424866174	3.28879797594005e-06	0.000663854962697671
W0d27041|c0_g3_i1	-4.94036467417572	2.21434798476589	3.57582762745046e-06	0.000703232477864772
Contig18585	-1.61786022958377	6.81801040213101	3.59598077103122e-06	0.000704935868952352
Contig18042	-2.62037481065313	3.47627757632459	3.76497348261999e-06	0.000727951277403649
Contig22695	-1.62415748837003	7.51960869879395	3.79241149011917e-06	0.000729159965608611
Contig4953	-1.65227177235239	3.75916872514681	3.80429729384203e-06	0.00072940777529174
Contig3816	-1.57319386155649	4.09958872024893	3.9367079257659e-06	0.000748539999851709
Contig13877	-2.9227375862755	6.82326659473235	3.97666792839521e-06	0.000754055115281815
W5c5347|c0_g1_i2	-3.08270402475336	4.06053010793527	4.02792896912516e-06	0.000757514772685309
Contig16244	-1.41132027244854	6.44749830258278	4.15089433727689e-06	0.000778513239845893
Contig23671	-3.03629008483181	7.29755773130413	4.51620090944187e-06	0.000820208815300007
Contig9708	-2.03361245558516	5.46769286533279	4.55981286501627e-06	0.000825950102959999
Contig6204	-1.72525657763287	5.50994807125742	4.8996621998891e-06	0.000869210176656615
Contig31049	-1.39288967145981	5.61454836863496	4.96802383072523e-06	0.000876817990555075
Contig1066	-2.0722583002132	3.05703255848855	5.3349709778221e-06	0.000924570456607709
W0d26195|c0_g1_i1	-4.08789740368959	0.864266197107107	5.45329621224991e-06	0.000936063054567546
Contig22317	-1.80490781828958	6.0386485928125	5.76526430405631e-06	0.00098715092680797
[truncated: 799 more rows]
