# Supplementary material for: Post-diapause transcriptomic restarts: insight from a high-latitude copepod
Source: BMC Genomics. 2021 Jun 3;22:409. doi: 10.1186/s12864-021-07557-7 (PMC8176732; doi:10.1186/s12864-021-07557-7)
Supplement: Supplementary file 1 — Additional file 1:. [file 12864_2021_7557_MOESM1_ESM.zip › FileS8-T0vs14d.csv]

logFC	logCPM	PValue	FDR
Contig26946	-2.46725608596079	7.68218200371287	2.87594133802243e-14	6.59855980595866e-10
Contig17707	-4.03825826221617	5.55387103623532	2.8313155064654e-11	9.28024328290602e-08
Contig1316	-2.02629014222285	9.72445070955865	8.23610478121436e-11	2.18041370884826e-07
Contig21216	-1.99988569304198	10.2931312233249	9.60723901073153e-11	2.33194111756286e-07
Contig26851	-3.04372792043271	5.76001985895732	1.13272585490919e-10	2.59892620150363e-07
Contig18585	-2.29193464743188	6.81801040213101	1.39613263431901e-10	3.01182437367836e-07
Contig42444	-2.37519840583502	9.43086935441334	1.65036730675956e-10	3.30245514840431e-07
Contig26515	-1.94157317624783	7.83759674760929	1.87328742508698e-10	3.48492216334018e-07
Contig10252	-2.58401108484747	6.36939135314535	1.92494133563693e-10	3.48677794775162e-07
Contig8809	-2.02723768818328	7.44584475200023	4.45521686767844e-10	7.30146398657245e-07
Contig32505	-1.95323684067524	8.00653871504531	9.67100831922515e-10	1.41632945665725e-06
Contig25222	-2.67255744787006	4.09507695432154	1.06269584152258e-09	1.52390583674337e-06
Contig44036	-2.00110923415836	6.91000755845809	1.12408885479813e-09	1.56805336449373e-06
Contig31966	-2.09508855417238	6.24859960467825	1.15859767966125e-09	1.56805336449373e-06
Contig16365	-1.82496498045911	7.98483938701358	1.55492684775154e-09	1.98201342193396e-06
Contig45323	-4.59260698174326	5.18342831560062	1.89961417454144e-09	2.21617360783113e-06
Contig35106	-1.96525380497397	8.295841629087	2.26176535076556e-09	2.59469721039825e-06
Contig32416	-1.83960589706015	7.87981148253311	2.55744759086089e-09	2.83926181571189e-06
Contig25638	-2.36757877361453	6.5042127273652	3.18525347780008e-09	3.37303642129131e-06
Contig2803	-1.81881349322266	7.77143239007447	3.4406828265799e-09	3.5347623928231e-06
Contig18760	-1.6167673615502	6.30840952706573	3.59616218247475e-09	3.64016228447209e-06
Contig6239	-3.10202033832939	6.42463877835568	4.10922122224692e-09	3.98374528408028e-06
W0d753|c0_g1_i2	-5.71289803920788	1.5094670971523	4.23779551175858e-09	3.99583480363515e-06
Contig28271	-1.8193580676612	7.18897556380891	4.74199899918843e-09	4.23897759885894e-06
Contig34640	-2.74610899744759	4.61847163546713	7.3264870291181e-09	6.07586452034045e-06
Contig13733	-2.24166020365147	5.80767504585378	7.62099575980209e-09	6.17139270751409e-06
Contig20311	-1.82276958052014	10.398451667933	8.99165908904652e-09	7.03311225474148e-06
Contig30053	-2.38651568126919	8.84495263600422	9.19692383743161e-09	7.10064377965212e-06
Contig12844	-1.70184800227716	7.81293923752292	1.00556015106296e-08	7.34727845886186e-06
Contig1097	-3.50052247956889	5.636096387947	1.01506576896145e-08	7.34727845886186e-06
Contig33315	-1.79724261683185	7.07747893828804	1.18746963319273e-08	8.30985914858816e-06
Contig19609	-1.96242945801904	3.67983575776493	1.21130144894327e-08	8.33763013336633e-06
Contig1775	-2.40526948054873	3.91922057394649	1.28113252360667e-08	8.73098157078161e-06
Contig27841	-1.77046610324469	8.52626816080766	1.31186209602386e-08	8.74925977688571e-06
Contig32562	-1.74021228298531	8.37862641024019	1.32190701923588e-08	8.74925977688571e-06
Contig12328	-1.78327767563715	7.41904743558689	1.33465870027458e-08	8.74925977688571e-06
Contig26857	-1.72475886910115	6.67832290007655	1.4850763032632e-08	9.55334318749653e-06
Contig311	-3.84685261821082	5.46521891444805	1.54272105283855e-08	9.56682634365181e-06
Contig9664	-1.61207970405976	9.28510756733378	1.54276749788667e-08	9.56682634365181e-06
Contig5093	-2.50008309539548	6.651603773069	1.62946380524812e-08	9.98947969834052e-06
Contig40491	-2.6083251929045	8.85590107439833	1.83857506047151e-08	1.08164785096047e-05
Contig19267	-1.70884517204911	5.04002997675067	1.8816891658265e-08	1.09763075137432e-05
Contig15144	-1.85972240456787	9.06436994232292	1.93175718639929e-08	1.10805592211863e-05
Contig3685	-2.50235746104716	9.19733323991647	2.01163904973232e-08	1.14433999232376e-05
Contig14573	-3.1344004729102	3.93516424866174	2.13424762865705e-08	1.18863459371521e-05
W1a3475|c1_g4_i3	-3.61456750534747	4.74011730330785	2.14568021195037e-08	1.18863459371521e-05
Contig39666	-1.62946117305175	5.48532904456496	2.15857921046027e-08	1.18863459371521e-05
Contig17360	-1.9948683120154	8.73307910961822	3.10332551864825e-08	1.60607595563606e-05
Contig33255	-1.68785745751552	6.12019654639115	3.23508277810399e-08	1.63733248369451e-05
Contig1435	-3.07335569832979	3.02360696255445	3.53214535086421e-08	1.73660449136204e-05
Contig7069	-2.45206936774644	3.24802565026444	3.81773591689545e-08	1.83763915127096e-05
Contig6051	-2.35945674679674	7.88782230927371	3.87444739866213e-08	1.8519858565605e-05
W0d32061|c0_g1_i2	-3.19205158379704	4.92440308503461	4.39604591646752e-08	2.03079619142478e-05
Contig22317	-2.20716339789262	6.0386485928125	4.87695818608483e-08	2.17981029782202e-05
Contig15139	-1.7476229948123	8.45364390097181	5.00130715990978e-08	2.21109400966494e-05
W1a20403|c0_g1_i1	-2.24273642556981	4.72548928383372	5.21626414078024e-08	2.27244236289991e-05
W1a11016|c0_g3_i1	-3.08200856793824	6.47293338029683	5.32187722119938e-08	2.30387077289054e-05
Contig20994	-2.15593606026508	5.92692899830105	5.89027607160677e-08	2.44240652145083e-05
Contig27251	-2.76728339846814	6.21016293681936	6.34684069953668e-08	2.58500437296159e-05
Contig13821	-2.20737151307611	2.31800776320861	7.00632000091701e-08	2.80383150176233e-05
Contig19628	-1.70009753659014	6.88928440391954	7.0680107795755e-08	2.81216946809099e-05
Contig11016	-2.2920564799385	5.63051175094128	8.17216062759857e-08	3.1526752344611e-05
Contig10114	-2.05535712948298	5.38522572698943	8.1986411402914e-08	3.1526752344611e-05
Contig4953	-1.94918478377294	3.75916872514681	8.29371137877618e-08	3.17151523124401e-05
Contig16960	-1.55759858986253	7.52904730285136	8.38415670833659e-08	3.18838825717251e-05
Contig45003	-2.67526369478717	7.0669293348334	8.53357913753872e-08	3.22738087469816e-05
Contig41717	-1.97155067478126	6.35144407748238	9.08743833585155e-08	3.38246806694057e-05
Contig36121	-1.91325370095934	6.05812838740624	9.09107090283598e-08	3.38246806694057e-05
Contig18694	-3.43931573049863	3.227769859325	9.41229255837421e-08	3.48315549127964e-05
W0d22503|c0_g1_i1	-5.26565326743717	1.53403396874409	9.52180624806192e-08	3.48619663652446e-05
Contig12882	-1.7498893277395	7.34764819435689	9.7371123129125e-08	3.54616356995975e-05
W0d10830|c0_g2_i1	-4.5806992826719	1.58989428615366	9.99244053794554e-08	3.58228993285348e-05
Contig20268	-1.46341692409763	6.32850361030736	1.0248931558983e-07	3.63636318076247e-05
Contig25198	-2.64685130835815	6.44287849699501	1.05787830629127e-07	3.73414767069952e-05
Contig15508	-3.84072083946058	3.52029408993052	1.08474099072114e-07	3.80943325884272e-05
Contig26007	-2.32171235975582	6.24663525935983	1.22898790021646e-07	4.14674976214214e-05
Contig25753	-1.93283800363563	6.18755548083665	1.32154532152445e-07	4.39442548652999e-05
Contig13019	-1.60804145957841	5.4547391610308	1.41767297635598e-07	4.69140703406418e-05
Contig975	-3.19365009507203	4.04411653676088	1.45915808599857e-07	4.78270330359303e-05
Contig20690	-1.91644231028315	7.7545022167238	1.48434306682825e-07	4.84219440644181e-05
W0d31244|c0_g1_i1	-4.64313671131528	0.926053243128909	1.58160307864183e-07	5.06348386553835e-05
Contig8242	-2.23065255514648	5.2798068448902	1.6029637839962e-07	5.10811125833456e-05
W3d24700|c0_g1_i1	-2.47014697974297	5.02803886040606	1.62383123406524e-07	5.1164483006238e-05
W2b30828|c0_g2_i1	-3.56870660016682	0.713313174557391	1.63823958810735e-07	5.12560487857297e-05
Contig2525	-3.26494760241783	2.02051979915338	1.68694319956619e-07	5.25410291006968e-05
W4a3015|c0_g1_i1	-8.05129965195688	2.64364477868238	1.7424515290998e-07	5.40254160590079e-05
W7b27610|c0_g1_i1	-1.95260164049766	5.73531359796874	1.91999721762646e-07	5.8219052195447e-05
Contig7401	-1.97284055115415	5.80268982317974	1.95827725384703e-07	5.88611964789513e-05
Contig9995	-1.64203912956304	4.97405321482559	1.97794292697848e-07	5.88696746023363e-05
Contig25388	-1.73376430232351	5.00255704791165	1.9825687173764e-07	5.88696746023363e-05
Contig3486	-1.77857356881324	4.45615188702711	2.01467374578382e-07	5.92624031067488e-05
Contig11862	-1.47667122777917	4.79089421474286	2.03515994851214e-07	5.96102679046756e-05
Contig7431	-2.32335032851595	6.873559887768	2.08292643239339e-07	6.07508441502126e-05
Contig11865	-1.69651293165271	5.23111779188294	2.09260387921215e-07	6.07755739299285e-05
Contig11548	-2.18927417936042	7.98617275033153	2.16345568114627e-07	6.18936338281481e-05
Contig16544	-1.90687552533003	8.55143993942208	2.24400943524387e-07	6.38263047300437e-05
Contig4151	-2.08898307924189	10.2911881359289	2.25637059209085e-07	6.3913786253003e-05
Contig28200	-1.65325666128639	7.69159563934418	2.33191242973355e-07	6.55143658626202e-05
Contig2064	-1.52539067940091	10.9566395277334	2.43015574470299e-07	6.74485807336275e-05
Contig14888	-1.66109782103951	4.28381018720013	2.58498393338606e-07	7.06098148494227e-05
Contig18510	-5.78978957819289	6.73617556929973	2.61009060838406e-07	7.08740121850899e-05
Contig25161	-1.58108355764241	5.58918599135521	2.63980469853278e-07	7.08740121850899e-05
Contig3647	-1.66635157268751	6.06523032360736	2.64624319089495e-07	7.08740121850899e-05
Contig698	-2.24488458304001	10.192501782848	2.69797084490846e-07	7.19233943633039e-05
Contig6255	-1.93628990505725	6.6073270088045	2.72474327757014e-07	7.19233943633039e-05
Contig12742	-2.94727797802814	3.27098491258614	2.72722075906879e-07	7.19233943633039e-05
Contig21935	-1.93480989925977	1.97482455518035	2.86192145933515e-07	7.46180976852109e-05
Contig22456	-2.36212204423065	4.50877667494467	3.01381926214287e-07	7.79876719743676e-05
W0d28565|c0_g1_i1	-3.78925164608103	1.48240188898567	3.03715403314927e-07	7.81203500260248e-05
Contig25645	-1.91020364263211	3.98726570429303	3.35988487282707e-07	8.49869455505886e-05
Contig17926	-3.48555936152243	5.59241954377504	3.47848868682287e-07	8.64373044373256e-05
W2b24491|c2_g2_i1	-2.31459151765852	7.57246071306619	3.49532506134135e-07	8.65432426698733e-05
Contig23668	-1.49785844324169	9.9295437437547	3.60736253920254e-07	8.83636933446224e-05
Contig36048	-2.37496751426303	7.49559926438493	3.75398334307679e-07	9.09838667150216e-05
Contig19274	-1.60129099111264	5.10704433541337	3.82013625131521e-07	9.21959964398798e-05
Contig3843	-2.38907139624792	2.73901598466189	3.97554354419467e-07	9.50154907062526e-05
Contig25251	-2.21758439488577	10.052302806104	4.09616786820822e-07	9.64180964594918e-05
Contig19879	-2.08164226131502	6.92094899510025	4.10426869226974e-07	9.64180964594918e-05
Contig20535	-2.88199308701816	3.86874371253842	4.7676972597305e-07	0.000109026623847764
Contig10323	-1.94390279140941	9.34929036870639	4.83254447167374e-07	0.000109780099364438
Contig12728	-2.25977289143096	6.28897156338563	4.88999454197676e-07	0.000110356755512572
Contig22870	-1.51263650721113	5.55968937555119	4.97260923773347e-07	0.000111854457206428
Contig4913	-1.87950363344461	5.48501299032205	5.01063520026397e-07	0.000112342684724616
Contig4824	-1.89159173107166	5.48165663421809	5.10669222225694e-07	0.000113388335174964
Contig12392	-2.03713241753964	4.69663363594201	5.34947111281099e-07	0.000117640509788181
Contig42292	-1.46606236896511	6.63399614657023	5.51198571697073e-07	0.000120063607870421
Contig2268	-2.04010780050929	3.70805039128768	5.72760338255094e-07	0.000123586958002428
W3d10705|c0_g1_i2	-4.79291001453348	2.99155648220704	5.77274421702336e-07	0.000124023268496159
Contig1629	-2.62424534198523	2.05328144967286	5.78386058624872e-07	0.000124023268496159
Contig40291	-2.55134789878	3.94297990099505	5.89333862579152e-07	0.000125588323309747
Contig25357	-1.50874150634735	4.82135173329364	5.92387106982064e-07	0.000125810176941517
Contig26610	-1.95850915073275	8.2367331432027	5.96901578949434e-07	0.000125882846772083
Contig15619	-2.17641474378694	9.98217794368319	6.00481675735351e-07	0.000126013276537243
Contig3497	-1.95802808288619	5.96684920796407	6.13257958113744e-07	0.000127853883959741
Contig16834	-1.6107704562693	8.58252046524165	6.14988460944912e-07	0.000127853883959741
Contig15417	-2.76179604729403	1.98595498782339	6.30164142265708e-07	0.000129866641438423
Contig35118	-1.48102517394426	6.78149592052164	6.53926254181122e-07	0.000133168792685784
Contig34204	-1.98860024659232	7.61298046483137	6.56653506309423e-07	0.000133329717245694
Contig422	-2.19509530280079	7.80348562292478	6.90765371599153e-07	0.000138094776650956
Contig32380	-1.63897443015964	3.21178391956615	6.92925351439615e-07	0.000138094776650956
Contig40960	-3.18931677795214	5.98704760863109	7.49074866014507e-07	0.000144720234310957
Contig3032	-1.89163516663883	9.45065655794004	7.50597449573043e-07	0.000144720234310957
W2b11728|c0_g1_i3	-2.77144723532899	3.93073721112055	7.86765014361166e-07	0.000149598368697535
Contig1066	-2.25194736667449	3.05703255848855	7.9821932045509e-07	0.000151358215607616
Contig5524	-3.74640901162663	4.80065444167955	8.03895038960701e-07	0.000151647888766957
Contig16244	-1.51652111505124	6.44749830258278	8.0415329207257e-07	0.000151647888766957
Contig8471	-2.81958469769201	6.66929581274372	8.06766874653301e-07	0.0001517250751807
Contig2637	-2.23530556124515	9.96633216679674	8.20982160886076e-07	0.000153143208937969
Contig26292	-2.20315469374193	6.73734468392539	8.74019424256614e-07	0.000161288217186143
W1a5048|c0_g1_i1	-4.44984589394316	-0.109623346303455	9.01239165319197e-07	0.000165009395547246
Contig32249	-1.99804288454677	5.48461933599884	9.0315694034678e-07	0.000165009395547246
Contig23472	-2.591732506915	4.98530612823005	9.03773566383542e-07	0.000165009395547246
W1a20940|c0_g2_i1	-4.5899508981571	1.7538264721637	9.16685587684635e-07	0.000166924080347907
Contig8223	-1.84133555388864	8.40080943957472	9.34929705530731e-07	0.000168492073253996
Contig16832	-1.89139015249161	6.68877823643889	9.50870960098427e-07	0.00016982341877871
Contig776	-1.44064351773254	9.83351446751148	9.52345415629097e-07	0.00016982341877871
Contig14230	-1.80311836161438	9.4360127892898	9.77409867643087e-07	0.000172948781515704
Contig29570	-1.41671454411401	6.94248107959646	9.96892158544993e-07	0.000175118540594046
Contig1941	-2.22285681988829	3.2725145920526	1.0362439163644e-06	0.000180118033462612
Contig3758	-3.63171271205844	4.7186079933642	1.07697626047539e-06	0.000184863915114819
Contig16676	-1.47378986123668	3.36403305343755	1.09279257898328e-06	0.00018618588811034
Contig28497	-1.66748183708408	4.48289991786739	1.10179718033372e-06	0.000187256551893163
W0d19166|c0_g1_i1	-3.55785018896713	1.21790672677985	1.10557567441795e-06	0.000187435923205755
Contig1291	-1.92498634667182	5.18848257175745	1.11088881968297e-06	0.000187873953897834
Contig545	-4.25008979896838	1.55806803507669	1.14502633904663e-06	0.000191643366339081
W0d27105|c1_g5_i3	-7.61264494645249	0.502957545734983	1.14670670773955e-06	0.000191643366339081
Contig39921	-2.72889626811788	4.73749897123241	1.15509870466521e-06	0.000192512721645317
Contig9708	-2.16757632701588	5.46769286533279	1.17157077617708e-06	0.000194786376004397
W5c6176|c0_g1_i6	-2.62717793179316	3.7019631230963	1.20118041833846e-06	0.000197798207069552
Contig11026	-2.00427570441567	4.9598197251139	1.25716414122419e-06	0.000205253760209349
Contig31640	-1.36382041403095	6.04562693019671	1.28866932174326e-06	0.000209696658993457
Contig26008	-1.48257940977868	6.77448490749707	1.31706606169357e-06	0.000213812007449272
Contig5144	-2.85257960819616	5.44202605964816	1.34370158164066e-06	0.00021762274651174
Contig7045	-2.7511873190768	3.82431134588403	1.36351406643104e-06	0.000220015537677931
W5c8506|c0_g1_i1	-2.23003927848393	4.88819241587249	1.36486858711757e-06	0.000220015537677931
Contig2004	-2.33996775260045	6.25208158440908	1.37917802869086e-06	0.000221106442692563
W3d20748|c0_g3_i2	-5.47958730510472	1.11564426170613	1.45772097126003e-06	0.000230132683242593
Contig5389	-1.30576987632057	8.96488167238398	1.4611209078812e-06	0.000230141588858762
Contig32413	-1.86906418923274	3.81340412218161	1.47056303083456e-06	0.000230158487806244
Contig11437	-1.43996529553729	4.89303067560632	1.51752627458497e-06	0.000235888480979098
Contig8172	-1.41909671310067	7.04930087858383	1.51816883242882e-06	0.000235888480979098
Contig22682	-1.47440173903197	9.15103615506142	1.54020876283622e-06	0.000238187067865962
Contig43201	-3.36269116069493	3.50861223406706	1.54334368125609e-06	0.000238187067865962
Contig30095	-1.89895338727789	3.17002633471032	1.5521484992986e-06	0.00023901003468394
Contig1575	-4.01153412167043	3.70662019971957	1.62017739263238e-06	0.000245736737545657
Contig13200	-3.4052384370716	3.68594113874858	1.62082285631288e-06	0.000245736737545657
Contig9177	-2.18338852771697	6.61250209294667	1.65720092569252e-06	0.000248844683163823
W4a16541|c0_g1_i5	-6.74407422151468	2.81333311469403	1.71542882668434e-06	0.000254879485278591
W1a19912|c1_g1_i3	-2.98648141644627	3.69583621354393	1.73709094478895e-06	0.000255764217350836
Contig31115	-1.62924519655333	5.27165456187204	1.7426984242437e-06	0.000255764217350836
Contig33784	-1.46262829578689	3.83753330508941	1.87568572268361e-06	0.000271993124340763
Contig15061	-2.03564223613167	8.94794833058489	1.92768403727575e-06	0.000275282878949719
Contig371	-2.05814111175568	4.87836592365906	1.96109333088503e-06	0.00027933986987952
Contig45591	-1.52771926786281	9.03394069767621	2.01335300909202e-06	0.000284803305694007
Contig18042	-2.68329000578836	3.47627757632459	2.12257048870774e-06	0.000295526641951626
Contig20952	-3.00035866859825	1.6919254720081	2.15204128225965e-06	0.00029864779342842
Contig45381	-1.38752567902206	5.75568845052919	2.16272983308002e-06	0.00029917411740246
Contig7001	-2.1951374973703	4.27430267536453	2.16452682569772e-06	0.00029917411740246
Contig12567	-1.69700786790472	10.333494959079	2.18204440842394e-06	0.000300990943327929
Contig4002	-3.04510751132167	6.39422588091006	2.1893925464026e-06	0.000301400535507968
Contig23711	-2.52741083617376	0.973476202573411	2.19711645364519e-06	0.000301860119236139
Contig15727	-2.33148137937038	5.63304777903091	2.20893512809116e-06	0.000302879328160899
Contig27217	-2.04822608838185	5.70736280992586	2.21482195554254e-06	0.000303082753168795
Contig32255	-1.58168467953639	4.4142976304505	2.22384505876444e-06	0.000303713696596972
Contig2796	-1.97420001671773	3.19321951163539	2.4111428359891e-06	0.000323787003762268
Contig669	-1.92821421509662	5.63690536371037	2.41316150816544e-06	0.000323787003762268
Contig23216	-1.38064232766373	7.65958438892841	2.58105800415776e-06	0.000339692895874162
Contig8347	-1.63985357818847	4.92940470775221	2.59084713496136e-06	0.000340173256089287
Contig36587	-1.26326351780468	5.78036810412574	2.59459204217334e-06	0.000340173256089287
Contig25295	-2.46032137211456	3.99123164578895	2.70574708313146e-06	0.00035139996835114
Contig14973	-1.29738401499724	6.17878592915264	2.73875969426268e-06	0.000355017527825779
W2b27391|c0_g2_i1	-6.20964795100187	0.109753330013679	2.75285771088749e-06	0.000356174251796632
Contig9045	-1.76880768587446	3.07172346284565	2.77885951741663e-06	0.000358863899254825
Contig12588	-1.89482901969152	4.91358136247358	2.80785404453932e-06	0.000360578749242035
W7b8610|c3_g6_i1	-8.68995345734763	3.76369035935499	2.81845789512496e-06	0.000360594969957697
Contig7485	-1.71605596675615	4.14045135356164	2.83460568379101e-06	0.000361317737827227
Contig33122	-2.51827889810617	6.01411607898808	2.88623316758495e-06	0.000365865932580493
Contig32238	-1.87972577496336	3.66220405035555	2.93841629518605e-06	0.000371647740233338
W1a22251|c0_g1_i1	-5.80793844085724	0.71480978417352	2.94264322447654e-06	0.000371647740233338
Contig10278	-2.33714909309172	8.18118954832738	2.98911138239548e-06	0.000374765964796076
W1a26904|c0_g1_i1	-2.95104883464111	1.35217296784039	3.0686618731312e-06	0.000383343255991591
Contig37447	-3.4448392697523	6.30604098570708	3.08867338919588e-06	0.00038514414261799
Contig8994	-3.5087148068502	1.69450898009915	3.15038974302991e-06	0.000391421709011254
Contig29854	-1.57982745622079	3.92040255120063	3.18300359394425e-06	0.000394761267348415
Contig8556	-1.41309763994529	10.4595188568103	3.22430109566411e-06	0.000398413396948782
W4a3763|c0_g1_i1	-3.04610592273271	2.12334226672808	3.29946705825132e-06	0.000405551636702776
Contig21761	-1.5604006664243	4.61428119728633	3.39625729319932e-06	0.000413754304434505
Contig2311	-2.11543976672532	6.18913844274358	3.4101188267918e-06	0.000414709008985394
Contig9069	-2.19134829869855	5.48045874962164	3.63363021606645e-06	0.000436492207735229
Contig36163	-2.7350437960104	8.02854319177031	3.6426361367301e-06	0.000436811725720221
Contig29912	-1.90544624159702	2.13570258339842	3.68386176361809e-06	0.000440769467039088
Contig3067	-1.69644787329959	4.95033543663428	3.69485097747492e-06	0.000440769467039088
Contig7400	-1.81346297897962	7.73451690498575	3.79418846313363e-06	0.000448528684585947
Contig19922	-2.57040834592786	3.65967565804004	3.79492681211174e-06	0.000448528684585947
Contig1459	-1.72951378956451	5.13245388485489	3.79762880253674e-06	0.000448528684585947
Contig21898	-1.66766621584369	3.76266799146436	3.80181157982667e-06	0.000448528684585947
Contig29394	-1.81246743078372	6.26074626147416	3.80822294345817e-06	0.000448528684585947
Contig45331	-2.13652351703226	6.63449973043454	3.85257775182012e-06	0.000450987469070208
Contig7336	-2.1733688336049	4.06292524013447	3.86067372701971e-06	0.000451167901491037
Contig35902	-1.87024608253699	4.94869984131018	3.98099758135203e-06	0.000462871664729092
Contig6553	-1.83478235112862	5.44416668418712	4.15014870255963e-06	0.000480105942007704
Contig15930	-2.1058679819937	5.60478691637929	4.17707753429386e-06	0.000482232271292624
Contig2623	-1.51356877776223	4.81612790533216	4.2071293458064e-06	0.000484256065435696
Contig16797	-1.66508182627893	8.50395574821466	4.2680191404671e-06	0.000489627155794386
Contig2804	-2.23781313645315	2.66243309839604	4.3448792164555e-06	0.000497615185069992
Contig13138	-1.84902590625104	4.46072211347543	4.50270668584532e-06	0.000509753793750172
Contig2245	-1.6795077697313	7.2300137621176	4.64088419820453e-06	0.000521962975703945
Contig24894	-1.46339078105811	5.78954680292806	4.72350080692295e-06	0.000530388266789756
Contig43119	-3.21143509156903	1.64023045112581	4.73211051020584e-06	0.000530489626447049
W7b15024|c1_g2_i1	-2.00302564168193	5.64243350871371	4.74955215370136e-06	0.000531579144461093
Contig33037	-1.51049651572327	4.95641356008335	4.88029142871129e-06	0.000541209643049762
Contig20021	-1.71355944203799	5.61472275941633	4.88668305305016e-06	0.000541209643049762
Contig16539	-1.97638496773588	5.4082741766788	4.90663525828554e-06	0.000541737905553651
Contig6283	-1.45295663074932	10.0840887991667	4.91852818359608e-06	0.000541737905553651
Contig34566	-2.00846713066005	8.22002115974603	4.91902299760332e-06	0.000541737905553651
Contig8867	-1.41147192149935	8.34771719807839	5.14318208780444e-06	0.000563718964120629
Contig35119	-2.24722456160295	3.12224640848518	5.18957131894197e-06	0.000567899162202565
Contig16128	-3.88360595645568	1.16913939263453	5.21178297946791e-06	0.000569424517528151
W1a24299|c0_g1_i1	-3.02380385748924	1.54368505984267	5.22259812630067e-06	0.00056964637020513
Contig39774	-2.67481431778981	7.68140584676463	5.23036532382674e-06	0.00056964637020513
Contig26291	-2.86840991764852	2.42140633630456	5.37909431487426e-06	0.000580335140879977
Contig39891	-1.42941303498823	5.37284007102092	5.51189901816225e-06	0.000590957995666891
Contig41193	-1.59814619412738	7.05782654302434	5.54843921380295e-06	0.000593950494501532
Contig2386	-2.15113449292542	3.27618999724679	5.57265012435696e-06	0.000595615921366053
Contig28378	-2.74475865327833	4.76905223866994	5.64196470705159e-06	0.000600228307134119
Contig1636	-3.08868380920393	5.41026006946794	5.7292280269549e-06	0.000605766856453701
Contig17473	-1.90762251403229	4.80016425851447	5.88104307918986e-06	0.000617079203089628
W1a6818|c0_g1_i1	-3.41127150558865	2.57405481836598	5.91214472370894e-06	0.000619398395163369
Contig26149	-1.73073388630345	2.43092474758295	6.02132831870099e-06	0.00062987852710156
Contig9961	-4.02812541682618	6.66564480390171	6.07470137140539e-06	0.00063088004130833
Contig8148	-1.77856243513876	4.43875921460591	6.07672982606088e-06	0.00063088004130833
Contig4103	-2.10534682712976	2.75023227147228	6.22606298927499e-06	0.000644439650643273
Contig1964	-1.53858405719781	3.04501637579298	6.44856513451256e-06	0.000663342262143703
Contig5239	-2.25069862119265	5.3499774652877	6.60333410514029e-06	0.00067436304617955
Contig3438	-2.86128881728114	1.94915477743611	6.62122422280468e-06	0.000675188304746803
Contig6108	-1.97891196078332	8.43561362070467	6.64847015861629e-06	0.000676963754375557
Contig26592	-1.43146749617699	5.3588993619889	6.68429832472353e-06	0.000678604162665738
W1a23259|c2_g1_i2	-3.10577302117123	3.87776044256341	6.86315292060664e-06	0.000695735702255075
W0d15066|c0_g1_i1	-4.32549483420133	-0.149348580795834	6.89653561626198e-06	0.000698091675791977
Contig12202	-1.60843820988944	6.25280485566256	6.9105621315821e-06	0.000698484306374536
Contig9452	-1.27086454409698	5.6576273348442	6.92194539236728e-06	0.000698609010626722
Contig7765	-4.07295006418055	3.96624230736834	6.95923691735954e-06	0.000700318999262707
Contig31111	-1.51011609422255	4.37786361408389	7.08167110861378e-06	0.000709527781292728
W5c4838|c0_g1_i1	-5.5168815701674	3.28147224068461	7.12091130316949e-06	0.000712422335493841
Contig7314	-1.39081106226568	7.00063022056843	7.28296524466595e-06	0.000724279579081564
W5c12734|c0_g3_i5	-1.98786910889249	4.8961103105547	7.36812681170298e-06	0.000730558085754431
Contig17182	-1.44664028179204	5.24982017550486	7.37647997442076e-06	0.000730558085754431
Contig1638	-4.3536537553247	0.758816975943473	7.41043065902091e-06	0.000732041556819705
Contig18150	-1.66766503945215	2.73114932330571	7.4654198041021e-06	0.000734179777137934
Contig27509	-1.60571539727102	4.04577808670092	7.4663796489504e-06	0.000734179777137934
Contig5966	-1.8994046644407	2.92324800087945	7.49513394779937e-06	0.000734907492727815
Contig34956	-1.98256773480204	5.70901595313853	7.72272801648279e-06	0.000752933165482356
Contig6817	-4.76534089969791	0.562667072208237	7.74945035197039e-06	0.000754469825497633
Contig31049	-1.35836986877444	5.61454836863496	8.1501484947292e-06	0.00078570171034902
Contig11794	-2.05288940703712	5.32736644452979	8.16832863568686e-06	0.000785937651092513
Contig23475	-1.47896695014119	5.53724679288295	8.17694203116543e-06	0.000785937651092513
Contig3634	-1.22276126480015	4.89470447467946	8.38967124911139e-06	0.000800753491327342
Contig699	-2.13513164336217	5.76855081671712	8.39934944122415e-06	0.000800753491327342
W0d15106|c0_g1_i1	-7.86682003706703	1.78330966562534	8.51991698939354e-06	0.000810004041731956
Contig33036	-1.34975648096868	7.09346496347967	8.63033491321095e-06	0.000815068711926482
Contig15909	-1.98244497894912	4.04704246412613	8.63735707363579e-06	0.000815068711926482
Contig36199	-3.1684615693482	1.40139660834181	9.16023340003615e-06	0.000857846510736447
W0d7892|c0_g2_i1	-2.51894830775188	3.543069189852	9.33425442425409e-06	0.000872701572349243
W4a26302|c0_g1_i2	-3.31111408503377	4.62067586302263	9.34421575461111e-06	0.000872701572349243
Contig45539	-1.33520247987584	6.44329105038713	9.43309478325053e-06	0.000878618105711367
Contig39313	-1.57161076762972	3.03362203452515	9.68085169518322e-06	0.000894761318083226
Contig2179	-4.06769971728191	1.48041962482012	9.693167009627e-06	0.000894761318083226
Contig7937	-1.36722007582117	10.40687421565	9.77021224492322e-06	0.000899068515030154
W5c12042|c0_g1_i1	-2.74459056750428	1.43838090777886	9.87620038472107e-06	0.000906398166508161
Contig23347	-1.69447697244775	3.67658346165851	1.00054378763624e-05	0.000913387665657532
Contig22965	-1.23298968885657	6.35486276246213	1.01077078968317e-05	0.000920282738035348
W6b24748|c0_g1_i2	-4.22379128535498	1.41637970935048	1.02879592357896e-05	0.000929318648448645
Contig5395	-2.33570645184391	3.85739924288317	1.03740787642602e-05	0.000933360463768421
Contig1634	-1.56336963522405	5.18320358325271	1.03849343653639e-05	0.000933360463768421
Contig41064	-1.39997464128929	5.8932470617116	1.05006679364316e-05	0.000941122363802686
Contig3902	-1.12763839027623	7.35584626757307	1.07199959977041e-05	0.000952142916688902
Contig29876	-1.57934642591112	3.10307192620349	1.07204608384748e-05	0.000952142916688902
Contig8077	-1.78840102459173	5.87406696188196	1.07865850159453e-05	0.000955549832455015
Contig11984	-2.18575403449577	5.68988678875246	1.0869135863978e-05	0.000961625141117399
Contig614	-1.48768792939738	4.64809181078237	1.10531353267842e-05	0.000971719943561463
Contig12819	-3.70118872646709	7.01124435615818	1.10538225797394e-05	0.000971719943561463
Contig7866	-1.70198191771987	6.90458330791544	1.11071062512668e-05	0.000975158593733669
Contig41770	-3.62702244483569	5.57931006275368	1.11863086439319e-05	0.000980861142139004
Contig1549	-1.80907861552557	5.38982690605954	1.12477266803216e-05	0.00098499175936374
Contig6259	-4.52398933449919	1.99817175950269	1.13032844964807e-05	0.000988599337308465
Contig17705	-4.31417340979477	3.39811237354271	1.1457898543639e-05	0.000999581841008566
Contig14752	-2.11204731369619	4.51991535974605	1.17300026008972e-05	0.00101944386240525
Contig30088	-1.94631458451173	4.11932759424601	1.18452919434277e-05	0.00102816536576294
W0d18677|c0_g1_i1	-4.23971951649875	0.570026122170501	1.18611095341552e-05	0.00102824167689543
Contig41109	-2.27408830693911	5.40912179925109	1.20093388110466e-05	0.00103978214973831
Contig3178	-2.72986181719402	5.39102765979539	1.24734027042125e-05	0.0010745547621231
Contig419	-1.92789505757665	1.93446800693955	1.25769067067416e-05	0.00108053666542359
Contig1052	-2.32458302522231	3.86204738155354	1.25899349963639e-05	0.00108053666542359
W1a39|c1_g5_i1	-3.70960022586765	2.83769695062583	1.26779459188766e-05	0.00108538354911457
Contig3233	-1.40648861674515	4.44338093821065	1.27634833725793e-05	0.00108999514578335
Contig11967	-2.3234775549201	8.89862324189666	1.29247369361616e-05	0.00109951344494984
Contig10107	-3.47565205144342	1.66780556774962	1.30376272723049e-05	0.00110382036950466
Contig4299	-1.59297820004358	4.33548083722764	1.307458113349e-05	0.00110481200381764
Contig392	-1.53105800770376	4.5663852255537	1.32116664685549e-05	0.00111307885723815
Contig30896	-1.84614843604793	4.26544249901815	1.32763919490561e-05	0.00111612748972999
Contig32729	-1.84714789716592	4.65981283535725	1.32987644102032e-05	0.00111612748972999
Contig44204	-1.23673648419807	7.32082797232946	1.35285063362173e-05	0.00113008998560014
Contig39365	-2.06666343682732	4.5624539321333	1.36632604800415e-05	0.00113720622171973
Contig19138	-1.75083784582891	6.00087390535527	1.370601676137e-05	0.00113938713251041
Contig1779	-2.21642902895919	3.58192600167183	1.39697599282883e-05	0.00115711975377129
Contig4464	-1.18401930701361	4.85245107996765	1.42020143219042e-05	0.00117494356947754
Contig3816	-1.46539177296449	4.09958872024893	1.44012740277238e-05	0.00118714789685782
Contig235	-2.09553498075471	4.39299234037261	1.44850285540532e-05	0.00119262378640262
Contig6204	-1.62928933227405	5.50994807125742	1.47605951070678e-05	0.00120874682806242
Contig28120	-2.68180064024411	5.01758872892595	1.47686553114902e-05	0.00120874682806242
Contig24550	-1.61556808527013	5.18829419632194	1.48893164378845e-05	0.00121717509388654
Contig40814	-1.47549001768377	6.65577411004186	1.50053643695752e-05	0.00122375502403625
Contig37743	-1.54688327107494	4.60758026814125	1.51625484817332e-05	0.00123511069478658
Contig41663	-1.44263747693884	3.29910577681248	1.52165775446939e-05	0.00123658496523774
Contig33026	-2.52322314200177	2.33466512782797	1.54994998603146e-05	0.00125071696879856
W5c23248|c0_g2_i2	-2.8823697562964	2.85288246172509	1.56521358154848e-05	0.00125860725753674
Contig10421	-2.33283199132321	8.64282061642996	1.5732429290354e-05	0.00126211488684574
Contig8101	-1.37684355071974	5.76441239557133	1.59280807040827e-05	0.00127335847970199
Contig12602	-2.93025664500946	4.16225117851791	1.63635012168151e-05	0.00130061491426769
W0d26891|c0_g4_i1	-4.10697712366582	0.639816512467593	1.65219492412089e-05	0.00130975163778909
Contig16258	-1.61384384408509	5.56739348303317	1.70040919029129e-05	0.00133762931869863
Contig29907	-2.33792734266074	2.0032899200322	1.7215370966692e-05	0.00135270366938281
Contig18765	-3.23388924652535	7.94759857827614	1.75706877475854e-05	0.00137123081524013
Contig357	-1.18220103760935	8.60109193656521	1.77447999481293e-05	0.00138325036243447
Contig15918	-2.7927153441457	3.96486406333626	1.78777000260778e-05	0.00139203376492646
Contig23576	-1.35847883596187	7.16760884824031	1.79250072399856e-05	0.00139414022411603
Contig25303	-2.07554633951969	4.09372289028192	1.79700524417523e-05	0.00139454081097651
Contig15256	-2.44229967440968	1.4813926693008	1.7970677872736e-05	0.00139454081097651
Contig27111	-4.71718717418606	4.57934153376916	1.83170947935348e-05	0.00141345545832801
Contig187	-3.34557244312436	2.89064852491252	1.83726382941133e-05	0.00141416651363752
Contig6567	-2.31368292565853	6.42780026867997	1.83879449922359e-05	0.00141416651363752
Contig24376	-1.72911537194561	3.67150446760822	1.84528832578065e-05	0.00141757685312649
Contig43752	-1.1943730012417	6.4312548779048	1.85161800674605e-05	0.00142085363032714
Contig8023	-1.64126649337142	5.55812388218739	1.8563366799443e-05	0.00142196501434166
Contig22677	-3.56462161640528	0.356701482627969	1.85719802983082e-05	0.00142196501434166
Contig12619	-2.10290402419694	6.27584950835213	1.86379436283328e-05	0.0014254299286949
Contig12287	-1.83860126658411	2.9627473452436	1.87384282871108e-05	0.00143152441271744
Contig25252	-2.06069930655531	2.72519338266736	1.88059449007628e-05	0.00143508957805909
Contig20603	-1.22654306335563	9.58306589459356	1.88996984822702e-05	0.00143905314815445
Contig24764	-1.79036845527336	7.25500004975424	1.90463163351957e-05	0.00144409164097916
Contig641	-1.60790316070766	3.40252512490839	1.90497909403922e-05	0.00144409164097916
Contig6248	-2.03435880847729	3.14762916937439	1.92456322938143e-05	0.00145573116708552
Contig34689	-2.20713184370054	6.96868571502555	1.94175284930118e-05	0.00146667216551096
Contig16381	-1.90732897091362	6.01275435384221	1.96622216631491e-05	0.00148005001129642
Contig12544	-1.94036927167245	4.60319188170371	1.98023537056525e-05	0.00148579038956136
W6b15528|c0_g1_i1	-2.32998466057157	4.21699118169489	1.98157191076437e-05	0.00148579038956136
W0d26195|c0_g1_i1	-3.41330609304501	0.864266197107107	1.99959136282677e-05	0.00149766999658425
Contig8050	-1.62505237919207	6.23952832533097	2.00725582792006e-05	0.00150014585393479
Contig35960	-1.36931615186033	5.11942286533362	2.01300121496638e-05	0.0015028080220018
Contig756	-1.76618701719011	4.8540920160856	2.01737895477617e-05	0.00150361279573813
Contig38605	-1.48481354456735	4.29864235118342	2.0700936847697e-05	0.00153332597059518
Contig14243	-1.97982534422448	12.2654752244918	2.10095416314808e-05	0.00154666178564502
Contig10371	-1.95151688736504	6.57738300869418	2.18655813083177e-05	0.00159675596291956
Contig44500	-2.63268766752554	3.29481609372631	2.20516695744833e-05	0.00160790309338012
W4a26815|c0_g1_i1	-6.16392045619273	-0.0807471673498951	2.22158735238632e-05	0.00161600934572832
Contig15218	-1.60307439708574	10.7007162061169	2.22332759531136e-05	0.00161600934572832
Contig1470	-1.44947421543501	6.14159296735632	2.24381706818445e-05	0.00162746487289011
Contig45541	-1.8314162434254	5.30042023253194	2.24822874340168e-05	0.00162894821964026
W1a10329|c1_g4_i2	-4.90749041540805	4.42482064575787	2.25273893299265e-05	0.00163049975011304
Contig19823	-2.02762327074804	1.99965759883056	2.25634104513053e-05	0.00163139145817673
Contig30041	-1.54795875342774	6.02271468901215	2.26794303640995e-05	0.00163563961260631
Contig15707	-2.84687892850374	5.01866959674796	2.27240225719982e-05	0.00163563961260631
Contig12286	-1.60958361974838	4.17612467005255	2.27291696352125e-05	0.00163563961260631
Contig23127	-4.26374761847408	0.684405140197548	2.27484126266983e-05	0.00163563961260631
Contig14884	-3.83778716202416	4.29601916108034	2.28243686151166e-05	0.00163563961260631
W1a10337|c1_g8_i1	-8.01108566082546	2.15734298348497	2.28256745333417e-05	0.00163563961260631
W3d10454|c0_g2_i1	-1.84986777654813	5.04729528614504	2.2990166714378e-05	0.00164214224148628
Contig572	-2.22916331411223	2.78595984949998	2.30222463829943e-05	0.00164214224148628
Contig5905	-1.20364228650643	4.81803601254636	2.34568726124831e-05	0.00166795811535376
W0d13103|c0_g1_i1	-4.3308770482775	2.56759404691418	2.35794477671445e-05	0.00167480324826759
Contig6487	-1.14564759123468	5.13342794337328	2.36327921524079e-05	0.00167527533412414
Contig44002	-2.39828877239784	6.55645556426957	2.39186707036812e-05	0.00169099437641759
Contig3135	-2.53837032258679	2.45662609626945	2.39282386481685e-05	0.00169099437641759
Contig2470	-1.68518764056805	4.80021793318138	2.41026572922959e-05	0.00169914830297995
Contig35414	-1.35329797221069	4.34766350881355	2.42285055341409e-05	0.00170323664417395
W2b26660|c0_g1_i4	-3.89527121232942	3.69950238032601	2.44916674052859e-05	0.00171846121390483
Contig23638	-1.38338652635997	3.52068535880663	2.46460209652138e-05	0.00172532200544343
W2b12373|c0_g1_i1	-2.95290919757231	2.82855661936716	2.51283783420765e-05	0.00175064426927309
Contig11719	-1.62749569255929	7.14633551466087	2.51920902249308e-05	0.00175330834617031
W0d26431|c0_g1_i1	-3.35659713401061	0.385385840025332	2.53042506723711e-05	0.00175757673138035
W1a7196|c0_g1_i1	-2.31862228628853	7.82675215500813	2.53044883309788e-05	0.00175757673138035
Contig7316	-4.68548588765957	3.05791047447358	2.53831496475211e-05	0.00176126306102638
Contig16490	-1.76041581967847	3.47207757105251	2.54630682177145e-05	0.00176502911536931
W0d7999|c0_g1_i1	-3.01434907505612	0.803051323088163	2.56293868505689e-05	0.00177120678282968
W0d24990|c0_g1_i1	-4.86995797817049	3.61522549052858	2.57360433958964e-05	0.0017767937201869
Contig36747	-2.54104921556851	1.46625843388337	2.58281304366466e-05	0.00177958145567093
Contig610	-1.63641917456994	10.1322902490779	2.61455028892355e-05	0.00179784940546639
Contig36029	-1.54125352623966	5.43970653595309	2.63472517064574e-05	0.00180890066420926
Contig14131	-3.17333566253397	0.835295567933612	2.63587774029795e-05	0.00180890066420926
Contig3930	-2.74604945652115	1.98601766886017	2.66425795630963e-05	0.00181947644653158
Contig39458	-3.52190391190976	1.80893615866853	2.66850186970376e-05	0.00181947644653158
Contig36928	-1.7320823082903	4.04743787656962	2.66979197320562e-05	0.00181947644653158
Contig10528	-1.82698196261709	4.90034213912013	2.69229681310645e-05	0.00183299875608054
Contig4323	-1.73128756675724	4.42730569441725	2.70019292139602e-05	0.00183474510528659
Contig40850	-1.59409004596793	4.31936492601103	2.73095542945734e-05	0.00184834930305219
W0d14965|c0_g1_i1	-4.19063462957511	0.563888899964971	2.80266792796156e-05	0.00188024599237281
Contig11462	-1.45077283105676	10.0381489760204	2.84842322466289e-05	0.00190908147419665
Contig18252	-1.63434279340438	7.05067706500878	2.86635515176696e-05	0.00191364653546483
Contig1332	-1.86472452582797	2.87932210424547	2.87940669595374e-05	0.00191863815775303
Contig19633	-2.13788278881533	4.03535579029305	2.93471378333848e-05	0.00194232903014187
Contig7279	-1.28287036439891	10.8886183193258	2.95088276661236e-05	0.00194928179070501
Contig2381	-2.46088091195618	1.25455304166562	2.96157728065535e-05	0.0019544706364532
Contig7605	-2.154285193268	5.06736747465687	2.96792518230475e-05	0.00195491125500862
W3d4511|c0_g1_i1	-4.04233592519367	3.26560619251905	2.97876267588435e-05	0.00195585822845894
Contig36578	-2.23577713632667	6.10655802432977	2.98209849046048e-05	0.00195585822845894
Contig17307	-1.91266245618188	4.94992952329737	2.98829160719846e-05	0.00195612688412061
Contig11883	-1.21861805434922	5.89023689867992	2.99850342185602e-05	0.00196004736498759
W6b24080|c0_g1_i1	-2.12803134073625	4.56099036175038	3.01627902620211e-05	0.00196979618530877
Contig22695	-1.45808832425085	7.51960869879395	3.04002974717137e-05	0.00198154666247443
W0d686|c0_g1_i5	-1.81449576530576	3.21640201489969	3.05359236169428e-05	0.00198832645723187
W1a20561|c0_g2_i1	-5.70324139879034	-0.0838591978971625	3.05620843757455e-05	0.00198832645723187
Contig36286	-1.32197523329488	5.10327174700995	3.06342037915195e-05	0.00199113646400176
Contig34	-1.45081138267289	4.91788816887293	3.14382119620969e-05	0.00203188263453057
Contig3869	-1.71112421199794	5.22849645820762	3.16644463935078e-05	0.00204266839190059
Contig13941	-4.62618955266574	3.70064355024147	3.17608913028696e-05	0.00204697160127258
Contig23671	-2.71807144125113	7.29755773130413	3.17911446749307e-05	0.00204700474299797
Contig8891	-1.68135644442237	3.94754234061237	3.18886449971669e-05	0.00204905660629508
Contig3600	-2.45312751426193	4.20535281201604	3.24959701629602e-05	0.00207877566752498
Contig36483	-1.42281894732689	5.45380366781597	3.26256578096676e-05	0.00208513396318945
Contig16006	-2.34281991343504	3.65036906540884	3.33924620868618e-05	0.00212624417239859
Contig15329	-2.13400108081538	3.21303480926318	3.36389809464616e-05	0.00213668788047424
Contig25431	-1.4960499183282	4.91209601345162	3.36525109827571e-05	0.00213668788047424
Contig140	-1.57934653050887	3.59728592326295	3.36806478137283e-05	0.00213668788047424
Contig19606	-3.51492909260782	3.29996828297673	3.38008123783267e-05	0.00214036570158692
Contig9280	-2.04603995277114	7.64843880693614	3.38521341159928e-05	0.00214164530833825
W1a23710|c0_g1_i1	-3.99199128032185	1.84488143911833	3.39159516664813e-05	0.00214174567441031
Contig41541	-1.15010824932876	4.4477678491943	3.40267262221919e-05	0.00214677142009708
Contig29879	-1.53184962880536	4.50372437315872	3.46346567507389e-05	0.00217631576558855
Contig28050	-1.71293681544337	6.46169074765287	3.46401371119445e-05	0.00217631576558855
Contig35324	-1.70010483666799	3.56083318521088	3.47910341201895e-05	0.0021829867461813
Contig2055	-2.36934363388188	2.46480968735803	3.52404321845363e-05	0.00219716433707066
W2b8049|c0_g1_i1	-9.27490912538006	2.03884810349422	3.54984776939378e-05	0.00220925064794677
Contig16944	-1.2014540903139	6.88292790300776	3.56322646927959e-05	0.00221325841022331
Contig11649	-2.37682304990127	4.01270344922904	3.56593383446312e-05	0.00221325841022331
Contig32231	-1.72297311206431	9.21337532836101	3.58781917632461e-05	0.0022228332092239
W1a8834|c0_g2_i2	-6.50162529419136	3.76752443600234	3.61203745206323e-05	0.00223285084076965
Contig23611	-1.42871542504843	6.30502993936296	3.61208954117371e-05	0.00223285084076965
Contig36953	-1.45101405061461	3.81663243228125	3.62851050723571e-05	0.00223669705916422
W1a12154|c0_g1_i1	-2.80810131240646	0.679957993156294	3.62866470551065e-05	0.00223669705916422
Contig10474	-1.80313702292757	2.79904094324489	3.62969347844961e-05	0.00223669705916422
Contig7933	-1.60918765316761	3.83118814675273	3.65782613133249e-05	0.00225000436346629
Contig29365	-2.33078009964788	4.35704623588004	3.69032627228977e-05	0.0022679690890558
Contig876	-2.31353193441879	4.73529390478302	3.70634151513769e-05	0.00227375132950051
Contig14362	-1.34964631819465	5.23161861602591	3.71539126658508e-05	0.00227727347873183
W4a6226|c0_g1_i2	-6.25909383360976	0.869388486786533	3.74470184329488e-05	0.00228548720855961
Contig3833	-3.21507068640697	3.2888359564871	3.77455890919495e-05	0.00229717452553234
W0d19720|c0_g1_i1	-6.78802420618436	1.41097377050803	3.78147820598461e-05	0.00229935254305948
W4a31794|c1_g2_i1	-2.87291050137493	3.59975928923549	3.81646679207009e-05	0.00231410843693476
Contig34951	-1.09352851141758	5.26627348466251	3.85195165180002e-05	0.00232958181359174
Contig4820	-2.15877190836862	7.3838438803079	3.85738099286878e-05	0.00232958181359174
W1a18860|c0_g1_i1	-3.19944062304798	1.04807932251106	3.8675591624883e-05	0.00233314489283431
Contig3494	-3.33056166033656	2.12071522122048	3.9685253618525e-05	0.00237738501050506
W0d14189|c0_g1_i2	-2.73446779125317	2.24022033163702	3.98079095129329e-05	0.00238265915442974
W0d24390|c3_g13_i1	-3.02301357698898	5.50905450818875	4.07918325674238e-05	0.00243098131539473
Contig5700	-2.54869282796659	3.46084751424539	4.12186246576217e-05	0.0024416182206828
Contig617	-2.15262730654452	4.347188120402	4.24852826212225e-05	0.00250352035709461
Contig21004	-1.19737228945027	6.44815718346989	4.25546085803215e-05	0.00250352035709461
Contig10257	-1.17102632258786	9.44614905656688	4.27723276025906e-05	0.00251418006280232
W2b17976|c0_g1_i1	-4.05179528071449	1.56237707798841	4.29103536792059e-05	0.00251972070158416
W6b8959|c4_g1_i2	-3.23152516194062	7.72681239039999	4.3890882832111e-05	0.00255808403649438
W2b3517|c0_g1_i1	-2.67642740320454	1.26890856739272	4.4406251306808e-05	0.00257938488603393
Contig22494	-2.47210685373026	5.03054407630674	4.47128980258838e-05	0.00259282072191882
Contig29728	-1.66796918949306	2.5240150135385	4.50879889874159e-05	0.00261017364001834
Contig9496	-1.81620346796123	2.36885428770308	4.55168776556347e-05	0.00263057743307527
Contig29022	-1.86539912897594	6.04967113951791	4.59648439593572e-05	0.00264757501205898
Contig31550	-2.1781767104367	10.6515903721996	4.65373187380132e-05	0.00267607077976184
W2b19614|c0_g1_i1	-5.65637163467135	2.78383804889923	4.6596619239783e-05	0.00267722785919067
Contig29423	-1.82634623985509	4.1532336328198	4.67269238741735e-05	0.00268025635342259
W2b25309|c0_g1_i1	-2.0223941827648	2.45082290482381	4.69069190979715e-05	0.00268610403939399
Contig34282	-1.55154121375205	6.02678449851336	4.70889809939616e-05	0.00269205044831924
Contig24831	-1.19788293565135	5.2435710258651	4.71877629181631e-05	0.00269545900181162
Contig26605	-1.429954228732	4.45713615948475	4.73265896665071e-05	0.00270114744604064
Contig7905	-1.14112200150216	5.37689223121311	4.73846620161688e-05	0.00270222125592123
Contig37029	-2.36804670666623	3.20325075333702	4.74705059929275e-05	0.00270487571896125
W1a6104|c0_g1_i1	-3.52855486194444	-0.106721300041842	4.77226273119158e-05	0.00270803287974756
Contig31484	-1.08602681625502	6.83440927173021	4.78847245734175e-05	0.00271455468732556
W2b4026|c0_g1_i1	-2.87586591286254	6.29821285724222	4.85782394832767e-05	0.00274205752155425
Contig25758	-2.59999809498961	3.27638880971737	4.86010892651119e-05	0.00274205752155425
Contig10554	-1.71971033776166	4.363652818588	4.87064966123838e-05	0.00274575395153448
Contig25392	-3.00204997522005	4.89608766704728	4.89949845380298e-05	0.00275614253214349
W3d9088|c0_g1_i2	-1.73832191353883	6.11669394122938	4.90109027682419e-05	0.00275614253214349
Contig18146	-1.51769738910296	5.94157169481773	4.944721659948e-05	0.00277388004317474
Contig2029	-1.96111060992281	1.33298406564785	4.98024718074186e-05	0.00279114784698176
Contig26914	-1.65959012409573	1.6601562978458	4.98519064625949e-05	0.00279114784698176
Contig34134	-3.30207563370644	1.93820475784223	4.98931881134201e-05	0.00279114784698176
W2b28153|c0_g1_i2	-4.67778184449177	0.861992306053109	5.01830373758816e-05	0.00280145890402002
Contig14756	-1.47753909755172	5.51926648056613	5.05414123798154e-05	0.00281461690689923
Contig23703	-3.0556803594337	1.53698509487619	5.19353909747611e-05	0.00287827442155778
Contig14043	-1.19646115802252	8.59497256371781	5.20328070885219e-05	0.00288135332060913
Contig1564	-1.57878345801241	3.95593743712337	5.21293991290586e-05	0.0028843816727101
Contig195	-1.20839418373283	3.61068743024159	5.22705910846338e-05	0.00288987094420684
Contig12166	-1.13664535743396	10.7687393617617	5.2968486758031e-05	0.00292141576965448
Contig23388	-1.44555858685294	3.97319104124831	5.33901597288725e-05	0.00293526475595667
Contig12267	-1.39823654939036	10.4570410281125	5.35370083352902e-05	0.00294071499007321
Contig25113	-2.05992036369963	3.77771175491927	5.37495878893985e-05	0.00294764036410101
Contig22675	-4.43664998501179	0.566198363516117	5.49262281833516e-05	0.00300531171567286
Contig28606	-1.77392592025952	2.71788634969367	5.52162234291136e-05	0.00301877926217057
Contig19963	-1.84771223833876	2.6797089309788	5.52808303141767e-05	0.00301991278744874
Contig38037	-2.93821638697978	3.11307883314784	5.55191825692458e-05	0.00302684743845565
W4a11081|c1_g6_i2	-2.20250667243085	4.89750944232472	5.553969541448e-05	0.00302684743845565
Contig23134	-2.8361476083362	2.45451950690587	5.5605149510974e-05	0.00302724665549241
Contig9538	-1.70290192178091	6.70406550452438	5.56826090700114e-05	0.00302744498223304
W5c3611|c0_g1_i1	-1.59888545498625	4.22859484104262	5.67163397352666e-05	0.003073936296581
Contig11473	-1.1700929044252	6.23535476957228	5.68396174971731e-05	0.00307819398234887
Contig43222	-2.43919852428896	9.33911939247772	5.73563122468797e-05	0.00310015332893379
Contig6428	-1.78261957034863	2.22052059247005	5.77129955320605e-05	0.0031108072893209
W5c6076|c1_g6_i1	-3.00550177697986	3.6068342951648	5.83602485835805e-05	0.0031345447702501
Contig18821	-1.31580052319536	4.21526559852492	5.840361121112e-05	0.0031345447702501
Contig15254	-2.67318154513487	1.92791165932099	5.84099991133951e-05	0.0031345447702501
Contig43553	-1.55777375358926	5.49448056080331	5.90232918371597e-05	0.00315656192434571
Contig37738	-1.86343198100153	3.90405477923548	5.9377124156749e-05	0.00316825287593593
Contig10110	-3.29859680372367	8.45067231922358	5.95687475818518e-05	0.00316993022533311
Contig7647	-2.28015030132714	3.02669465884306	6.1465139930701e-05	0.00324343038947455
W0d32967|c0_g1_i1	-2.51365102669777	1.5069105711911	6.14800668210582e-05	0.00324343038947455
Contig22032	-1.51899121057695	3.04030913430719	6.1492861725132e-05	0.00324343038947455
Contig38699	-1.75026574978672	5.51310155981692	6.18385035422812e-05	0.0032556361510208
Contig39126	-2.93858306216807	1.83221215309102	6.18661681417829e-05	0.0032556361510208
Contig16170	-1.34228459488488	6.96342364916091	6.20884782585603e-05	0.00326483891175953
W3d31595|c0_g1_i1	-4.25415126814179	0.477115078011052	6.21973348895058e-05	0.00326806637794997
Contig6089	-1.3770661033316	9.73039250479358	6.32926192541219e-05	0.00332054692721015
Contig34757	-1.65657717264178	4.75930887274312	6.3607207054393e-05	0.00333450973036403
Contig16296	-2.35936911242533	2.51998060104663	6.40536373765215e-05	0.00335535766202491
Contig36527	-1.21824722063728	6.63248334547437	6.43043943185756e-05	0.00336593161196669
Contig25823	-1.28442230357652	9.10141088692438	6.4470452782322e-05	0.00336949901739771
W0d6461|c0_g3_i5	-3.33397179194166	2.85486667289259	6.53526612700195e-05	0.00341042788516906
Contig14718	-1.44093751303089	5.162184305452	6.55658204172727e-05	0.00341399288268795
Contig18145	-1.12312292951525	4.62012646004968	6.55697726480921e-05	0.00341399288268795
Contig2425	-1.82844562821008	11.2014895573424	6.64406769086331e-05	0.00345150541356607
Contig33321	-1.83745227418458	7.75848483930328	6.66494899690525e-05	0.00345974185033923
Contig6656	-3.22825289501438	3.60844389959629	6.6855527097281e-05	0.00346634678536435
Contig24137	-1.63471475550924	6.29094395071084	6.75042316987608e-05	0.00348832678400083
W2b12143|c0_g1_i1	-6.34006043294356	-0.279672014636783	6.78346185330828e-05	0.00350277003966178
Contig4098	-1.77608036968875	3.59753336219209	6.99611632928489e-05	0.00358027082747951
Contig1142	-3.20447237432867	4.89310856696353	6.99951051504429e-05	0.00358027082747951
Contig3845	-1.87022380756981	3.03013326782347	7.01866669788462e-05	0.00358027082747951
Contig26678	-1.53475792767	7.45205278025208	7.03757907598178e-05	0.00358027082747951
Contig6216	-1.07130742566056	6.02851318282872	7.06807684733007e-05	0.00359047871258615
Contig25464	-1.52089066334979	7.27063895303977	7.0881142386572e-05	0.00359800205955201
Contig13685	-2.45082390727012	3.94487610973375	7.10562849487607e-05	0.00360423449196249
Contig39209	-1.17227286830817	4.9378678975802	7.2210569195028e-05	0.003646386936275
Contig12019	-2.1326352667489	3.2421078801265	7.23776332820374e-05	0.003646386936275
Contig12870	-1.67563087872661	8.53714383907168	7.23958143136505e-05	0.003646386936275
Contig5727	-1.82625986794929	7.35269462398631	7.31454456091762e-05	0.00366964089808368
W0d21870|c0_g1_i2	-2.49507326044236	6.79330591323855	7.34472678071408e-05	0.00367909529187875
Contig22568	-2.33860858632907	5.75225922412565	7.35764788196866e-05	0.00368053502188712
W0d18703|c0_g1_i3	-4.11908368921566	1.76490042223338	7.37991214106428e-05	0.00368899137613461
W0d12798|c0_g1_i3	-3.90288378751756	2.60586460233084	7.43516299149096e-05	0.0037139124748208
W6b3481|c0_g1_i2	-2.99040747828986	4.8037285051598	7.47430840727343e-05	0.00372805504557569
Contig368	-2.44800021994879	5.22201628104048	7.52737776998438e-05	0.00374929743974866
Contig1672	-1.78585639790345	3.17241699317049	7.54102147933126e-05	0.00375317129765242
Contig19397	-1.47126114602675	9.45169089140645	7.64471094056682e-05	0.0037992833462895
Contig8151	-1.45941375723072	5.11736185069381	7.68008108273495e-05	0.00380861196748424
Contig44377	-2.53035441917097	1.76495485518114	7.72864955318031e-05	0.00382671826410456
Contig39947	-3.43141083220898	5.30029120009821	7.79643725794168e-05	0.00384415737348597
Contig2563	-2.24521096653425	7.48418433278079	7.81467926406509e-05	0.0038453382246826
Contig6253	-1.99860054711909	6.97933301162484	7.88301929694316e-05	0.00386465993134099
Contig4604	-3.66643777185834	6.6959032670859	7.89047737186506e-05	0.00386465993134099
Contig884	-2.04526890311504	0.705388789674894	7.8941653060574e-05	0.00386465993134099
Contig26113	-1.95798416932162	1.37611084736923	7.97277133351882e-05	0.00389483177025385
Contig303	-1.1744168670682	7.50044518184413	8.00862057189909e-05	0.00390488341413611
Contig1955	-1.53152170184478	2.91620284009911	8.0160394353997e-05	0.00390488341413611
W4a21203|c0_g2_i1	-2.69303021169507	4.02322166050665	8.02908168355053e-05	0.00390800960134003
Contig9187	-1.37574260793817	10.3833647362221	8.05845527264749e-05	0.00391722876643271
Contig34273	-3.00366874997954	5.29788010714425	8.12007526117225e-05	0.00394161509433715
Contig7206	-1.89887737605494	3.66642115036628	8.15551907692174e-05	0.00395603022623451
Contig7599	-1.97964769841979	8.53050745899957	8.20579736299878e-05	0.00397556312388537
Contig27100	-1.24568667130465	5.44058593746361	8.20733844584075e-05	0.00397556312388537
Contig34687	-2.32479919080236	4.57662043053221	8.25359747137293e-05	0.00398954790133105
W2b20299|c0_g1_i1	-4.66916236012826	0.269256972382518	8.3607709075825e-05	0.00402439568608894
W0d2458|c0_g1_i2	-3.64168235136643	1.95321262829547	8.43409217484632e-05	0.00405685138070595
Contig2633	-2.04934239924333	3.33658043264214	8.45253942968598e-05	0.00406288543312951
W0d753|c0_g2_i6	-3.81692669654689	3.76039589240878	8.52303739777583e-05	0.00409391284133779
Contig30461	-1.55698877958887	4.23649507110123	8.55786297342009e-05	0.00410491166680454
Contig22057	-1.74793737816356	8.91624290906478	8.56822901297359e-05	0.00410702186226322
Contig5644	-1.2705237485533	4.17910135406603	8.65753575560504e-05	0.00413543026460656
W0d432|c0_g1_i1	-3.44850350018013	-0.270866883530344	8.68276970691195e-05	0.00413810761882619
Contig3760	-1.88941462006916	2.11284129590708	8.68718838505906e-05	0.00413810761882619
Contig14035	-1.29250557945362	4.13358844534418	8.69607029712539e-05	0.00413947379454865
Contig6979	-1.60192602823295	5.78753014114681	8.70596559446964e-05	0.0041413201368247
Contig12407	-1.95844017078849	2.61558406193442	8.7225450867875e-05	0.00414347980271744
Contig12201	-1.41857085970691	4.7592740412756	8.75182236553643e-05	0.00415364385627813
Contig1576	-2.02248286998922	2.03681144048941	8.77998123890823e-05	0.00415834998839523
Contig7165	-1.80427677947004	3.35963783486169	8.84655973463738e-05	0.00418218681081429
W1a10033|c0_g1_i1	-3.90824685172643	2.97443576563028	8.96716990766398e-05	0.00422759067865977
Contig26069	-1.84738308961974	2.75242617566766	8.9979763474203e-05	0.00423921086889551
Contig8470	-1.8784771936371	8.09138686615032	9.06062672571181e-05	0.00426289172101296
Contig7161	-1.9321570213383	3.03381928892482	9.09801004022303e-05	0.0042775561959606
Contig20380	-1.37170257847996	8.16271028797393	9.14766198715338e-05	0.0042979649822508
Contig4748	-1.96469991342823	6.25365045936949	9.17438946721157e-05	0.0043075823724905
Contig15265	-2.0939663118135	5.66096550460673	9.24383664923109e-05	0.00433132582872617
Contig27175	-1.6681538082004	5.8065988878215	9.27595848317841e-05	0.00433751884724277
Contig13225	-2.05112076926466	4.99120297520639	9.37125411714696e-05	0.00437020435902073
Contig2716	-1.52114415440494	9.4490971480474	9.47478427951737e-05	0.00440654291572797
W5c20548|c1_g1_i1	-3.10428514939326	3.78353788389412	9.51140897633021e-05	0.00441165298287575
Contig22419	-2.70002913772252	4.63331365426045	9.62883427263157e-05	0.00445421519843334
Contig23707	-1.47848637912831	1.97121956371018	9.70405018841627e-05	0.00447687119684363
Contig2612	-1.31501596966354	4.06843397096899	9.77368170908019e-05	0.00450295889825574
Contig41254	-1.16390484585263	5.62306607558637	9.79977364083956e-05	0.00450982616573547
Contig7569	-4.17433011107626	0.0822240165450091	9.80824292495642e-05	0.00450982616573547
Contig3872	-6.6182120170057	4.57100248782262	9.84448234769046e-05	0.00451445676195005
Contig1581	-3.54805208836567	1.8377796436181	9.86309251249129e-05	0.00451820884943676
W5c5347|c0_g1_i2	-2.53400179867688	4.06053010793527	9.89414060849073e-05	0.00452513944427664
Contig3547	-1.09213294805023	6.17351496149888	9.91816647726308e-05	0.00453010773034487
Contig2622	-2.69219209453591	2.57332357935843	9.96221088652725e-05	0.00454720755796713
Contig35968	-1.82569034580701	9.94399513072036	0.000100579428353157	0.00458178902210756
W7b11764|c0_g1_i3	-2.94958752844118	3.58199432109661	0.000101312845961403	0.00459648506509972
Contig31638	-3.46453231138745	6.15855343145798	0.000101344838941011	0.00459648506509972
Contig6114	-1.35718158855014	3.15994408024707	0.000101351479365019	0.00459648506509972
Contig40863	-1.9804388758277	4.45244345255024	0.000101396601184677	0.00459648506509972
Contig13886	-1.6976619392604	5.28261046215784	0.000101436262405371	0.00459648506509972
Contig19102	-1.17334884280546	4.79398689995512	0.000102442005351454	0.00463290940364734
Contig41116	-1.36827100342602	3.71644172867156	0.000103953850158682	0.00469203371417862
Contig18131	-1.54935344982052	3.95595417389787	0.000104071327024887	0.00469425791728509
W1a19743|c0_g1_i1	-5.72922471577069	3.26957567258103	0.000104817213849877	0.00472480580465928
Contig5713	-1.59582176831863	3.01341709107883	0.00010506478490725	0.00472698961254549
W0d1186|c0_g1_i1	-3.9353080614962	1.37874207435181	0.000105071683333255	0.00472698961254549
Contig22887	-3.39875333441595	2.71964171677226	0.000105662814165665	0.00474118828204112
Contig32199	-1.36518807300601	6.07790026114338	0.000105788547293835	0.00474179811174832
Contig11992	-1.8122067160165	5.14215599064207	0.000106020852132448	0.00474179811174832
W0d8835|c0_g2_i2	-5.87405226807075	4.49773018371332	0.000106156382471837	0.00474477670019577
W0d2984|c0_g2_i1	-4.1459488447671	1.20203015941433	0.000106448042576335	0.00475164180714285
Contig12743	-2.70818327088753	3.03200893893133	0.000107798905220624	0.00478710596396516
Contig1206	-2.0763172458549	5.04760547024123	0.000108866110285237	0.0048313811109951
Contig14186	-1.75840784898576	3.46146783706607	0.000109172838959823	0.00484089713414602
Contig2653	-2.20661083968193	7.14273192001082	0.000109291523513234	0.00484089713414602
Contig2913	-2.23132291602238	3.26870320893672	0.000109551895419894	0.00484930936690813
W0d14021|c0_g1_i1	-2.91034465925432	1.21690929923441	0.000109873637275895	0.00485657763042844
Contig1982	-2.60471857986399	1.15370301601834	0.0001112480353293	0.00489742962874845
W5c23265|c0_g1_i1	-3.21105575711071	1.66028727491247	0.000111380394393936	0.00489871780750956
Contig948	-1.84042488790759	3.19384102406226	0.000111666548965885	0.00490156869203904
Contig10015	-1.14406312458528	10.4106343550278	0.000112334124851421	0.00492182207624
Contig37817	-2.78480960047218	8.80841560679409	0.000112469944158003	0.00492463816557483
Contig14039	-2.75707965833539	1.10920273832927	0.000112758220290208	0.0049338194406073
Contig29241	-1.59276891319511	4.03363713126026	0.000112822986394641	0.0049338194406073
Contig10045	-2.35890770556574	1.33866411771945	0.000113055811072607	0.00494086196047599
Contig24492	-2.30332661267702	4.93614357746614	0.000113133843120993	0.00494113495539605
Contig29915	-1.49128946134285	3.21845116341752	0.000113876358210494	0.00496411493878702
Contig43200	-2.67099622385408	5.52228939473862	0.000114277471909197	0.00497844743446444
W0d8039|c0_g1_i1	-2.96824510944047	0.753284250524341	0.000115210782525524	0.00500549090789089
Contig13112	-4.0259369648018	1.81070087631787	0.000115277388424634	0.00500549090789089
W6b11434|c0_g1_i1	-2.82509866197265	-0.194799190151286	0.000115370768620354	0.00500549090789089
Contig9847	-2.94289550861136	2.11866245482983	0.00011602465146992	0.00502593380111864
Contig23842	-2.46424394942414	4.60530750092486	0.000116461046906903	0.00503849577667881
Contig35997	-2.04678229232619	8.79527989638063	0.000116560409291286	0.00503962694242322
W2b8277|c0_g1_i1	-4.94853870617732	-0.0978219078735388	0.000116798722276883	0.0050403621079143
Contig35251	-1.05766996136873	6.53291173174618	0.000116870320842504	0.0050403621079143
Contig28159	-4.82763278108852	3.50339654501646	0.000117010432152848	0.00504324487535683
Contig23527	-1.18266822540215	4.17308726470664	0.000117487542462173	0.00505431407672267
Contig23088	-1.75630700587077	5.31006682392895	0.000117730754460962	0.00505932877218591
Contig17046	-1.7494613648026	2.77132442997522	0.00011789212944684	0.00506222773180592
Contig3683	-1.77641371159304	7.69041999124403	0.000118101552532438	0.00506551477537419
Contig19110	-1.07921911727679	5.93204294884921	0.000118153198268185	0.00506551477537419
Contig20526	-3.56482444265371	1.28231418908048	0.000118577492081095	0.00507582458639674
Contig12570	-1.1806443310604	10.853549962736	0.000119130213313708	0.0050963150048534
Contig32216	-1.35921087735945	4.35482652176334	0.000119554713638177	0.00510179172296526
Contig8272	-1.29654132908945	5.96422728909684	0.000120939606067164	0.0051416612380858
Contig12265	-1.5022875096404	4.44160430864061	0.000121011901523986	0.0051416612380858
Contig39408	-1.79156347071551	6.28983410000031	0.000121578341580608	0.00515618016492695
Contig8680	-1.2757511860568	6.96764138823043	0.000122014017026496	0.00516580240799656
Contig21316	-1.52088460082403	5.12998324245518	0.000122030374177743	0.00516580240799656
Contig36764	-1.756196420443	5.96842645386692	0.000122531592907844	0.0051838319625278
W0d16518|c1_g4_i1	-1.82444959301127	3.16052931267693	0.000124442963278462	0.00525500493765834
Contig36807	-1.47709043063327	1.07460124883216	0.000124530839873042	0.00525549158193819
Contig13823	-2.85129114315154	6.52966987585781	0.000124808513988848	0.00525916695227673
Contig4918	-1.78068931967037	4.82070877776251	0.000125755676402388	0.00529419860436034
Contig4346	-2.34711491128178	3.03883387476809	0.000127539404773396	0.00535410475587234
Contig29170	-1.43707957587398	7.19063864769326	0.000127681524692837	0.00535410475587234
Contig8116	-2.1542410741166	5.55388331923286	0.000128783626178149	0.00538544019264541
W4a27635|c3_g7_i1	-2.13298858420288	7.30997070535483	0.000129248366628054	0.00539831527411542
Contig13586	-5.8126621083072	0.517680631853033	0.000130535562887422	0.00543558612502541
Contig24752	-2.80612737171264	5.90813775107159	0.00013161201042791	0.0054704818247427
Contig26356	-1.9404595599661	4.37172463321776	0.000132103349022768	0.00548759065777622
Contig26366	-1.46189787180843	4.96971357342651	0.000132229582544577	0.0054895214871582
W0d26606|c4_g1_i9	-5.30994580956284	3.67337416954173	0.000132456560109025	0.00549467932765413
Contig3413	-2.46098065047998	1.89205178686227	0.000132513477509093	0.00549467932765413
Contig23315	-1.29261734774385	4.98262945737005	0.000132824239944138	0.00550325988851225
W5c28760|c0_g1_i1	-3.75110489091357	1.55534568757426	0.000133974160292304	0.00554189266901434
W0d9054|c0_g1_i3	-4.75614166051992	0.882470895927056	0.000134710293697704	0.00556231489850052
W6b5105|c0_g1_i2	-1.96829365062523	3.50907483137643	0.000135271850287189	0.0055814581452302
Contig2363	-1.80817399753638	5.51729713930588	0.000135336088511001	0.0055814581452302
Contig16259	-1.23578959024959	5.62232144981711	0.000135861364066018	0.00559623108077693
Contig5424	-1.44599352678556	10.1679450525228	0.000136417350587945	0.0056125995670469
Contig29207	-1.33374565952939	3.89482575775499	0.000136892416229238	0.00562878064151191
Contig35284	-2.32937178685404	1.07766664858646	0.000137265335605921	0.00564074482413539
Contig23917	-1.60786694340416	2.57737295162594	0.000138659862663132	0.00568109265882662
Contig1676	-1.10115007672815	4.67209072127637	0.000138815760718583	0.00568409663401636
W3d3657|c0_g1_i2	-3.06208146220194	1.62263738381772	0.000140540132426469	0.00574072271024083
Contig1237	-2.56927612965868	1.70681239767761	0.00014282796171711	0.00579007099391758
Contig18785	-1.46908451277273	6.60085479221389	0.000143118939583838	0.00579480167613808
Contig2453	-2.37088265571954	1.93720340393276	0.00014332491871599	0.00579632244715573
Contig21814	-3.18236686112968	2.04787295124965	0.000144508326401023	0.00582963529755436
W4a11758|c0_g1_i2	-1.70970132811	2.32713252461043	0.000144536668161873	0.00582963529755436
Contig548	-1.61925593686639	6.05662655219447	0.000144589283957816	0.00582963529755436
Contig6308	-3.18611533347087	0.921401540837863	0.000144656803350518	0.00582963529755436
Contig21337	-1.31914235008475	3.63317995203335	0.000145712171927351	0.00586529837315992
Contig43028	-1.11589119275562	6.79805497592037	0.000145929618812644	0.00587061807253766
W3d4178|c0_g1_i1	-4.3402649058593	0.573019613026017	0.000147278558712811	0.0059214239213319
Contig18845	-1.19647435253966	10.583675596853	0.000147641689947755	0.0059287300468899
Contig6562	-2.5330866098447	3.63447558182178	0.000147718677801258	0.0059287300468899
Contig28212	-1.13718439743908	10.8408358676586	0.00014861464633129	0.00594561724819137
Contig19686	-1.20037770754037	5.76805171815398	0.000148944877277889	0.00594561724819137
W3d14013|c1_g1_i1	-5.07502688189045	1.63288099311041	0.000149430626742643	0.0059592172073868
Contig33611	-1.09334712151027	4.6929456380294	0.000149612175649072	0.00596300247497217
Contig33847	-2.85850911963623	6.94039048860577	0.00014974307524394	0.00596476583055028
W0d9459|c1_g1_i3	-2.88673350456165	1.84329521380509	0.000150162808135769	0.00597653322566972
Contig20262	-1.66262995285038	2.97088068344857	0.000151472695272168	0.00601601763681733
Contig2634	-3.68338496843796	3.55737735208668	0.000151551157761598	0.00601601763681733
Contig8414	-1.19141379609667	9.52283319219934	0.000151637827265341	0.00601601763681733
W2b10264|c0_g1_i1	-4.55320304775558	0.518713658408268	0.000151724538695638	0.00601601763681733
Contig32079	-1.64478722269612	2.2422835263842	0.000151724581688577	0.00601601763681733
Contig18182	-1.31399231336274	5.33352002961401	0.000151813209125355	0.00601601763681733
W3d24274|c0_g1_i2	-2.71289782023202	2.07972597445783	0.000152640423013422	0.00603881788385253
Contig24972	-1.04765358694417	4.07533921790308	0.000152654915125282	0.00603881788385253
Contig24313	-3.44979551775602	0.354666068185501	0.00015412665804135	0.00609003795998978
Contig37672	-3.55129823270103	1.64660844514254	0.000154800076182901	0.00610723732643625
Contig27589	-1.8145142284834	4.62475554459705	0.000155267097750699	0.00611386266152823
Contig7522	-2.7109591505902	2.95103565659999	0.000155351374288309	0.00611386266152823
W3d20590|c0_g1_i1	-6.33321652928248	1.63869283263013	0.000155898167323864	0.00612138200412788
Contig9033	-1.58184161158918	4.09565041411259	0.000156208781750217	0.00612689332640493
Contig24154	-1.59608237930859	8.10145923058975	0.000156216553170628	0.00612689332640493
Contig15954	-2.41462425017065	1.46536800381873	0.000156995284753284	0.00615042654532615
Contig20926	-1.2604949140271	4.48596440326035	0.000157993579981974	0.00618249806555954
Contig1764	-2.21637644400856	7.93348325585428	0.000160311867084915	0.00626253486673602
Contig8198	-1.61026321426521	2.13883123010034	0.000160435674656284	0.00626381642537794
Contig16043	-1.95706646289796	2.41618048902847	0.000160636748166037	0.00626811147945843
Contig20574	-4.20041953898032	1.69480228097443	0.000160740207237331	0.00626859486943909
Contig13877	-2.33256627945816	6.82326659473235	0.000160897040951259	0.00627115805365634
Contig5961	-1.02008055247125	8.35314993917635	0.000161156891543836	0.0062736914049688
Contig4114	-1.42121475863771	6.35914231715476	0.000162292167009795	0.00630767613755968
Contig8968	-2.37644056680756	1.02367592465692	0.000163939457867377	0.0063645125572066
Contig25574	-1.48130568859611	2.46266683608851	0.000164724357679863	0.00638303745670835
Contig30030	-1.31225134226676	4.42500164431538	0.000165252062733643	0.0063974296862104
Contig1659	-1.85471190435355	3.4691843063608	0.000166865970780926	0.00644006538769519
Contig22987	-1.33233635892922	6.66577652903273	0.000167407693721189	0.00645546575586379
Contig26879	-1.40437788733689	5.96090622036645	0.000168202494243515	0.00648075321444436
Contig24443	-1.1971150367769	5.86263072955866	0.00016825177234734	0.00648075321444436
Contig45641	-1.64505806301484	8.52386038520227	0.000168845644725456	0.00649999072580683
Contig4815	-2.11929441377782	8.00339506776741	0.000169296952892247	0.00651008260417829
Contig37571	-1.14270225879889	11.0951952328978	0.000169661726096903	0.00651953114613394
Contig3766	-1.25990524800575	9.62234860841909	0.000169732098644119	0.00651953114613394
Contig5666	-1.57081433773257	10.6637004741628	0.000170841068114355	0.00655416713650148
Contig3702	-4.63257156776386	0.769827332767253	0.000172541604616004	0.00660900597046679
Contig23060	-1.12302963935797	6.58066046999527	0.000172648878549006	0.00660943693453012
Contig42326	-1.49272337770531	3.15673746830708	0.000174450724673196	0.00665989588502796
Contig34536	-1.36320845541796	3.64255987755131	0.000175573380755595	0.00669532794690809
Contig32887	-1.60228394738583	3.68770169895468	0.000178008667081387	0.00676990630775828
Contig36695	-1.10020929386528	10.5328927559571	0.000178979168250433	0.00679508776007378
W1a30612|c1_g2_i1	-7.70739009385378	5.31333062434187	0.000179255780239694	0.00680183785306427
W2b10650|c0_g2_i6	-4.01385265879222	1.58272527996131	0.000179684285303855	0.00680762384010927
Contig1434	-2.92470991452267	3.91274590119114	0.000179849548025268	0.00680935318463987
Contig13890	-1.22288106445372	7.98168843180359	0.000180640942640342	0.00683555654965365
Contig8483	-2.14372977022971	2.43114671157658	0.000180884849823103	0.00684102526539769
Contig13370	-1.39935776563303	4.91564770585977	0.000181505584508829	0.00685696618710852
W4a9238|c0_g1_i1	-2.20464787337999	3.15535163077124	0.000181752785080125	0.00686253850939945
W3d11539|c0_g1_i1	-1.22084263819645	5.44896948264213	0.000183923809429185	0.00693690063048201
W4a30511|c0_g1_i1	-5.51075630847452	-0.357004358263723	0.000185127282448975	0.00696321371886769
Contig34218	-1.67424627230586	5.52896376046657	0.000186650539805538	0.00700901797921155
Contig43631	-4.05929207884796	0.448980676509511	0.000186910191363713	0.00701494127150876
Contig15177	-2.81944525992078	5.11991968330064	0.000187589350144779	0.00702893312420547
Contig21834	-1.54266573231682	5.38833148796309	0.000188177095681459	0.00703628396863644
Contig4844	-1.70338658645332	2.96719971958757	0.000191293455423705	0.0071366455955146
Contig37675	-1.13153349499704	4.67965066061215	0.000192917209031549	0.00718553968185041
Contig2084	-1.42768156798459	4.40532433628173	0.000193513868171234	0.00719997112106075
Contig38610	-1.60941368922977	5.27405918086931	0.000196146207271678	0.00727997113952393
W0d7057|c0_g1_i1	-2.90106573507793	2.02638728380305	0.000196192853088925	0.00727997113952393
W3d13866|c0_g1_i1	-4.13122384941247	2.45847743373152	0.00019697500705478	0.00730505586508332
Contig1825	-1.59708934410659	2.96633607735291	0.000197904665354651	0.00733441929359501
Contig31094	-1.01883394997113	6.60190180419974	0.00019845259643405	0.00734797693262429
Contig28049	-1.31173494151148	5.56218445154155	0.000198656798021327	0.00735158318355052
Contig36935	-1.70118430036322	6.09457849058931	0.000198887381927424	0.00735221067284019
Contig7103	-2.42525147788645	3.59701926340139	0.000201117061443019	0.00742665749637656
Contig36933	-1.9578464400333	12.4026484106309	0.000201928230640628	0.00744414131285233
Contig39359	-1.09708690289868	5.12957789543427	0.000202100773429439	0.00744414131285233
Contig9160	-2.65084793725927	7.0397981811514	0.000202242427581246	0.00744425175148251
Contig23899	-1.68745057411415	4.82410236857595	0.000203304408984577	0.00747934210541228
Contig6132	-1.64547137849616	2.80815196691674	0.000203980213000777	0.00749844579311245
W2b22610|c0_g1_i1	-2.893917541595	0.135293422380474	0.000204041564541196	0.00749844579311245
Contig32541	-1.3778736905503	5.64100878529862	0.000205449071713141	0.00753408124888593
Contig39187	-2.50493613635054	5.96073526429529	0.000206635530488399	0.00756549831626461
Contig6897	-1.26025242212782	5.8310376464815	0.000208876359851909	0.00764189391211426
Contig13885	-1.68139750152774	4.14930714552945	0.000208971621811662	0.00764189391211426
Contig8187	-1.60424782097611	4.41228128935231	0.000209162429439974	0.00764189391211426
Contig3009	-1.52977105365809	4.18096776278141	0.000209589516770674	0.00765010679430156
Contig8734	-1.1919431277906	4.41399345046274	0.000209613281817363	0.00765010679430156
Contig28218	-1.16185529740029	2.7558928422614	0.000211177481843746	0.00769088276733795
Contig22453	-1.47394595210415	8.96626437068041	0.000212114789818434	0.00771685264946218
Contig38834	-2.94121303814509	1.67100318020689	0.000212869065195901	0.00772442818366667
Contig25126	-1.98904480880992	12.7265416222872	0.000212869929271144	0.00772442818366667
Contig44616	-1.39287327209982	2.25385893125777	0.000212989715772516	0.00772442818366667
Contig38114	-2.21924790448019	3.97989573569278	0.000212996348974305	0.00772442818366667
W2b20733|c0_g1_i1	-4.03457700071782	2.51394437626428	0.000214852298745373	0.00777943894121067
W1a10329|c1_g6_i1	-5.12594173451062	3.65584444268976	0.000215665144070574	0.00779656680497151
Contig17164	-1.19232237331697	6.68803894286291	0.000216139265523998	0.00780736800299518
Contig26414	-1.79924787515868	7.00086730523208	0.000216751812686074	0.00781942388407118
W6b4318|c0_g1_i1	-1.75338582526843	2.61356090311935	0.000217490579458437	0.00783375801427687
W0d15854|c0_g1_i1	-5.6166479845541	1.9400182396073	0.000217924750872192	0.00784023761762788
Contig8752	-1.38525015762527	5.6013222687147	0.000218012998025008	0.00784023761762788
W3d7981|c0_g1_i1	-5.07891767870217	0.00700184757148643	0.000218126090158028	0.00784023761762788
W2b1287|c0_g1_i1	-1.99502444520956	1.97432671194611	0.00022032912903528	0.00790540177813187
Contig34992	-1.40309289218083	3.36748477187814	0.000220398448573847	0.00790540177813187
Contig20966	-2.6136278139413	3.64115400603684	0.000221707441978377	0.00793581208853647
Contig25939	-2.92099265321441	7.24851470948146	0.000222527910543751	0.00796104009280015
Contig3847	-1.03801821005393	9.8040408591162	0.000223407230323976	0.00798834622216098
Contig26730	-1.72130818252633	2.20028215277972	0.000224055887592401	0.00800184504806537
Contig41790	-1.24531969264224	3.75249200690988	0.000224133502624797	0.00800184504806537
Contig4795	-1.53115959727967	4.58790826616449	0.00022499914351696	0.008020269832501
Contig32273	-1.12431534907485	5.56919270476313	0.000225249887042243	0.00802505187623793
W0d25292|c0_g1_i1	-5.67676650316779	-0.310498936476816	0.000226743044761333	0.00806572468062639
Contig18774	-1.99758615520851	7.63298185610925	0.000228101322820281	0.00810566352729251
W0d23374|c0_g1_i1	-4.86363506594238	0.894755501870153	0.000229401662104457	0.00813926557008968
Contig9565	-1.70872823251909	5.48174990292595	0.00023287557553342	0.00822598816436121
W0d27041|c0_g3_i1	-3.63255798382493	2.21434798476589	0.000236629423171749	0.00832703295284144
Contig3677	-1.62297452871211	3.29747392825102	0.000237848311283139	0.00836137638520993
Contig4276	-2.1975006999127	6.8044469053712	0.000238534516994198	0.00837664741476217
W0d2458|c0_g1_i1	-6.25761194902736	2.14114790863948	0.000238658464455673	0.00837664741476217
Contig6900	-3.00100879986567	3.21314269508357	0.000241844753073892	0.00844994715474535
Contig27539	-2.08031482286367	1.77407020822154	0.000241948835147936	0.00844994715474535
Contig4819	-1.71176835792553	6.29171555825213	0.000242693583087618	0.00844994715474535
Contig18201	-1.41509029151688	3.22082440454325	0.000243314087353343	0.00844994715474535
Contig2627	-1.5450014500279	3.42533639333187	0.000243838476175431	0.00846388804443129
W1a29831|c0_g1_i1	-3.42413242826952	4.09043413821897	0.000245064926441231	0.00848570891479778
W1a26483|c0_g1_i2	-1.38719770372405	5.62692898737127	0.000245083526886012	0.00848570891479778
Contig15391	-1.39957928096961	5.42312671598067	0.000246421850239695	0.0085234717566325
W0d13193|c1_g1_i4	-5.26776477281052	2.04183267107916	0.000246996006106738	0.00853475356041113
Contig22125	-2.81703166111338	1.26361127640739	0.000247458640649038	0.00854644914859737
Contig42239	-2.31708020353545	6.63729591845174	0.000248997672040738	0.00856492357472417
Contig45115	-1.36939991255177	10.3426780432975	0.000249517649091258	0.0085731722156183
Contig9221	-1.81177149115104	3.93772425756678	0.000249602468620686	0.0085731722156183
Contig1067	-2.00998579085308	3.25254950090454	0.000250480061647838	0.00859045520844244
Contig39835	-2.19044512064241	9.59987567021346	0.000251748401837561	0.00862535888266949
Contig6493	-1.3691662054632	4.81858597601305	0.000252377243925944	0.00864256581798621
Contig1559	-1.30795831766604	4.76936794192169	0.000253037043324514	0.00865658338275993
Contig20877	-1.85146207618525	5.09167791928317	0.000253264815947145	0.0086600714412687
W1a17146|c1_g1_i1	-2.6924969831069	3.26614455754856	0.000253696777346161	0.00867053454731426
Contig16541	-1.7369743016909	1.91556590975719	0.000253945599352306	0.00867473126283767
Contig5792	-1.96909502262117	6.00832971452304	0.000255417897461653	0.0087077388400597
W6b22784|c1_g1_i1	-3.90362960200321	0.788301217838566	0.000256916996167031	0.00874152777072125
Contig22726	-1.45539977631056	3.33364801311911	0.000258592221040884	0.0087898369178697
Contig42455	-1.31229527574668	10.6692731508882	0.000258911662498667	0.00879043040612422
Contig618	-2.30821412718797	0.567411899995172	0.000259142266129039	0.00879043040612422
W1a16948|c0_g1_i1	-2.93730060718051	6.31944245325895	0.000259147286857139	0.00879043040612422
Contig28780	-2.49377468543777	3.8324972384583	0.000259174492777542	0.00879043040612422
Contig42332	-1.44519842022325	4.56004608359351	0.000259594467987133	0.00879350709669801
Contig16292	-2.03648979947073	5.23378684169986	0.00026071708002285	0.00882285056643699
W0d33145|c0_g2_i1	-3.22812183277109	-0.251851739678151	0.00026119802870354	0.00883044337510909
Contig13636	-1.9576728637675	4.75530686928484	0.000261948916804826	0.00883846462819106
W5c4375|c0_g1_i2	-3.92121853359527	0.638134952897462	0.000262399893813685	0.00884068012285051
Contig26553	-1.41752430396876	6.74044666558699	0.000264013425660899	0.0088860182675489
Contig12618	-1.61559837890288	6.29186143877534	0.000264132865170343	0.0088860182675489
Contig4939	-1.98886676920893	3.72739367317332	0.000266261617289883	0.00894888654360218
Contig31676	-1.96673494910145	2.45505629700097	0.0002668887471854	0.00896558625976841
W4a17597|c0_g1_i1	-1.90293843586873	5.30346793010247	0.000268026035845984	0.00898560423662582
Contig27143	-4.16189402148536	5.42568391897078	0.000268625935282902	0.00898560423662582
Contig13808	-1.30725319916647	6.33327938453574	0.000268659365522796	0.00898560423662582
W4a10033|c0_g2_i12	-4.59074938196105	4.24497074762061	0.000268839105302429	0.00898560423662582
Contig3016	-1.14217183850695	6.29128744377031	0.000268851478543462	0.00898560423662582
W2b4132|c0_g1_i1	-2.52789776297341	3.90992698500485	0.000271712800865067	0.00907009481529792
Contig44003	-1.60278333722047	8.27548919766081	0.000273662343089754	0.0091164451668175
Contig25547	-1.22586627591189	5.85586550603733	0.00027376354253562	0.0091164451668175
W2b4548|c1_g2_i2	-4.76607382868007	0.648556053257604	0.0002747282148017	0.00912208995717831
Contig13140	-1.07917486579674	7.61639937666831	0.00027502483364594	0.00912340978204402
Contig1212	-1.1106146753291	11.1187592168124	0.000275783750837118	0.00913651460544718
W1a17212|c0_g1_i1	-5.81053475250687	-0.324359268321289	0.000275826321334833	0.00913651460544718
Contig2675	-1.43936530117895	3.52969572938156	0.000276110229213968	0.00914151962349969
W3d21276|c0_g1_i1	-3.08450558952316	4.48195291538308	0.000277408052549301	0.00918007263128534
Contig11658	-1.67505320409325	3.38080244162989	0.000283561308163506	0.00932541422050187
Contig41553	-1.04666953826014	8.40026025460157	0.000283958765380947	0.00933246052772805
Contig2806	-2.397840662278	9.03900189626652	0.00028404673415839	0.00933246052772805
Contig45388	-1.85982726374498	2.95008712322894	0.000285234454887592	0.00936701240401847
Contig40961	-2.39440701251081	4.81405946469105	0.000285621741269537	0.00936995598683938
Contig164	-2.39406697142089	2.48673658363718	0.000287786707999737	0.00941588592657358
Contig20635	-1.5136873423775	7.52327455209255	0.000287817061679318	0.00941588592657358
W5c11012|c0_g1_i3	-3.09751422179939	0.746548058838835	0.000288019412935841	0.00941802956351534
Contig42777	-2.46722381281566	3.69558162809904	0.000288161319595003	0.00941819560795977
Contig12151	-1.34128148601379	5.31076734339689	0.000288698506073077	0.00942965772898071
Contig30888	-1.95398069946693	6.73701827661958	0.00028882507497117	0.00942965772898071
W6b7337|c0_g1_i2	-1.45390925957492	4.37046359951498	0.00028939983291151	0.00943627157696117
Contig25600	-2.6032353987705	4.45612953155514	0.000289763500473662	0.00943810346471299
Contig19376	-1.55238728208294	9.08192059086622	0.000289867368729708	0.00943810346471299
W4a27635|c3_g1_i1	-1.76560625172336	7.24169972092328	0.000294311690429056	0.00955568975264755
W0d32919|c1_g3_i6	-3.1557017151476	4.00205289244037	0.000296455011523545	0.00960609515001107
W4a12818|c0_g1_i1	-1.53277064337697	2.70838662337885	0.000296513048461312	0.00960609515001107
Contig45245	-1.13413567794561	4.29353263764439	0.000296680445312322	0.00960609515001107
W5c22849|c0_g3_i2	-2.81374495882535	1.86152515055583	0.000298169360111462	0.00963548985689773
Contig15033	-1.15437988640237	7.46867062827763	0.000299291822926205	0.00966268984786892
W2b14428|c0_g2_i1	-6.21689614561175	-0.0243279221798098	0.000299625919036966	0.00966894104976673
Contig8624	-1.42967080456518	10.8723609034718	0.000300485324808129	0.00968759057479772
Contig8209	-1.77700001026594	7.86701260741516	0.00030068431636824	0.00968946763307991
Contig1309	-1.8465061709981	7.47856323280672	0.00030084170801239	0.00969000301633543
Contig10948	-1.60089719342983	4.46812654716196	0.000304950065334854	0.00979026254530255
Contig20329	-1.13445524724879	9.67993858700201	0.000305238478926049	0.00979495337129968
Contig25024	-2.19652817790653	3.92456831568012	0.000306163940172757	0.00981594597093047
Contig489	-1.81891961413009	4.62351835260176	0.000306177882374299	0.00981594597093047
Contig41203	-1.28325424872817	5.38727849229018	0.000306555686713968	0.009823482787661
W0d7691|c1_g3_i3	-2.55497718140869	4.08225133795043	0.000307919702821434	0.00986119859846669
Contig179	-0.819988801354755	10.1865294069492	0.000308019191461869	0.00986119859846669
Contig18934	-6.75833516424078	0.57435539231195	0.000309213496302155	0.00988564021248024
Contig11237	-1.27143070492874	12.0475435562456	0.000310055586588205	0.00990336247612034
Contig14238	-3.21503271992905	5.44703407688058	0.000310289653835768	0.00990429406049474
Contig7302	-2.6361446382686	1.77495362901488	0.00031097298573325	0.00991885660518586
W1a16340|c0_g2_i1	-2.83812800424202	1.63888478463084	0.000313362306950496	0.00997965232721817
Contig11636	-1.88486548718171	8.53987641327525	0.000314312157232756	0.00999294891761897
W6b13605|c0_g1_i1	-2.13588249429235	3.0885832995946	0.000319069090549015	0.0100975465014574
Contig35449	-1.12507383693667	5.98944886490378	0.000319281804768117	0.0100996347361209
Contig155	-2.62277370358163	4.33208280560712	0.000319649172143239	0.0101066108483984
Contig32181	-2.03755370027922	3.70900239101666	0.00032120208517099	0.0101510477164782
Contig16710	-2.48692882429006	0.820881773780666	0.000321644270371467	0.0101603572364428
Contig18963	-1.19819957678919	4.02724944585415	0.000322923756355115	0.0101960954116676
W2b14590|c0_g1_i1	-3.46102993331227	-0.130195351401868	0.000323368937002258	0.0101961203260373
Contig691	-2.61227464230112	3.43056272893452	0.000324184229496955	0.0102171469252447
W1a19385|c0_g3_i1	-2.79685397672329	4.74856132122688	0.000325705876047808	0.0102577945559344
Contig16504	-1.34580147910073	10.6088694777055	0.000325772008648195	0.0102577945559344
Contig16954	-1.32052256706137	11.2842767180899	0.000326218376106297	0.0102671528414031
W1a20523|c0_g1_i1	-4.23332429817657	1.39344154768157	0.000326958791564369	0.0102831267757424
W1a29528|c0_g1_i1	-1.66947912645294	0.843558834209659	0.000327140928977895	0.0102831267757424
Contig12315	-2.57782483410401	2.28656489875273	0.000329606459921803	0.0103435335143938
Contig42284	-1.12325700364411	6.01926272561672	0.000329699261951499	0.0103435335143938
Contig506	-2.69738760999311	4.59198283620873	0.000329734475355035	0.0103435335143938
Contig41179	-2.81166913424122	3.07674634041545	0.000329886340786621	0.0103435335143938
Contig14809	-1.58121702041899	5.79131475757759	0.000330809073227041	0.0103642467584723
Contig25124	-2.29637844032286	2.74389192690046	0.000332553939855813	0.0104112588667318
Contig1552	-2.40225271725704	2.2600408091077	0.00033370232825903	0.0104216872317267
Contig2023	-2.35530669788554	11.0245428288688	0.000335246663737102	0.0104556857083608
Contig1557	-1.82442231057883	2.35961694531593	0.000336915408502273	0.01047924148126
Contig12323	-3.90407796118249	3.28932211763151	0.00033744665928029	0.01049102459421
Contig2548	-1.10960037806649	7.34407969010494	0.000340636618606377	0.0105806406732465
Contig9011	-1.46043770092795	6.64893422099283	0.000344244182678427	0.0106638233942941
W2b16983|c0_g1_i1	-1.12816248447942	5.11271428495749	0.000346514093609446	0.0107244865518549
Contig25177	-2.42617348875862	7.34192309449505	0.000346848359634657	0.0107300073215158
W1a3475|c1_g8_i5	-4.1865565599538	2.37974138589067	0.000348469494209069	0.0107656428300712
Contig4063	-2.38553950779759	1.66138705144421	0.000348710846005222	0.0107682660171518
W3d23443|c4_g4_i1	-1.85034630380685	7.09044533394236	0.000350369230070811	0.0108010021101176
Contig3882	-1.73058605163	3.50181904019549	0.000350625199344966	0.0108023375010285
Contig34476	-1.05372958944679	6.46053726257291	0.000350912753549218	0.0108023375010285
Contig41850	-4.41759525415968	0.590735756800887	0.000354176591737299	0.0108890370180499
Contig38874	-1.09736761824885	10.8597079976567	0.000354203769807846	0.0108890370180499
Contig18781	-1.54291943629787	3.64748423102019	0.000358017014741946	0.0109764086148594
W0d22254|c0_g1_i1	-4.73488832096898	0.292188288413297	0.000361150204831889	0.0110532196082653
W0d11845|c0_g1_i3	-2.86883528012652	1.63816608812098	0.000363088802852357	0.0110977025174379
W0d1434|c0_g1_i1	-2.82503082295456	1.52345128776784	0.000363970312532202	0.0111119061638083
Contig8232	-2.00822762402809	5.06510438548429	0.00036567655924875	0.0111486802078775
Contig1949	-1.28953192916484	2.82176884527577	0.000365795604610125	0.0111486802078775
Contig39550	-1.0083014433345	6.09087923858557	0.00036588895556711	0.0111486802078775
Contig39548	-1.57056527205951	5.4756610083502	0.000367929966920576	0.0111899295698562
W2b26359|c1_g1_i1	-2.39571099694725	11.2192738137061	0.000368137124521689	0.0111899295698562
Contig9583	-1.3632608699209	6.77117394261869	0.000368218132201944	0.0111899295698562
Contig39985	-1.30396612722511	5.90846866135763	0.000371683518688965	0.0112753283201405
Contig8735	-1.44215100386197	4.34537520081116	0.000372569075998134	0.0112929669694143
W1a10033|c1_g1_i3	-2.6540145479207	2.54738460425875	0.000375761759641514	0.011368981731712
Contig27134	-1.94665095509669	5.44561282071043	0.000376574982139751	0.011388580479193
Contig22705	-0.834541404378323	6.7184410525156	0.000377298699269258	0.0114004495470156
Contig42768	-1.5235730697939	8.12486632433987	0.000379971435424927	0.0114711376505125
Contig45322	-2.58017292299215	6.0192215383013	0.000380717759009601	0.0114778343231515
Contig28779	-1.37411774823151	11.2993435718932	0.000380796284318039	0.0114778343231515
Contig1443	-2.23919715481007	3.84301052064528	0.000383769336087966	0.0115503327247953
Contig6416	-2.34991900880898	3.22138702161491	0.000384307800017819	0.0115614836061305
Contig5813	-2.33793483685684	0.634260056119158	0.00038583920280102	0.0115957320920556
W1a3986|c0_g1_i1	-7.38004487452768	1.63094401186585	0.000387743642905861	0.0116292681605648
W0d2300|c0_g1_i1	-4.79051026432248	-0.301190060734796	0.000389537998731379	0.0116779963103999
Contig18936	-1.2062561302752	6.56508676681747	0.000390843772770976	0.0116924794687524
Contig23190	-1.21089687209961	3.04652491814897	0.000390870456438854	0.0116924794687524
Contig24768	-1.09923085681131	6.64497553467148	0.000394261326387232	0.011768341551555
W2b17005|c0_g1_i1	-2.76824747022015	1.14112969841833	0.000394440346009387	0.0117685816629901
Contig7085	-1.18079073833302	4.90319125084669	0.000395471650680297	0.0117891315113149
Contig26059	-0.951797782374396	5.88918968973361	0.000396929426214233	0.0118223480160874
W2b7921|c0_g1_i1	-4.16994420657381	1.05326734628166	0.000399231215663579	0.011856278536737
Contig6387	-1.65425041417194	5.63175754562816	0.000399290465011469	0.011856278536737
Contig26138	-1.87539122531753	3.86483011917714	0.000402273981481112	0.0119159413636543
Contig3850	-1.31808317939617	10.0542475355911	0.000406340337257329	0.0120069629675151
W1a4049|c0_g1_i1	-2.02599729612402	6.1906707589682	0.000406543980353911	0.0120069629675151
Contig4438	-3.54199496219814	5.03285437582084	0.000406616554469979	0.0120069629675151
Contig35600	-1.49394793280678	5.10733441024162	0.000407309635113794	0.0120171182186681
W2b24310|c0_g1_i1	-2.47279753660281	0.72834218082851	0.000412833275186159	0.012154037637987
W4a10046|c0_g2_i6	-2.88999606717291	1.84389008113909	0.000414876099816269	0.0121985269981006
Contig15279	-1.60531511369163	6.01476216187539	0.000421274172017107	0.0123702617480764
Contig14423	-1.40621398605513	10.206057725838	0.000421435724651893	0.0123702617480764
Contig29217	-1.08826112122857	6.09448357055873	0.0004228159944539	0.0124054861595272
Contig26668	-1.26208385593336	3.16611511736441	0.000423774938629046	0.0124177422629691
Contig1553	-1.92709046126966	6.44260284018335	0.000424208980542988	0.0124235140199833
Contig23283	-1.11516980068496	3.01658679171934	0.00042636572138505	0.0124638505041078
W2b16435|c0_g1_i1	-4.07110619439855	2.65483508606527	0.000426615989476958	0.0124638505041078
Contig15694	-2.1450455776814	3.686491213435	0.000430427523587237	0.0125188642640419
Contig3048	-1.32490179586453	4.37080332365122	0.000430499647155206	0.0125188642640419
Contig20587	-2.07574349384849	1.69212445024929	0.000431652271681297	0.0125417852107923
Contig38825	-1.18307588435153	8.00567116407972	0.000432852671113289	0.0125713565645865
Contig944	-4.63451582877766	0.0560531255010315	0.00043487732968433	0.0126073919191613
Contig3508	-3.64802006432738	2.55148051430299	0.000435353524962614	0.0126085976623024
Contig3085	-0.878392214619545	5.10460558081342	0.00043605589821201	0.0126164773374229
Contig30060	-0.895464226659758	6.29437368719385	0.000437844122298918	0.0126575752314486
W4a31794|c2_g1_i5	-2.63292135716806	4.29617381306013	0.000438759492708963	0.0126733921116842
Contig19111	-1.05406200483229	10.7486767965438	0.000439203856921569	0.0126809059897758
Contig32077	-2.18348472637904	6.18514226041309	0.000440961270906655	0.0127156456636141
W0d26861|c0_g1_i3	-8.08731378703154	3.82801592359785	0.000442079538773186	0.0127265657937415
Contig992	-2.63059646974651	1.34939042674985	0.000448365766038623	0.0128546393313739
W0d21624|c0_g1_i1	-3.51151370654897	1.5468401974149	0.000448414962126084	0.0128546393313739
Contig44698	-2.81811280472228	1.36599608102119	0.000449264484014028	0.0128659083101048
Contig5441	-2.48637887749081	4.1148017980247	0.000449723608119945	0.0128659083101048
Contig33423	-1.23964933340085	3.95145275378137	0.000452909583403822	0.01292482273833
Contig43433	-1.42865561806837	2.83656206601303	0.000454158774616044	0.0129336602293635
Contig27029	-2.45725701214358	1.797092947482	0.000454378403679447	0.0129345633920859
Contig25272	-2.41389881479412	5.42752722194446	0.000455429402737648	0.0129484166250466
Contig23542	-1.43446901314221	4.17620357457417	0.000457966564587844	0.0130098037860959
W2b32363|c1_g1_i3	-5.98107173733464	0.0919382748197092	0.00045989855669605	0.0130431551110435
Contig4369	-1.23765868708236	4.74786624604642	0.000460118286119872	0.01304401230239
Contig37367	-2.04349813565214	6.11454629660002	0.000460430470339017	0.0130474887337897
Contig41522	-1.28575390013325	5.376320274274	0.000460702964231097	0.0130498380386646
Contig1868	-2.33364872293981	5.98133694792182	0.000462579578564158	0.0130868382867769
Contig32448	-1.40909806710997	3.10074511793792	0.000463161360324934	0.0130979140319991
Contig22261	-1.344944255656	4.90357251804863	0.000464118945635389	0.0131196038053286
Contig35896	-2.49435688208726	1.81387088496431	0.000464839939909403	0.0131345906173416
Contig877	-1.82760181496623	4.69714204006259	0.000468556147992918	0.0132031313587591
Contig12432	-2.58228745609934	0.320697551361486	0.000468781958235661	0.0132031313587591
Contig1379	-1.70909634442392	3.56437849086203	0.000469900020112638	0.0132101439142986
Contig5007	-1.09394257263112	6.6335035497472	0.000470228438191326	0.0132109240235042
Contig14679	-0.98443146599894	7.2244298906492	0.000474188007618519	0.0133058740075002
Contig9659	-1.31182894874456	6.87544953634569	0.000476000714456317	0.0133458579134245
Contig2958	-2.01750638828169	0.819308048814414	0.000476403087540186	0.0133517008638298
Contig36184	-1.55130462411124	3.80019247607408	0.000478857097372631	0.0134041039960768
Contig45243	-1.82275168357562	3.65906716370479	0.000480312768929323	0.0134339246285832
Contig2427	-1.84998818925452	2.93375180759463	0.000481481055760178	0.0134611308001968
Contig12930	-1.11088854880402	4.96209535074731	0.000482117782716455	0.0134734596914084
W5c17400|c0_g2_i2	-2.36566611824089	3.79483112194636	0.000483975418898975	0.0135175817806842
Contig40611	-1.07777656537272	4.69076801464951	0.000484960973580924	0.0135309419268432
Contig17980	-1.47699510404355	5.51380750503238	0.00048557796922648	0.013536297281657
Contig1599	-1.34416716369557	3.29321516932272	0.00048593954240723	0.013536297281657
Contig28799	-2.13143232236096	2.91344769302006	0.000488088222092868	0.0135785308459533
Contig3648	-2.43787958947765	8.73174461717212	0.000490011672626811	0.0136221661753831
Contig3310	-2.66775436091328	1.37123031725727	0.000492384068833627	0.0136825919361955
Contig21022	-1.01248013620513	11.6582573863662	0.000493231665523188	0.0136950875358177
Contig31807	-1.39476799416328	5.12218997661189	0.000493713444873055	0.013699896440947
Contig11704	-1.33338957725985	4.35130251462526	0.000493825046503347	0.013699896440947
W5c16898|c0_g1_i1	-6.84342527161062	0.0577607710460157	0.000494263088625665	0.013699896440947
Contig8509	-1.33968230256888	6.03229608951835	0.000494400028465137	0.013699896440947
Contig6290	-1.82804575194721	4.32868993457858	0.000498471354398913	0.0137948537021348
W3d1287|c0_g1_i1	-6.16285950606112	0.944397993842391	0.000498628486908869	0.0137948537021348
Contig30033	-2.3341474337489	8.69291311372697	0.000502316523090912	0.0138634526533254
Contig25704	-1.47595404745464	4.60682393372707	0.000504210935879959	0.0139101591737432
Contig39541	-2.47286882055636	3.00554905523354	0.000506085108575051	0.0139490546717348
W6b20283|c0_g1_i1	-6.7186570973553	0.503682141117338	0.000506228768160064	0.0139490546717348
Contig35949	-1.04989286397825	5.17731629326677	0.000506725999971455	0.0139515856120141
Contig33833	-1.70500754953265	4.56542409261423	0.000507113370442199	0.0139534811156789
Contig6024	-2.97998331215598	7.17249724089081	0.000509005037696852	0.0139752033325687
Contig3315	-1.26495191630121	10.7827631922989	0.000510981096193448	0.014012689567007
W0d3296|c0_g1_i1	-3.21174529890613	0.344215685013401	0.000511474990334174	0.0140206477637124
Contig42172	-1.57053607813608	5.59863045299979	0.000511786081303562	0.0140235905845091
Contig17496	-3.62848530878768	4.65945107853948	0.000512923343454129	0.0140435718284147
W5c10807|c0_g1_i1	-3.3128434293773	0.311039264543857	0.00051377954087639	0.0140558320181255
Contig362	-1.44110234489301	9.77105861970721	0.000518204862652595	0.0141588965870956
Contig21960	-1.61894852303785	1.47564051148451	0.000518369644925047	0.0141588965870956
W1a8596|c0_g1_i1	-3.70164517724022	0.207652966875921	0.000521171333684044	0.0142112473279602
Contig6679	-1.17297038715412	3.9749976483795	0.000521198134853937	0.0142112473279602
Contig43175	-3.41746538523024	1.75271514553621	0.000521318565537824	0.0142112473279602
W1a5862|c0_g1_i1	-3.82163834993593	0.999633547469274	0.000521552288261266	0.0142119901447345
W1a12404|c1_g1_i2	-7.13795384857127	4.08202712436682	0.00052336335370077	0.0142556970169891
Contig10070	-2.80157249469057	1.54234295603421	0.000524848217733197	0.0142735490015849
Contig4631	-1.57621149744309	1.64817902370979	0.000527833047014735	0.0143157566103897
W5c9149|c0_g1_i4	-8.79418640336733	1.37308823553515	0.000528400606622033	0.0143248800925592
Contig35731	-0.979517759928241	5.49716973011039	0.000530486491843959	0.014370108699962
Contig17362	-1.42039788339463	5.96887551662215	0.000532120805196951	0.0144087093876147
Contig1123	-2.48507936713261	3.50844958942792	0.00053386123223819	0.0144387962033081
Contig20098	-3.17184168711147	0.893997625060438	0.000534414627245713	0.0144480862618134
Contig11505	-1.90108364820309	2.58023511416239	0.000541879325365786	0.0146097288380641
Contig28624	-0.996999860809058	4.65070810221861	0.000543737668281401	0.0146540920842386
Contig878	-2.04917704792051	2.65263869902253	0.000544032628047391	0.0146563028781832
Contig41060	-2.29520919976551	1.30970460088535	0.000546322837894513	0.0147122431838635
Contig1913	-1.66975571211655	4.57949254827497	0.00054829134841027	0.0147537099662923
W1a13987|c0_g2_i5	-3.53879777975047	0.522131231852636	0.000550779439863845	0.0148032996504132
Contig3414	-3.65250887019209	3.00923600827036	0.000551531220348496	0.0148065285406409
W0d1610|c0_g1_i1	-3.52151949551484	1.24364491347227	0.000551544909027826	0.0148065285406409
Contig35521	-1.808411570119	8.87835152981016	0.00055236849792392	0.0148228570951654
W6b17016|c0_g1_i1	-3.12233128863953	1.64170756530437	0.000552758294891318	0.014827536614949
W4a7652|c0_g4_i1	-4.50491519491151	3.68121415359884	0.000554523444230238	0.0148534762182636
Contig44207	-3.68670047553952	0.67282436574979	0.000554588474560341	0.0148534762182636
Contig5787	-2.0501372856506	6.25800350410525	0.000555483478723174	0.0148584544448474
Contig16567	-1.44242703757478	6.23497831268833	0.000555518635103526	0.0148584544448474
W2b19905|c0_g1_i1	-5.11695814556056	0.605889719635141	0.000557901980773618	0.0149016333490918
W1a18288|c0_g1_i2	-3.60416562444351	3.48872806131324	0.000561785031487155	0.0149879020493503
W0d14746|c0_g1_i1	-3.63673857113413	0.490055699285972	0.000563087572454265	0.0150052047182238
W1a5284|c1_g3_i6	-4.2398153484932	3.17174020633089	0.000563773357960531	0.0150170298864381
Contig1382	-2.53237772756716	3.78368521527572	0.000564185833425282	0.0150170298864381
W0d13733|c0_g1_i2	-4.6223266053242	0.291783193735599	0.000565598330406827	0.015042992379661
Contig35550	-1.07044166230278	5.05110779641157	0.000566423997387352	0.0150591334832623
W0d24679|c0_g1_i1	-3.1015094547331	-0.251382198290135	0.000568513596006579	0.0150913720942248
Contig693	-1.79676948302454	8.12839287684678	0.000568890220393551	0.0150955480532494
W0d27105|c1_g5_i1	-3.70647495094635	1.21102947232128	0.000571981012317061	0.0151600296649241
Contig25430	-1.20793915348463	3.53178033576611	0.000573574067553065	0.0151847116222356
W0d30267|c0_g1_i1	-3.08958194803648	0.439066965390763	0.000576503535858102	0.0152446759047963
Contig2799	-2.00228038877225	8.18625341758062	0.000577412251784777	0.0152628418259792
W2b9946|c0_g2_i1	-2.06971715956328	6.83754532885863	0.000578959712903107	0.0152978059827472
Contig11930	-2.0943346982781	4.36655945373994	0.000581804837838297	0.0153494789567212
W2b8906|c0_g1_i2	-1.97455070864115	7.40729156900155	0.000585154902143778	0.0154083329090897
Contig6434	-1.93133569126876	12.0264502955312	0.000585713021216956	0.0154171314250117
W2b17828|c0_g1_i1	-2.59421494616371	4.5412573360567	0.00058971475260566	0.0154869308856745
Contig10843	-1.76043933342697	1.60373038801691	0.00059109046461195	0.0155053120656135
Contig12472	-1.07396784564382	5.79924293834996	0.000592541718239432	0.0155315428598083
Contig9372	-2.05304130271919	1.31328449055332	0.000593270940827208	0.0155388224501592
Contig24126	-1.19314238324923	6.90823370558726	0.000596416550618355	0.0156093323240162
Contig14239	-1.10492394892099	6.72635187537618	0.000597027717037349	0.0156193887567901
Contig208	-1.67046144899081	5.53606276068698	0.000597801985771354	0.0156289834180018
W1a13928|c0_g1_i1	-1.99735848548235	5.00286714233779	0.000597848578271717	0.0156289834180018
W3d30576|c0_g1_i1	-3.18801734227002	1.60136602708849	0.000600283674225758	0.015686684079084
W3d16158|c1_g1_i1	-3.4311210615467	6.86980988460546	0.000606543837579466	0.0157903273178025
W0d13337|c0_g1_i1	-3.15707299605931	2.46887379108279	0.000613042920043172	0.0159173784505513
Contig33375	-1.79878564532706	6.92537012046995	0.000614122059603135	0.0159333771604233
Contig31510	-2.88449036014847	2.82718879172748	0.000614478833318344	0.0159366266220679
Contig8159	-1.35050785997747	9.16383023401291	0.000615232273015869	0.0159501573695775
W7b18254|c0_g1_i2	-1.8632015794142	4.2234332872008	0.000617222363456678	0.0159836906401242
Contig7154	-1.17463073037285	4.85281493522647	0.000621145178425077	0.0160612865999026
Contig20237	-1.13915417595441	6.96181474122715	0.000621180442483904	0.0160612865999026
Contig5009	-2.30970597926227	3.07043485108903	0.000621215500084744	0.0160612865999026
Contig40798	-3.897836283223	-0.127463902215569	0.0006213854924387	0.0160612865999026
Contig6087	-1.3892981265943	6.17222605480686	0.000624607552810339	0.0161143129966422
Contig43051	-2.26687536145361	1.73571140778796	0.000626497172753428	0.0161452554145187
Contig1880	-2.84678622830548	0.87540445698993	0.000626510594086755	0.0161452554145187
Contig36094	-1.09575241918821	4.64382756738607	0.000627353928874779	0.0161486908747631
Contig2809	-2.26618094116235	1.41851211850008	0.000627572868954667	0.0161486908747631
Contig24329	-2.33530065824954	3.54088733617057	0.000627582346728138	0.0161486908747631
Contig16442	-0.879573666047358	4.2120779670276	0.000630212102286424	0.0161981924662357
Contig391	-1.69650645166731	2.08605660760989	0.000632607475507435	0.0162301480565754
Contig10846	-2.25952260060555	0.573438790201418	0.00063295297286482	0.0162301480565754
Contig16589	-1.28459414960142	3.50854062487132	0.000633171740082986	0.0162301480565754
Contig31872	-2.26384218356245	11.5726358115603	0.000633464371136689	0.0162301480565754
Contig20680	-1.9784164122714	5.13920624810583	0.000635410958213568	0.0162710591799689
Contig29282	-1.49519258270098	6.67464949982884	0.000636700381217999	0.0162980143696531
Contig1682	-2.03822821851796	3.62564703941319	0.000638313759272199	0.0163332389138379
Contig26535	-1.89624420910393	5.88068611002413	0.000641180855465459	0.0163948447300652
Contig18971	-1.56704305497164	3.75398141509182	0.000641377114883178	0.0163948447300652
Contig20274	-0.965835998912691	5.86489516849949	0.000641987332627855	0.016402847839436
Contig18996	-1.23454489216582	2.79905555863141	0.000642516695711229	0.0164088303528179
Contig10258	-1.16525013431292	6.09114389887693	0.000642698259983687	0.0164088303528179
Contig15223	-1.67496104247333	5.92347566281933	0.000645151490106475	0.0164531557491696
Contig1198	-1.35737722858013	4.95925248726928	0.00064674778504426	0.0164816525509687
W2b8690|c0_g1_i1	-2.91727103701201	4.73117626617293	0.000650142988302833	0.0165314135717048
Contig14024	-2.67055818924674	0.246904409231425	0.000650851380909927	0.0165314135717048
Contig41401	-1.44975739566375	3.15242258254535	0.000650861965064505	0.0165314135717048
Contig26845	-1.66293928750727	4.40359566207202	0.000653958095757103	0.0165978037047024
W3d17325|c0_g1_i1	-2.72055809362306	1.58361193630968	0.000655099171856599	0.0166022776867575
Contig35784	-1.09309667480364	6.85831670571992	0.00065782894306277	0.0166469418415061
Contig1155	-2.152568299304	8.36878711438555	0.000660412268805465	0.0167000357407854
W5c6244|c0_g1_i1	-2.99786005773187	0.0306140644143095	0.000661131152019956	0.0167120747175313
W3d12373|c0_g1_i1	-4.75173168306018	1.47391315955753	0.000661820415200165	0.0167233563946614
Contig10127	-1.54810679650908	11.4593265031385	0.000669141977088276	0.0168773838647637
W0d12948|c0_g1_i1	-2.4036751188467	3.07695375267741	0.000669576787163673	0.0168801257383007
Contig37680	-0.882557971756167	5.2253872564906	0.000670260623854055	0.0168870348686392
Contig39321	-1.05750635476847	3.778743329984	0.000679434067484859	0.0170530944446984
Contig33475	-2.38612498906061	6.11403909371038	0.00067957691279939	0.0170530944446984
Contig44004	-1.55254156157731	8.41405380501708	0.000680942392036221	0.0170762708626019
Contig29067	-4.47130029549513	3.60385426165017	0.000683652334725449	0.017124147563254
Contig16475	-1.36011477232167	3.54015017932489	0.00068508043719136	0.0171449155645341
Contig12512	-1.13961918489209	4.7457727695463	0.000687402996258445	0.017181229513016
Contig10595	-1.28445206745072	2.93528571905534	0.000687497769270389	0.017181229513016
Contig24462	-1.37976470104009	6.43526114388262	0.000689199200540145	0.0172067317270872
Contig8340	-1.47757192223503	6.17576324589452	0.000690568568666892	0.0172221796081447
Contig10669	-1.64207164043071	4.73143301997371	0.000692776355946646	0.0172522366615483
Contig1386	-1.0498071491612	6.41205982286089	0.000695491401492268	0.0173073261560072
Contig42819	-2.46072232869744	3.90509493802403	0.000696194452547584	0.0173123036697093
Contig17706	-3.56208355343876	4.16094295590273	0.000696678788847538	0.0173180911498569
W1a13933|c0_g1_i4	-4.93840982118117	3.16884597349725	0.000697732189324318	0.0173380151825168
Contig5738	-1.80542359300947	4.92376992053507	0.000700025406571426	0.0173711868361193
Contig21084	-1.62268152795345	4.53778033119771	0.000700917492891332	0.0173732635472439
Contig1550	-2.33921865253647	3.00145384991321	0.000706199714602395	0.0174711273121951
Contig787	-1.58301626292095	7.26255309996176	0.000709210832830215	0.0175061602789671
W1a23894|c0_g1_i5	-1.66463301864692	3.42280841676638	0.000712570108414245	0.0175631616207665
Contig32728	-0.934144720638505	6.47693638785497	0.000714462301547533	0.0176012416392698
Contig12402	-0.893025016277137	5.45555801535479	0.000714990048638029	0.017607940975976
Contig15864	-1.21291293388565	5.41725890925386	0.000717548421015089	0.0176519988975377
Contig19372	-1.02670064195078	10.2799157781181	0.00071944138717626	0.0176796106969355
Contig704	-1.27176245299999	3.9980386276044	0.000720265066434659	0.0176935349938724
Contig17203	-2.38370403354706	0.675650927531253	0.000720663145075988	0.01769699807416
Contig24460	-3.26338757608365	4.8354036586418	0.000721157051687675	0.0177002080008082
Contig26721	-2.14072451835879	1.46074305476465	0.0007213081625155	0.0177002080008082
Contig10225	-1.10484681293035	9.92587263748087	0.000721887698162791	0.0177081161938493
Contig21357	-2.04020478591913	2.07176525667689	0.00072342666229821	0.017735795667189
Contig36054	-3.23815805077749	2.698890955761	0.000723787090922456	0.017735795667189
Contig14645	-1.1441126897663	4.08035376767203	0.000723789081083417	0.017735795667189
Contig15094	-2.2208369234849	2.71585244224534	0.000724328757876933	0.0177427035808488
Contig2027	-2.01674043637548	1.63011490668728	0.000725567658994489	0.0177604100654014
W2b5687|c0_g1_i1	-3.64744218837116	0.464358527380933	0.00072595995717451	0.0177636956175741
Contig10510	-1.21114048140681	9.17864925331789	0.000729973646618344	0.0178256987963055
Contig8224	-1.24971018245924	7.54192334769208	0.000730107766927058	0.0178256987963055
Contig3450	-2.10435420205161	2.33438146896251	0.00073079904062787	0.0178313929686273
Contig3168	-4.73634877112175	2.61673602586884	0.000734519121620512	0.0178967859042064
Contig20517	-1.1913074105904	10.2037653094518	0.000737107095299521	0.0179407905175589
W7b2738|c1_g2_i3	-3.24915603712884	-0.0611775094087615	0.000739220487053957	0.017973163039526
W7b4117|c0_g1_i2	-1.83178237957326	6.57852499594108	0.000739855013427586	0.0179822388009349
Contig36577	-1.64015246612356	4.04056750840695	0.000742426268746087	0.0180197155453348
Contig43401	-1.67019929117358	3.96358980186031	0.000743050143317988	0.0180280674884962
Contig43260	-3.71437234293631	3.79044255126865	0.000744372832693436	0.018039231560824
W1a27158|c0_g1_i2	-2.07061143581577	2.50340514766445	0.000744558589962533	0.018039231560824
W0d33230|c0_g1_i1	-4.15438265791795	0.489799530307609	0.00074543139429787	0.0180394335733301
W1a19391|c0_g1_i1	-1.72971447845012	7.54712658613753	0.000745573420693979	0.0180394335733301
Contig37493	-1.86400117481115	1.84192794813953	0.00074587732376943	0.0180394335733301
W0d32078|c0_g1_i4	-2.57015360163076	1.86320966704067	0.000748422374829452	0.0180946290496174
Contig2210	-1.69184677888617	7.79739814798667	0.000749122269761097	0.0181051910365856
Contig1008	-1.00900956669394	5.93244635057214	0.00074972492911932	0.0181133963921169
Contig17462	-0.98724836301051	5.73318397395458	0.00075073135611616	0.0181249879706024
Contig13239	-3.88426424293069	3.22770292050507	0.000751990586435576	0.0181460845703871
Contig33745	-1.65630072860268	5.00499213020524	0.000752132427930532	0.0181460845703871
Contig11358	-1.22329817287022	3.55846332490234	0.000753726898445364	0.0181654516364815
Contig27817	-1.42356836554519	9.0147604679668	0.000754330832874501	0.0181723360747361
W3d14350|c0_g1_i1	-2.68800030533973	0.422608069658813	0.000759076985743264	0.0182688066722658
W0d26635|c6_g1_i6	-2.43051472615424	3.53604219582325	0.000759752552498802	0.0182776071884362
Contig31926	-2.21185495256485	1.51188443482952	0.000760190682065932	0.0182776071884362
Contig4570	-1.6796706033112	3.97924389641552	0.000761206880525308	0.018288094939029
Contig16018	-1.1405238170766	5.51102622539392	0.000761801369399361	0.0182896099959877
Contig28576	-0.807667572729489	7.42260479230886	0.000764655394276865	0.0183389408009983
Contig4190	-1.43819095985386	4.69199572296436	0.000766346948742928	0.0183731080375734
Contig10780	-1.47024283084976	3.85821541422709	0.000767020104963985	0.0183764454802927
Contig29686	-1.37261047894742	8.05051774874868	0.000767632146716063	0.0183847097852331
Contig1380	-2.45410117264498	3.09327880050285	0.000769746611523336	0.0184262272411601
Contig1243	-1.87316258777041	2.82374270285314	0.000770948125440618	0.0184385635561145
Contig10949	-1.69197670852798	3.58609953753753	0.000770952259334287	0.0184385635561145
W0d26408|c0_g1_i1	-2.55555762336108	0.810018741338262	0.000771256191815741	0.0184394255627166
Contig23087	-1.08087832897959	3.03292103460391	0.000774824326753313	0.0185118736754891
Contig42267	-1.26491087441084	6.73000258135236	0.000776037549809753	0.0185344263110704
Contig10560	-1.23468011318443	11.3890600793359	0.000778264522667347	0.0185747238641605
Contig26888	-1.21849325123846	9.75665621973019	0.000781893784644943	0.0186484105976025
Contig22796	-1.39779247507254	3.44628626105309	0.000782244439072396	0.0186503114756603
W0d24325|c0_g1_i1	-5.65694155919383	0.804304048610881	0.000782739342711091	0.0186556490434522
W2b29418|c0_g1_i3	-1.67739387067403	3.14799412529296	0.000784427509038183	0.018682878029499
Contig43642	-1.31844933349206	3.10231727398122	0.00078469607716297	0.018682878029499
W3d32509|c0_g2_i1	-2.77286751942446	0.436449707893718	0.000788563300938196	0.0187490117893533
W0d27041|c0_g3_i2	-2.51889803448291	4.59276272286712	0.000791581723326122	0.0188142794129778
Contig19620	-1.25615020302098	4.76596348661344	0.000794391269726709	0.0188620005703593
Contig330	-2.85410006732924	4.18898343558508	0.000794725701907981	0.0188629515564587
W1a14192|c0_g1_i1	-2.22625761968929	1.59627744347523	0.000795689560205879	0.0188729572815394
Contig2456	-1.83861148591614	3.41770296267994	0.000795695636201583	0.0188729572815394
W1a23156|c3_g1_i4	-2.77878086111144	10.4268946897572	0.000799944191629818	0.0189548510954319
Contig22851	-1.618935467667	4.0154730063397	0.000799974465833183	0.0189548510954319
W2b29355|c0_g1_i1	-3.16717721857642	2.88807581186642	0.000800396478264308	0.0189579328623367
Contig40646	-1.43848609576869	2.08884268573415	0.000801946943944202	0.0189819848849956
W2b12095|c0_g1_i1	-4.7153371827686	0.600320531197346	0.000802718299818688	0.0189937112454864
Contig21802	-1.05861713727704	5.11147505645204	0.000807635750677215	0.0190774103699804
W4a536|c0_g1_i1	-3.56347594026008	1.3289462404639	0.000808450257364291	0.0190834184207472
Contig11224	-2.96295852915807	0.625815008678052	0.00080937900386149	0.0190987917702414
Contig18029	-2.51872103937179	4.00481752604408	0.000812933149644114	0.019156389783055
W0d16692|c0_g1_i1	-2.72687727713803	1.24910821559549	0.000814417124414408	0.0191724524068929
Contig33072	-4.56201936828232	0.990858021573946	0.0008144504131473	0.0191724524068929
Contig2455	-1.71127552986802	3.66773430260926	0.000819204635898958	0.0192448783270297
Contig10317	-1.33274639604128	7.11292150858245	0.000827806297022856	0.0194138204554267
W6b20|c2_g1_i1	-2.79859009996863	2.82626729890857	0.000828093087600634	0.0194139316776999
Contig2833	-1.41781054656913	4.02864003160454	0.000828630927139531	0.0194199264476909
Contig14198	-1.21662528594195	3.41339005416702	0.000829440549076423	0.0194322845044344
W0d33299|c0_g1_i1	-2.97559799354986	0.0860718106102843	0.000831037474114428	0.0194564528633484
Contig10006	-1.35931660629476	5.32421560777519	0.000831597090299112	0.0194629346887006
W5c15896|c0_g1_i2	-1.70528892330153	3.42616280768299	0.00083672734415173	0.0195630491007649
Contig116	-1.88164784028737	3.8204557934609	0.000839153382193929	0.0196064513249058
W0d14969|c0_g1_i1	-4.70660574007178	0.518620616971716	0.00084057577639233	0.0196330206449395
Contig8036	-1.23275191702568	3.87340382533106	0.000842624718719085	0.019674201030825
Contig6740	-1.98640401564767	2.65476355724139	0.000843164892535299	0.0196801376341098
Contig9951	-1.04527362044426	4.59665835589352	0.00084385397169131	0.0196895446032055
Contig21992	-1.28247049323577	3.1821791595336	0.000848507123661234	0.0197780028228412
Contig29205	-2.19605528111053	0.467607011437118	0.000850346992207655	0.0198141787974399
W3d27582|c0_g2_i1	-2.30487157711662	1.90230488949207	0.000852699109983329	0.0198555430102749
Contig33276	-0.946620587737929	5.33341810521816	0.000853350572960068	0.019863992775782
Contig23314	-0.888799640424384	5.90995534242159	0.000854671189445978	0.0198745700378194
W1a14343|c0_g1_i1	-3.73335696716209	-0.219893209435303	0.000856433413883536	0.0198953846589374
Contig22655	-1.55536123785374	1.96533811460519	0.000860435178494606	0.0199570633224182
Contig10220	-1.64907084643695	3.35340525986557	0.00086066294037117	0.0199570633224182
W3d3889|c0_g1_i1	-2.62411563395258	0.190500158185106	0.000860828117797819	0.0199570633224182
Contig22509	-1.2941940154401	5.72545195613069	0.000863255634023188	0.0199931399061521
W0d13342|c0_g1_i1	-3.95720097276471	0.365319650960346	0.000865772438753849	0.020024478664081
Contig5861	-1.01848020481	8.61385069172692	0.000870557451983267	0.0201216287894265
W5c28233|c0_g1_i1	-5.39291354508651	0.529269555917297	0.000871132856039357	0.0201281694350121
Contig4457	-1.87936510463537	3.0919120475085	0.000872810051374644	0.0201466336204626
Contig39246	-1.1540032188399	3.72226343034477	0.000874493314591718	0.0201719583880621
Contig11028	-1.29710876640733	5.39497769890882	0.000875243989342616	0.0201825106447005
Contig440	-1.92429788903916	1.06981255523254	0.000876625688587161	0.0202076019413367
Contig4275	-1.71816645946276	8.38423871878174	0.000877221680372057	0.0202145707075224
Contig3058	-1.61574828684318	3.75520206692723	0.000880959108875355	0.0202749284228941
Contig3706	-1.55787011911054	4.28822546625245	0.000884697519696013	0.0203527739557874
Contig2498	-1.81485113884617	2.43326062072401	0.000888563332461679	0.0204081949980882
Contig12537	-1.95736942292007	6.43554943754703	0.000892462316678305	0.0204630133849437
Contig25240	-1.24348131776511	8.91716256608681	0.000895411136099458	0.0205237893173486
W2b9371|c2_g15_i2	-3.69971053501509	6.3256853147472	0.000896852220769456	0.0205499773834897
Contig9041	-7.0367144899053	2.70886941257596	0.000902387206066775	0.0206561743159256
Contig4786	-1.4391453067125	4.47099384358319	0.000903172210303208	0.0206672704719383
W4a31563|c0_g1_i1	-3.10635314701686	4.18593301155437	0.000906266570946336	0.0207105380515864
W4a25755|c0_g1_i4	-2.66566825379234	2.14147556528125	0.000913324389967908	0.0208192621000753
W0d9022|c1_g1_i5	-3.72361475214396	2.33622301857538	0.000913443914781315	0.0208192621000753
W4a9871|c0_g1_i1	-3.41346617541757	0.0380031219845188	0.000919590618775124	0.0209316340845004
Contig3619	-2.33940894997356	1.72211468374254	0.000923895856256335	0.0210035795722174
Contig43638	-3.84058008080448	1.51255492033183	0.000923971974440295	0.0210035795722174
Contig39723	-2.32142865111759	5.35677102728941	0.000927040321028274	0.0210513986763919
Contig31503	-1.05964639197442	6.14456128504933	0.00092736512987481	0.0210513986763919
W4a25412|c0_g1_i2	-3.53761169543878	0.0161992228632778	0.000933295289285474	0.0211526445018432
Contig41938	-2.92349110974121	2.12426726673775	0.000933938767611105	0.0211602611100091
Contig6104	-2.25373488768931	2.8077723933208	0.00093486787024179	0.0211663240957606
Contig6974	-1.23885469976378	4.94742651575202	0.000936974418922169	0.0212011253133632
Contig35974	-5.73869858857826	5.38413918990549	0.000938462451786058	0.0212208434564185
W0d17724|c0_g2_i1	-4.86852234925433	0.92647832210545	0.000939143641855571	0.0212223030716358
Contig39934	-1.43397287633546	3.1795721305435	0.000939465832312907	0.0212226163996593
Contig22049	-3.09783638374417	3.55054665737759	0.00094097037634264	0.0212496302311078
Contig15226	-1.63900408469674	2.89256148622973	0.000942344759365455	0.0212736879228085
Contig1700	-1.69425933910593	2.19836316853168	0.000942862581078232	0.0212783990756646
Contig20334	-1.69517620289535	7.63789575833687	0.000943550025047258	0.0212869338984113
Contig16156	-1.15465791930687	3.49153809138179	0.000948626789467598	0.0213804450467039
W1a12846|c0_g1_i1	-3.7269187693875	2.65794761394603	0.000949420657931083	0.0213843333529818
Contig32621	-1.75769466661822	8.11118614602575	0.000952047484160942	0.0214173026032266
Contig7214	-1.80337113888928	2.32942702734767	0.000952567921974101	0.0214201748465604
Contig323	-2.22008734187397	0.51805841285158	0.00095507716273633	0.0214555715618365
Contig34266	-3.74205224241295	0.459124581733635	0.00095596977028305	0.0214668919296717
W4a12612|c0_g1_i1	-2.67944917903371	0.937070900910113	0.000956809706864104	0.021473467800088
Contig17644	-1.28424524956434	4.61110303534253	0.000962060269429141	0.0215631821769282
Contig2781	-1.88064479661897	3.05393743390974	0.000967262102243231	0.0216374991945421
Contig2830	-1.47557191569619	3.487167939602	0.000968133867420282	0.0216438559956644
Contig11071	-1.92817857157769	7.22091369249237	0.000968498357942371	0.0216440516148991
Contig10452	-1.39866418020869	2.21660540684518	0.000971524894160389	0.0217046418418851
Contig27063	-1.16633073360347	3.72598443095264	0.000974466357902821	0.0217491791008972
Contig3987	-1.09433779816698	3.32757960088235	0.000976218579848495	0.0217671128241437
Contig14075	-2.2102805832452	1.52987832861727	0.000979438541168133	0.0218318373269705
Contig33394	-3.24627834288329	1.1126000173809	0.000982573776315573	0.0218802762312726
Contig24746	-1.2642693651574	7.90612078416564	0.000982883166362955	0.0218802762312726
Contig1295	-2.57401469831648	2.13640962889692	0.000984302631257896	0.0218977112846618
Contig14946	-2.05881427367024	1.46413167780587	0.000990280435239117	0.0219881574324143
Contig9017	-1.29535385285123	11.3056959022891	0.000990284868091649	0.0219881574324143
Contig41916	-1.66808152145456	4.4573554562666	0.000994660110273739	0.0220710653482792
Contig21215	-1.38810191759183	6.07875259587364	0.000995038343770463	0.0220723426614272
Contig40223	-2.73668844571638	3.06514305990013	0.000997395592969513	0.0221103811450169
W4a7969|c0_g1_i1	-4.21931743094484	-0.140153610476311	0.00100317030192684	0.0221938396914689
Contig4039	-2.57054931712115	1.90359662553253	0.00100527313560521	0.0222206038760365
Contig9647	-2.26456668580201	6.18915969727561	0.0010097222515052	0.0223046219562279
Contig19847	-1.80051083102503	3.81390010614896	0.00101474731518727	0.0223831305194983
Contig22501	-1.65268573067699	7.81247645431533	0.00101555260071468	0.0223831305194983
Contig24843	-1.2155625693595	9.87836039141203	0.00102121850573714	0.022486408249168
Contig21709	-2.04662165809384	3.18883793195495	0.00102178591009504	0.0224865304571827
W2b1921|c0_g1_i1	-2.96810440355228	0.404304095238443	0.00102187743012069	0.0224865304571827
W0d21360|c0_g1_i1	-2.83772250041349	0.18019619102415	0.0010317691554608	0.0226294576960615
W0d31387|c0_g1_i1	-3.26053582075751	1.82027172928899	0.00103371875491403	0.0226601685790581
Contig11716	-2.08836559459196	5.61601045259244	0.00103868572087951	0.0227473164300282
Contig40897	-1.02285313950755	6.71596594191646	0.00104034765781743	0.0227692241599012
Contig28391	-1.22200342004752	3.02496854447402	0.00104122857592315	0.0227812604379982
W0d19896|c0_g2_i1	-3.07948666688244	0.626835460408619	0.00104323612430277	0.022810682626432
Contig2967	-2.38035315075594	0.56413013960386	0.00104522949135493	0.0228397575710928
Contig26062	-2.27018073334658	6.66178457416053	0.00104845801220386	0.0228885067859233
Contig14046	-0.919550688141203	5.46879508905991	0.00104890114863927	0.0228909206921807
Contig1436	-1.78804224711814	4.78346787546715	0.00105069106114617	0.0229146157815306
W0d6285|c0_g1_i1	-3.55433007548468	0.67256615052988	0.00105325873501866	0.0229423750787356
W0d16518|c1_g1_i1	-5.4003872244852	-0.15180844283155	0.00105674528624019	0.0230110381342881
Contig5400	-3.01873071270905	0.592732853390819	0.001065048588662	0.0231307548548768
W3d17457|c1_g1_i2	-1.93736950976818	4.73558384670071	0.00106645760560198	0.023149293569472
W4a15620|c0_g2_i1	-2.64839477804339	1.14852008039832	0.00106922468861763	0.0232020409101289
W4a30909|c0_g1_i2	-5.65602927780065	-0.271281234477702	0.00107085795034056	0.0232228400875367
Contig27263	-0.98835519510275	4.73719999046969	0.00107892553003963	0.0233389698565958
Contig831	-1.48749305084603	2.68228310918434	0.00108194374555237	0.0233895577556096
Contig18758	-2.07746633613514	6.64646035265664	0.001083687906929	0.0234125568141046
Contig31466	-2.85588870330698	1.17804921903514	0.00108528973047381	0.023439806315649
Contig42488	-4.78044983554639	0.196417733295303	0.0010874394443495	0.0234788682037218
Contig32053	-1.34324354940979	3.158250254729	0.00108831849647591	0.0234904793820727
Contig31420	-1.53700823142977	2.86883232964533	0.00109771136484804	0.0236413231117711
W1a20169|c0_g1_i1	-2.37739932481465	-0.0665795413603478	0.00109847951650114	0.0236504667124825
Contig29841	-0.898105316668041	7.19879832570857	0.00110318470035833	0.0237146812289396
W2b9195|c0_g1_i1	-1.65594863904149	4.71992359408253	0.00111041196707417	0.0238402609225357
W2b28181|c0_g3_i1	-2.22060613521357	1.71837768519	0.00111218110943278	0.0238707982926339
Contig25760	-1.80234330431371	4.269112509436	0.00111302573542144	0.0238814798692421
W0d24981|c0_g2_i1	-3.77914109344544	-0.232112770761864	0.00111402850846116	0.023895546991087
Contig22891	-1.58511958628457	2.56247411626402	0.00111841616999214	0.0239504309231137
Contig3704	-3.09008988721986	3.28777993087282	0.00112311912278158	0.0240243590086512
W4a18147|c0_g3_i1	-3.40028874891918	0.622633607179756	0.00112395276822831	0.0240261849639467
Contig6226	-2.38759547951779	5.02121212499605	0.00112677555107815	0.0240639822314028
Contig27354	-3.5545265258437	4.61707681553421	0.00112787833969555	0.0240664381558861
Contig15907	-1.25614750882481	3.99735235088097	0.0011305247127133	0.0241066533536189
Contig3484	-1.77376498952906	8.98325878628913	0.00113117452262281	0.0241130395605986
Contig5011	-1.51065702346745	6.90353603865378	0.00113283013059049	0.0241259169396054
W0d12697|c0_g1_i1	-3.20823959419556	0.12594495212267	0.00113462300639656	0.0241416911209545
Contig36077	-2.45528951534703	3.99091436043356	0.00113589642037891	0.0241577796217036
W1a3475|c1_g4_i1	-2.60452758488744	4.2150948129622	0.00113608107617757	0.0241577796217036
Contig2596	-3.01143651350266	1.05557933173568	0.00113993354686604	0.0242097827515838
W4a6108|c0_g1_i1	-2.32665026456742	3.40606791250627	0.00114116411117818	0.024228441733688
Contig1820	-2.35755039798602	1.8528908034234	0.00114563351484145	0.0243158328996504
Contig19121	-1.38933580523012	3.99812640261276	0.0011498415748939	0.024385038462474
W4a28797|c0_g1_i1	-4.25480359222332	-0.121251000484788	0.00115367162820013	0.0244454544139841
Contig12757	-1.87460103491898	4.20159109267535	0.0011541292702917	0.0244454544139841
Contig30807	-1.60094532955075	6.14963280442819	0.00115486008830148	0.0244454544139841
Contig12076	-1.96887335258373	2.085323690044	0.00115915921522495	0.0245176298219905
W2b28677|c0_g1_i1	-2.66832731072809	0.11902168138516	0.00115941546185755	0.0245176298219905
Contig4116	-1.68737624309379	4.73493858692008	0.00116318761340673	0.0245747482523058
Contig11874	-1.49804518988899	7.86712074164181	0.00116455585177091	0.0245850371291508
W1a23680|c0_g1_i2	-1.61361075252097	3.71207654674904	0.00116527190219927	0.0245860675097497
Contig7551	-1.4205376408752	7.13657377435759	0.00116904592617208	0.0246191410839971
W2b1310|c0_g2_i1	-4.47963076170953	1.38022287395041	0.00116914261105573	0.0246191410839971
Contig1293	-2.02841578189438	2.3602812029181	0.00116922321309255	0.0246191410839971
Contig2570	-2.54938006088794	3.14667461864577	0.00117104792264912	0.0246424856654796
Contig18162	-1.79034101550471	3.79936642773667	0.00117414161896992	0.0246926738444557
Contig4374	-1.42319381956835	8.52004255983786	0.0011780275928233	0.0247439717025369
Contig24179	-2.43280983871142	0.362979900948696	0.0011795905848778	0.0247616892767029
Contig25940	-3.03609627856496	4.02130287060121	0.00118494801216875	0.0248438445243983
Contig44607	-2.86314332665632	0.958936003743679	0.00118683167996063	0.0248647927312107
Contig34686	-1.70828128773024	2.13261944440786	0.00118703087103031	0.0248647927312107
Contig28110	-7.81192386901098	0.611511680409999	0.00119103654638283	0.0249259433142667
Contig1953	-1.4813886041028	6.96557108694811	0.00119256050024343	0.0249502505631476
Contig11132	-1.64694573209251	10.9853253140554	0.00119570703204104	0.0249932907468718
Contig263	-1.83462317163824	3.6740220242651	0.00120057874580669	0.0250722804100018
Contig43187	-2.01016959121201	0.0497446900734623	0.00120392806820704	0.0251269790148051
Contig10845	-1.73087659498462	1.94232367735277	0.00120462587836963	0.0251339219339006
W1a5173|c0_g1_i1	-4.47464753980243	0.811647925952916	0.00120554586436355	0.0251419141761175
Contig28918	-0.957465167268921	4.37725630232905	0.00120573946268253	0.0251419141761175
W2b8375|c0_g1_i1	-3.48896654515572	0.343469359963422	0.00120718826473028	0.0251645011017306
Contig32462	-1.32455038643675	3.09749054560013	0.00121526421863958	0.0253098537662328
Contig8285	-1.58958299638734	3.6320752785799	0.00121624202855538	0.0253225563549678
W4a12493|c0_g1_i1	-2.99622082687004	3.6937901890602	0.00121880812878998	0.0253606412094534
W0d219|c0_g1_i1	-3.35157540201169	0.303093263348033	0.00121971613078429	0.0253641996115239
W2b8194|c0_g2_i1	-5.83208640071089	2.41091349099424	0.00122195711182563	0.0254004175334046
Contig2751	-1.20633862246589	5.70169786402109	0.00122235324374007	0.0254004175334046
Contig5010	-1.96263916650229	5.3341902065745	0.00122419800302304	0.025411338041038
Contig20408	-2.77592048938257	0.00773984634930329	0.00122493368238544	0.0254189433903993
Contig16193	-0.792317132010788	6.61510820995713	0.00123005299742759	0.0255021108189565
Contig11701	-2.00803215527556	3.10329678666059	0.00123259408709792	0.0255394088510306
W2b22359|c0_g1_i1	-4.08771152133456	0.213189185040593	0.00123381866056173	0.0255494001335094
W0d3835|c0_g1_i1	-2.96738781362675	0.820255270203559	0.00123693974904806	0.0256030385145252
Contig43018	-1.70263581310335	4.31884372249999	0.0012403336385827	0.0256448533486166
W0d29722|c0_g1_i1	-2.66122749822927	1.19123900199794	0.00124170172455339	0.0256471567347918
Contig6463	-1.13744861404775	6.64656676830977	0.00124263952795375	0.025647185603632
W2b8700|c0_g1_i6	-6.70970688570478	-0.126914850036348	0.00124357309898072	0.0256510708867369
W3d30458|c0_g1_i1	-2.94497346396907	0.118040999515934	0.00124467411211723	0.0256565079821866
Contig23773	-1.15466984962911	4.47310514215472	0.00124607788238229	0.0256630613783745
Contig33221	-1.35759546745622	4.08029619970443	0.00124696940083393	0.0256649036407682
Contig44238	-1.22853870236715	6.97749585092421	0.00124738074033698	0.0256649036407682
Contig24719	-1.09119332413686	6.8360448747428	0.00124759948253734	0.0256649036407682
Contig23400	-1.51714147518306	3.5963200645555	0.00124845024505089	0.0256708277977257
W2b32441|c0_g1_i1	-3.97137614348443	0.323033038994287	0.0012520118260267	0.0257180656240507
W3d7216|c0_g1_i1	-2.50868660304128	1.64587999056605	0.00125399183117471	0.0257502284377738
W5c10511|c0_g2_i1	-4.42956896652848	0.50598669108793	0.00125795907466283	0.0258162907057818
W1a10180|c0_g1_i1	-5.51269411257289	3.80369390119349	0.00126004571066554	0.025843702728406
Contig15849	-1.00644818020161	4.63119811106939	0.00126201976084024	0.0258764802437162
Contig25868	-2.04403552453136	3.55933269644588	0.00126834632543306	0.0259629075586582
Contig27973	-1.59931401441504	7.94315941025475	0.00126849805497106	0.0259629075586582
W4a27785|c0_g1_i1	-2.69096929223019	0.103465506626191	0.00127297982822399	0.026012041417872
Contig34233	-1.35781469629329	3.165695649657	0.00127695299644314	0.0260691411494742
Contig20102	-1.10797741873358	3.48736943811059	0.00127709704724586	0.0260691411494742
Contig947	-1.41000079430038	3.78495692081498	0.00128572427759879	0.0262374661949837
W2b25002|c0_g1_i1	-3.01613932807443	0.352678249530213	0.0012879644260308	0.0262676051474229
Contig39341	-2.30708938298362	3.02782150208411	0.00129187614415519	0.0263317793172905
W4a26947|c0_g1_i2	-1.35334462175887	4.04117412108506	0.0012935527924448	0.0263527311296614
W0d468|c0_g1_i1	-3.93391189975552	-0.166453503819021	0.00129434497121998	0.0263527311296614
Contig33656	-1.34022662634054	4.63155372852111	0.00129461332271545	0.0263527311296614
W2b8370|c0_g1_i1	-1.0760681065855	5.79693850700592	0.00129502263225914	0.0263527311296614
Contig520	-2.93823320097759	1.75969978365499	0.0012979451542892	0.0263904008469496
Contig488	-1.14245716611742	8.97713955379269	0.00130012212586846	0.0264216138670734
Contig20856	-1.68816454588972	5.87265569457785	0.00130570992365441	0.026500989826929
Contig183	-2.47396274193831	0.727532191644691	0.00130639978871941	0.0265022429287162
Contig774	-1.98754085823456	1.91172156286694	0.00130746528123067	0.0265160430871154
W3d20003|c0_g1_i1	-3.04448341149007	-0.0280701800821506	0.00130785577504235	0.0265161498402696
Contig37261	-1.18946602317934	3.37848732002238	0.00130901616432927	0.0265318611964406
W5c7534|c1_g1_i1	-5.4897093986286	-0.350696133391299	0.00130985628252694	0.0265351335873618
W1a859|c0_g1_i1	-2.0399977888323	7.28545424074342	0.00131044278363651	0.0265354435582684
Contig3907	-0.930907241163977	10.5834180776329	0.00131495313244618	0.026584442846679
W3d30980|c0_g1_i3	-5.49979236672177	0.183980775132331	0.00131847982985052	0.0266139600141558
Contig14965	-1.48220449832767	6.47564138054834	0.00131951621897354	0.026627071352796
Contig18904	-1.87853678663461	8.30511661193044	0.00132421624780857	0.0267062563050571
Contig34578	-1.33696301524867	3.71029243305837	0.00132505289258788	0.0267153019046891
W0d16065|c0_g1_i1	-3.90062322729154	2.01667685599289	0.00132554576144575	0.0267174131337727
Contig25426	-1.99298116965744	3.7284533548939	0.00132634736725958	0.0267257441402843
Contig34213	-1.21096193109922	2.82030118693916	0.00134059292687364	0.0269334924547205
Contig4930	-1.0157548950794	10.2183140730389	0.00134520119107854	0.0270028837516237
Contig43259	-1.51799110540912	2.20094670897122	0.00135002598351006	0.0270760455993487
Contig20435	-0.957101149064344	5.7123551603542	0.00136127531271708	0.0272576690287027
Contig34097	-1.52530667090387	4.97059131271161	0.00136185384399274	0.0272576690287027
W2b30011|c0_g1_i2	-6.83466625865522	1.0851794911329	0.00136271177728404	0.0272660552560941
Contig5593	-0.961318904169278	6.60432534427645	0.00136306508798553	0.0272660552560941
Contig10074	-1.11943313379925	4.33152786892005	0.00136421490489624	0.0272787519473473
Contig23574	-1.00294815688038	6.20249564942141	0.0013664434944775	0.0273018980005444
Contig2710	-1.94052762039119	0.428286419427737	0.00138158052447263	0.0275244430276411
Contig32294	-1.48726935858115	5.17662963382061	0.00138392818027943	0.0275632362572321
W3d27291|c0_g1_i1	-3.75966539971823	0.693254835486	0.00138879723590342	0.0276471933730517
Contig5769	-1.67545626858517	5.12423567331335	0.00139082851923058	0.0276648416760539
W0d9420|c0_g1_i7	-6.33989315804666	2.51998836054799	0.00139103929917513	0.0276648416760539
Contig1165	-0.908986157593548	4.87130716265113	0.00139212185494035	0.0276703816111042
Contig30428	-0.917726334166105	4.60635399570118	0.001392638720108	0.0276726640827003
Contig15671	-1.51141107742124	3.41079991131534	0.0013978130473945	0.0277354475866988
Contig19738	-1.51387738697714	7.54870050029321	0.00140301310100548	0.0278145730899796
Contig7327	-0.978420255906385	7.31458070708147	0.00140713019460309	0.0278640925071692
Contig9557	-1.85703973669238	1.52148733843815	0.00141206518422979	0.0279202233168976
W2b13197|c0_g3_i4	-2.23135516074076	3.07912183149468	0.00141382858065367	0.0279244329594128
Contig32576	-1.05653337831884	3.77256653800843	0.00141680945948003	0.0279672580197676
Contig22865	-1.60638177931964	3.92917756498603	0.00141992989438825	0.0280014846717743
Contig2382	-1.14416692692239	4.18124628716926	0.00142052564441011	0.0280014846717743
W4a6129|c1_g2_i1	-2.04058700981894	5.52852609463467	0.00142231414005415	0.0280196699737285
Contig30434	-1.66951359501673	2.2573384441262	0.00142364004228954	0.0280311413673557
Contig2962	-4.3373476630711	4.61295797655295	0.00142859150796893	0.0280829234351474
W2b128|c0_g1_i1	-2.9273091278318	0.0842043721547752	0.00143086206332106	0.0281156430324052
Contig11668	-1.62895436707589	2.71614282899909	0.00143516525568699	0.0281606066571885
W1a19388|c0_g1_i1	-1.61886519564898	3.98504747659128	0.00143519595759846	0.0281606066571885
W4a7000|c0_g1_i1	-3.62621030059781	0.0911671782574658	0.00143678709834819	0.0281687623895885
Contig43780	-1.25415878689207	5.80522309461887	0.00144094750962034	0.0282322178973219
Contig521	-0.982685310233695	5.48882946541253	0.00144632591071207	0.0283063705107004
W0d8890|c1_g2_i3	-4.16726580104053	1.54255096872025	0.00145016532612179	0.0283628058940736
Contig10924	-1.21141556348767	5.87408336972925	0.0014504456756616	0.0283628058940736
Contig1810	-2.35688870968027	3.59778765788245	0.00145870085019025	0.0284756939649164
Contig36922	-1.3384133829595	3.80249054443368	0.00145950222367955	0.0284832597279022
Contig22346	-1.32960845043497	4.84289891045735	0.00146339981688001	0.0285282535951386
W5c11814|c0_g2_i1	-2.04274013225573	1.4725558767696	0.00146497682950557	0.0285316721781404
Contig10952	-1.95578138468497	4.70570550287089	0.00146838746058796	0.0285837233278254
Contig16634	-1.95966678815096	2.72010670240248	0.00146899070884273	0.0285873815298454
Contig20620	-1.71200907052303	4.04751415356047	0.00147257222891854	0.0286327942544975
Contig43637	-1.67842681741946	1.26102481031935	0.00147882795838032	0.0287114317590287
W7b21165|c2_g5_i1	-1.33965665947853	4.04454916401611	0.00148464422611891	0.0287862060203428
Contig23408	-3.08486476182838	3.76101952306617	0.00148641084344063	0.0288042317499171
Contig8089	-1.87884299544788	7.77075508291603	0.00149117422885352	0.0288763244556733
Contig12989	-2.65818585388067	4.45854809467838	0.00149212339513926	0.0288763244556733
Contig19453	-0.93717158318203	7.38834580979251	0.00149453091524805	0.0289127464750853
Contig4441	-1.12710158507751	5.44689245090625	0.00149626986592062	0.0289335699606614
W0d3811|c0_g2_i1	-1.98564548045965	-0.0671203751016061	0.00149939148789303	0.0289719493545289
Contig37841	-1.15953099189328	10.50312399538	0.00150042331296399	0.0289778588471718
Contig1942	-6.82617587418711	1.91605873450876	0.00150084360167026	0.0289778588471718
Contig14022	-1.37802662425426	0.62276132981296	0.0015019609016172	0.0289788863459758
W2b31480|c0_g1_i1	-3.60433103470451	-0.0347433607880087	0.00150215984545621	0.0289788863459758
W5c9076|c0_g1_i1	-2.34622695829464	1.41280716629119	0.00150800148048373	0.0290834289449863
Contig3264	-1.55992608557383	10.5348506814542	0.00150847410612399	0.02908439486631
W6b10993|c0_g1_i4	-5.6043160191404	0.198782422676842	0.00151142624167386	0.0291249974991308
Contig22884	-1.30815071024463	2.90420244487486	0.00151208075580612	0.0291294549632374
Contig12062	-1.24531810398209	10.720099654895	0.00151360106343657	0.0291429824998409
W5c14394|c0_g1_i2	-1.95172247561878	2.16052433735649	0.00152029736792073	0.0292511887238159
Contig9969	-0.846065225921511	6.98463967135041	0.00152188782352093	0.0292692323745718
W6b24976|c0_g1_i3	-4.48375856461006	2.38289601609492	0.00152244778630512	0.029271822912557
Contig19971	-1.85330456261831	8.18130536650104	0.00152316346056518	0.0292754035945237
Contig10898	-1.04932235661234	5.79846438189152	0.00152348465358531	0.0292754035945237
W0d14034|c0_g1_i1	-3.23801814412275	-0.16916952545198	0.00152521137450677	0.0293004045018281
W6b12786|c0_g1_i1	-1.52535781891471	5.62983440443663	0.00152699778017422	0.0293111178787213
W0d8890|c1_g1_i1	-2.44390686631582	-0.071715675526869	0.00153051822765172	0.0293691933349176
Contig37449	-1.09365057605554	3.886085272027	0.00153275378060086	0.029378015189644
Contig12580	-2.14693621859785	2.28806850157586	0.00153394622547043	0.029378015189644
Contig14627	-1.69096809843555	2.36850867292072	0.00153537764414884	0.0293972500701121
Contig14795	-1.86071348717437	4.67331181672919	0.00153597940626571	0.0294005935739937
Contig11435	-2.8753766199796	1.04810567595844	0.00153840186611876	0.0294387759935186
Contig7368	-4.31053444746502	-0.0370162708519698	0.00153900389838201	0.029442111265545
W2b24491|c2_g6_i1	-1.83848058619291	5.41452688842537	0.00154101334227233	0.0294469491247242
Contig13778	-1.15732423775406	5.07004417235889	0.00154108505853479	0.0294469491247242
Contig18808	-1.70341379002498	3.78017968970558	0.00154139582892232	0.0294469491247242
Contig1531	-1.448630048929	3.06279909616811	0.00154457418299775	0.0294831198458405
Contig7253	-1.30101865614614	4.75229582832213	0.00154542443830652	0.0294911713161947
W4a20922|c0_g1_i1	-4.26570893722809	0.0732267178963653	0.00155294470149269	0.0295939711354214
Contig13751	-2.68010726779514	1.6273789138674	0.00155790845007013	0.0296636111854017
W4a26408|c0_g1_i1	-2.71031363120758	0.962690933009321	0.0015636896015251	0.0297355376950465
Contig23610	-1.85833028991708	5.56438656985792	0.00156384597942917	0.0297355376950465
Contig126	-0.96722189075668	7.79452001431412	0.00156460878593539	0.0297418260020726
W3d28184|c0_g1_i1	-4.3301198876639	0.0230562033265076	0.00156732615099928	0.0297770338464208
Contig23377	-2.32752479975151	0.471521510237009	0.00156988702935963	0.0298010104812139
Contig41697	-1.20355814459177	2.42362354433361	0.00157182851076793	0.02981701953089
W4a15949|c0_g1_i1	-8.54191457065845	1.55573109350207	0.00157209797724129	0.02981701953089
Contig35928	-2.46280591518571	-0.110792923221053	0.00157536566949858	0.0298473905210367
Contig38517	-4.95511253746306	4.26906122725791	0.00157580147691301	0.0298474318268784
Contig27712	-2.23806820478883	4.45881544341745	0.00158087232011194	0.0299270086738023
Contig33293	-1.12237907084271	3.10609429758851	0.00158194784352965	0.0299391349919805
Contig2754	-1.40783901222616	3.23712940408506	0.00158741627673133	0.0300261162846856
Contig45180	-1.75354575359718	5.61494269479577	0.00159118076368133	0.030089053386185
Contig2909	-1.16671668546062	5.18663930196584	0.00159923335153109	0.0301915606287953
Contig22712	-1.93388239160375	1.85329659960266	0.00160071996307226	0.0301990512855896
Contig25858	-1.69820304004202	3.34365050956595	0.00160094633515104	0.0301990512855896
W0d22119|c0_g1_i2	-3.53557050298964	0.966873690164561	0.00160406884131304	0.030233095970772
Contig15	-1.5453216927586	7.21209021347954	0.00160762602122255	0.0302918462339969
Contig20623	-1.02102224714571	2.93344780288921	0.00160876757585574	0.0302976273711242
Contig31726	-1.21326707715778	8.2809791867908	0.00160913931964967	0.0302976273711242
W0d12926|c0_g1_i1	-3.84534523043671	2.32653145168661	0.0016092533366578	0.0302976273711242
W3d6553|c0_g1_i1	-3.60990409464943	-0.37454834240021	0.00161686189421133	0.0304140405408629
Contig3949	-1.26911620300146	5.60282802554786	0.00162041601458273	0.0304411777062659
W2b30211|c0_g1_i1	-4.01184270080845	0.132807973701261	0.0016217543171104	0.0304580063179653
Contig13936	-1.20250199739412	5.0346942734805	0.00162664799813568	0.0305270904239187
Contig30478	-1.27309872614106	5.813804348298	0.00162676324492872	0.0305270904239187
W2b24677|c0_g2_i2	-2.74594597172826	1.22462475555828	0.00162983266199859	0.0305596953938129
Contig25045	-1.21135356676429	5.15081476599537	0.00163078897507012	0.0305631519744194
Contig10488	-1.26201919482179	5.30939541006741	0.00163090506162893	0.0305631519744194
W2b123|c0_g1_i1	-4.84899525639706	0.499997798202294	0.00163256505695465	0.0305800676300885
W1a6979|c0_g1_i1	-2.53342778603309	0.217755248494055	0.00163675995252471	0.0306311748374608
Contig44049	-1.25373990485542	5.25241002053476	0.00164260117180256	0.0306999707396807
Contig44657	-1.91572273444916	3.5082799825674	0.00164429499183383	0.0307220718995403
Contig32019	-1.43379504956237	3.03110575276801	0.00164882525345025	0.0307825161978639
W2b11864|c0_g1_i1	-4.686238171243	-0.0542231134238084	0.00164887170533363	0.0307825161978639
Contig34101	-1.73223745519106	0.830596341014833	0.0016502481373461	0.0307998589451754
Contig464	-2.50601151346813	1.66923648378081	0.00165155561108966	0.0308159056173823
Contig16253	-1.56726927481845	3.2422167724528	0.00165460084310924	0.0308457478949642
Contig2279	-1.37968354565445	3.3945269752151	0.00165494750953195	0.0308457478949642
W5c4184|c0_g2_i1	-2.57272533939246	0.222951746871749	0.0016556789719881	0.0308510273416039
W5c8831|c0_g1_i1	-3.61002699048317	-0.0736273672273089	0.00165653006504413	0.0308585324593012
Contig10722	-0.878142721478266	11.755382632695	0.00165772600196857	0.030872455673025
Contig16254	-1.51127229859974	1.38225441893259	0.00166052903873892	0.0308995768571174
Contig41948	-2.11161149425886	1.33975721289442	0.00166578066086379	0.0309638170263506
Contig13267	-1.21330699606993	5.12129982527315	0.00166853267431163	0.0309982296999239
Contig13768	-1.9596696199079	2.14909385813254	0.00167024054528012	0.0310132174838741
Contig13113	-2.17277894763304	1.54224063555492	0.00167295838688231	0.0310385637967341
Contig10561	-1.11053974691355	8.44312513157021	0.00167820266173315	0.0311190855636897
Contig22366	-1.35901316963991	5.07516866307523	0.00167933074445276	0.0311316169679969
Contig8112	-1.32408864246879	3.20198746658468	0.00168039610397971	0.0311341535069523
W2b6553|c0_g1_i2	-2.5771772363792	0.64078819333849	0.00168738956173271	0.0312053730019306
Contig13953	-1.14234640998827	3.99228483645227	0.00168963328039984	0.0312300853803657
W4a25358|c0_g1_i2	-2.5594771408042	4.6362159859707	0.00169054847928276	0.0312386128660378
W5c23781|c0_g1_i1	-5.46759956341036	1.16391999827682	0.00169400127657493	0.0312856173515443
W0d33084|c0_g2_i1	-2.28132887991439	2.8430307733363	0.00169893836880784	0.0313683813845979
Contig364	-1.72884259150426	2.51095965568713	0.00170030847059298	0.0313768452139025
Contig18345	-1.96782785680084	3.63290728022053	0.00170133214220828	0.031387320828861
W3d32407|c0_g1_i1	-3.57952204923168	1.56234043884965	0.00170568580866554	0.0314592083553233
Contig9604	-1.56924410918621	12.4062398054469	0.00170863070326249	0.0314912533614459
Contig44629	-2.27212269825599	3.02960674876628	0.00170879578255754	0.0314912533614459
Contig3483	-4.04524357148509	2.90426588884977	0.00170998479052348	0.0314963000003512
Contig5089	-2.78503806978598	5.99564480105376	0.00171082476950059	0.0315033415019435
Contig28298	-1.30655152091135	10.4762023106489	0.00171231115362244	0.0315089172005771
W2b25402|c2_g2_i1	-1.89344688671936	6.19525213937657	0.00173271319375914	0.0317938798306541
Contig38366	-2.13225847634596	4.43703831604535	0.00173316976017686	0.0317938798306541
Contig42398	-1.71263752675267	1.86612271294887	0.00173455325713019	0.0317938798306541
Contig7124	-2.39308482535359	3.42532554624337	0.00173475604078696	0.0317938798306541
Contig7734	-1.76177931476182	3.11153901531483	0.00173493182752862	0.0317938798306541
W6b9278|c0_g1_i1	-3.23290071250484	-0.125180011615764	0.00174211376722887	0.0318918018153982
W1a8552|c0_g1_i1	-5.11477090877948	-0.276635122984636	0.00174433579596634	0.031923988701929
Contig36808	-1.87834506701044	3.62792232294851	0.00174872572443266	0.0319788228119417
W0d23659|c0_g1_i1	-1.50169475629847	3.89705395508137	0.00175189221097441	0.0320282190347385
Contig7309	-2.1465331164746	5.20251832757333	0.00175331588290402	0.0320372282591052
W7b14719|c0_g1_i1	-3.46896653235608	-0.0763900675605866	0.00175696522554326	0.0320698569092001
Contig2204	-1.01144232091762	4.65160517835024	0.001760115271623	0.032118837321409
Contig39925	-1.40623468410035	0.635286177243442	0.0017671212520817	0.0322295946007651
Contig24473	-1.42406831791293	5.7095691547065	0.00176847148728775	0.0322324069325789
Contig17545	-3.39078108287708	4.44780295085942	0.0017724534972028	0.0322755341585882
Contig27783	-1.54441404699453	8.09017460706278	0.00177539396718365	0.0323205283124001
W4a9030|c0_g1_i1	-3.02123600407833	0.159066327834814	0.00178451392658165	0.0324779647261946
Contig31750	-1.40344310385196	1.89834307524885	0.00178846399477382	0.0325154658447628
W3d15972|c0_g1_i1	-2.62773099638527	0.239898047669218	0.0017899130335716	0.0325160448474005
W2b24689|c1_g2_i2	-4.29122797734494	4.18332759913107	0.0017909639875068	0.0325179723524316
Contig41352	-0.944471122994041	4.6898519209051	0.00180098939751102	0.0326741439666523
Contig7775	-1.20410560338608	2.61672106582838	0.0018016297440647	0.0326771484963007
W2b18288|c0_g1_i1	-3.43556495148441	2.8679783814073	0.00180429320308078	0.0326871633513743
W2b9357|c2_g3_i2	-2.13092826129491	4.57841128750897	0.00180455632169953	0.0326871633513743
Contig38959	-2.29680450038099	4.34386844154032	0.00181202721900352	0.0327584372355442
W1a23102|c0_g1_i4	-1.87269710102354	2.51651390662179	0.00181624715152901	0.0328039684948949
Contig34526	-2.08746914826184	4.23243107622439	0.00181876938213577	0.0328409061152071
Contig3772	-1.10902812507478	7.27452450915215	0.00182855002454991	0.0329829023296173
W4a22127|c0_g2_i1	-4.12141203525935	-0.175097493569031	0.00183165710543943	0.0330216400947112
Contig1799	-1.68020292100543	3.97727495049433	0.00183245899326263	0.0330274463011923
Contig885	-1.32601110299479	2.07208237555368	0.00184125532441691	0.0331425958395044
W0d27734|c1_g1_i1	-2.44010317905788	0.823119378808959	0.00184325514000225	0.0331699183782052
Contig22262	-2.80416986550217	4.24312751990435	0.00184766074711015	0.033231822457561
W2b22770|c0_g1_i1	-2.19689608631313	0.882026574618495	0.00184833120780185	0.0332351968901299
Contig45582	-1.72881156809064	3.1410176435124	0.00185064532944647	0.0332681168233114
Contig1604	-1.02760776244346	5.45799788879466	0.00185488107595664	0.0333181561117555
W7b9181|c0_g1_i1	-2.50128037731251	0.205173510650266	0.00185567928285642	0.0333237976513367
W0d852|c0_g1_i1	-3.31815716848967	2.91538731182449	0.00185922327253	0.0333787314279565
Contig37709	-1.58422376000715	5.44384449809788	0.00186057449622867	0.0333942799802898
Contig31998	-1.78568574415659	4.12565623445527	0.00186558819820288	0.0334578565204112
W7b12619|c0_g1_i2	-1.98815342754318	0.702528945312221	0.00186588880783671	0.0334578565204112
Contig4010	-6.01867047360832	3.29206527238908	0.00186709671293534	0.0334578565204112
W0d11149|c0_g2_i2	-4.23005083848696	1.31529869090475	0.00186883973488404	0.0334578565204112
W2b21558|c0_g1_i1	-2.44179307955073	2.49564663960026	0.00186994964600799	0.0334578565204112
Contig2817	-2.33751658095865	1.27720735952556	0.00187138718541143	0.0334748759735549
Contig23334	-1.63523573756015	5.33056153174864	0.00187526130069031	0.0334844264176407
W2b28876|c0_g1_i1	-2.4395049732119	2.22695032530964	0.00187544121537847	0.0334844264176407
Contig22679	-1.22183006986593	4.53658715469732	0.0018758128234894	0.0334844264176407
Contig23706	-1.67949915529215	9.07109758592093	0.00187780208831376	0.033511245357224
W3d13685|c0_g3_i4	-2.9591032914732	3.32306634295454	0.00187868717340772	0.0335183503162262
W0d1597|c0_g1_i1	-1.81956269122614	3.03697767106396	0.00188666235811405	0.0336158935164073
W1a15542|c0_g1_i1	-2.18122829033168	2.62514220603205	0.0018871948205347	0.0336158935164073
Contig24943	-1.40468061590395	3.74075288293926	0.00188972898909016	0.0336368827972727
W0d19661|c0_g1_i2	-3.37166914432649	0.0654891290942086	0.00189476992873809	0.0337091764628846
Contig1238	-1.81831675257946	3.37317000236971	0.00189757270230671	0.0337415975833572
W0d2366|c0_g1_i1	-3.69277859279459	-0.131861084923811	0.00189896718792989	0.0337576729027866
Contig10032	-1.87787585884988	2.13773999806777	0.00190040396161971	0.0337657732282415
Contig8999	-1.95881154944069	5.56709995243762	0.00190944497605595	0.0339089052094642
Contig26430	-1.19099183977035	7.06747247288887	0.00191839633671933	0.0340239774926733
W4a13096|c0_g1_i1	-2.59571799532671	0.0303107711602235	0.00192458840933587	0.0340986536400018
W6b653|c0_g1_i5	-5.53977329196853	4.56450660985918	0.00193020237717844	0.0341717309737517
Contig18685	-1.79059696536632	1.00343253043562	0.00193194937817341	0.034176288768551
W6b6552|c0_g1_i1	-3.85408965306687	-0.251990612121484	0.00194123033880243	0.0342906942478891
Contig27777	-1.0310170317124	3.77732913246308	0.0019414056759069	0.0342906942478891
Contig25184	-4.83033469290422	-0.117277145117061	0.00194507136426402	0.0343276052985152
Contig20930	-1.17717177236712	3.07522638874796	0.00194974940398955	0.0343912860377824
Contig12876	-1.75640914577106	0.580312896297769	0.00195009863734113	0.0343912860377824
Contig12401	-1.03469440046171	4.46887669281303	0.00195443047703295	0.0344500278092528
W0d999|c0_g1_i1	-3.44279608129785	2.75667548591081	0.0019550828160387	0.0344504219013038
Contig7802	-1.5052463754701	5.54902513552465	0.00195565069328511	0.0344504219013038
Contig12993	-1.01020094654315	3.4541814580433	0.00195595433505194	0.0344504219013038
W0d21624|c0_g1_i5	-2.12149124463321	0.90328155392089	0.00195657187473628	0.0344524828042588
Contig32858	-1.01858793402362	4.73795941667677	0.00195937177299507	0.0344866984279053
Contig44653	-1.4247944306191	3.29435347459217	0.00197115895674062	0.0346384511897806
W0d14390|c0_g1_i1	-2.35869287736576	1.94829117773576	0.00197477785023992	0.0346931875925764
Contig3615	-1.59366145014892	2.90530505498664	0.00198155017968121	0.0347862328634496
Contig9857	-1.26201631123547	5.49536470002842	0.00198159023503001	0.0347862328634496
Contig27809	-1.25104858897902	4.19706673273704	0.0019872796982225	0.034832807789165
Contig13333	-1.56822894057391	3.50215577130756	0.00199024480048107	0.0348584081935361
Contig36826	-1.9369100881445	4.97163309955902	0.00199025953336525	0.0348584081935361
Contig2883	-1.1434114681573	4.24673276693738	0.0019913642878483	0.0348676096678781
W0d13193|c1_g1_i6	-6.71348476933524	1.56831436749388	0.00199399067559556	0.0348971182767846
Contig29354	-1.11969759639459	4.43451829292888	0.00199571698273371	0.0349184523018625
W3d23435|c0_g1_i14	-1.57991449133693	2.78901816924252	0.00199766864820608	0.0349325459568597
Contig13429	-1.96406619753575	2.1102932010069	0.00199983239449226	0.0349460430001755
W4a29199|c0_g2_i1	-4.37767148988027	0.361008005283217	0.00200981443908288	0.0350848459221285
W2b20839|c0_g1_i1	-2.88761633717403	0.149507034000715	0.00201163247309957	0.0350914530326681
Contig30991	-1.04845589061332	3.98938821187229	0.00201316585760758	0.0350914530326681
Contig35405	-3.12163646129422	1.56088259760031	0.00201576407179377	0.0351214208538532
Contig1918	-1.6327583680676	1.55091440409077	0.00201599159974393	0.0351214208538532
Contig9600	-2.74200854561115	4.82912027060069	0.00201773402028971	0.0351428816003496
W0d25164|c0_g1_i3	-3.4626735938639	0.874930712041474	0.0020192773370131	0.0351519720944072
Contig736	-2.97534848294119	2.48669412525494	0.0020269059516838	0.0352491133062909
Contig5653	-2.95459369693957	2.30154313666682	0.00203755535543085	0.0353985386736538
W2b30480|c0_g1_i1	-3.06334773937946	0.829669902398459	0.0020413134259376	0.0354280599430501
Contig2431	-0.755519038785588	5.42125891704334	0.00204281449549322	0.0354451745283059
Contig12303	-1.69485879058788	3.55075306415366	0.00204860415062195	0.0355109319525243
Contig26344	-5.82036684409826	0.918679672058777	0.00204866792746795	0.0355109319525243
W0d6303|c0_g1_i2	-1.94577797804397	4.54259139487741	0.00205021990868839	0.0355147704858735
W0d14489|c0_g1_i1	-2.93159580239882	0.296560795272134	0.00205138891148508	0.0355223148566895
Contig3406	-2.0319633388232	3.61543485993506	0.0020541391873532	0.0355520514317061
W3d1821|c0_g1_i1	-3.21458606409355	3.55096616891962	0.00205471311204632	0.0355530449794802
Contig15705	-0.936193251618957	7.9614235452529	0.00205582530809772	0.03556334948655
W0d30267|c0_g2_i1	-3.83944945788422	0.329772618029963	0.00205975703784438	0.0356224111630413
Contig11678	-1.33225929397866	1.1995298066667	0.00206096769475061	0.0356255681755944
Contig873	-0.912703029609895	5.03684639380176	0.00206231970140831	0.0356309211062592
Contig12396	-2.31506497619959	7.70572462380524	0.00207101081577887	0.0357560171216921
Contig1205	-1.41273653217443	3.53996966463815	0.00207163813751319	0.0357560171216921
Contig12566	-1.12649261373036	10.0438709153709	0.00207320367379106	0.0357740675042332
Contig27412	-1.01510068139167	5.60463519729077	0.00207698654836259	0.0358303604252866
Contig30012	-0.925944709956502	2.57280497016889	0.00207841027321851	0.0358369578973388
W0d22156|c1_g1_i8	-5.59141767098566	-0.129791004626836	0.00208164522830981	0.0358498494903388
Contig4191	-2.26624548259035	4.53981367266926	0.00208176209339964	0.0358498494903388
W0d13951|c0_g1_i1	-3.43521307089274	-0.170236496577985	0.00208336865776221	0.0358685421338391
Contig40498	-1.7758767857916	1.56246876180538	0.00208654091010234	0.0359051959810411
Contig6188	-1.97284827788436	3.71637821729457	0.00208793491417253	0.0359202039520929
Contig34384	-2.19154633769333	-0.114615005686726	0.0020909918405494	0.0359458417504237
W4a5508|c0_g1_i1	-5.40062595256548	-0.138329579000969	0.00210993563436565	0.0361901543943823
W0d14301|c0_g3_i1	-6.08663197492687	0.429640954610641	0.00211295805994475	0.0362223516481953
Contig2209	-1.05898670986318	3.51867308382283	0.00211819202240113	0.036268505792516
Contig23138	-1.93616508529507	1.62483909714366	0.00212124861320767	0.0363027808414496
W5c30179|c0_g1_i1	-2.68021863268269	5.47697771853859	0.00212293298904829	0.0363225760631797
Contig14312	-1.4869253119936	5.10954843212079	0.00212509410823942	0.0363421005163672
W0d31139|c0_g1_i1	-2.43724516700294	-0.0250542995969761	0.002127232004277	0.0363569464461307
Contig17384	-2.02728329655105	1.53562389727724	0.00212911748272747	0.0363651152781878
Contig16620	-1.28148575191198	6.44768717074447	0.00213144371210681	0.0363958158252881
Contig14269	-0.975938728030335	6.00305912150933	0.00213544987713071	0.0364461408238684
W0d9425|c3_g2_i1	-2.19523891205329	6.07678939947024	0.00213810102274858	0.0364642640232483
Contig28086	-1.67533540357658	2.14865316449465	0.00214878814777951	0.0366193081921167
W0d9045|c0_g2_i1	-5.0641113111115	0.672589992066063	0.00215329364126942	0.0366870069098655
W1a10280|c0_g6_i6	-5.04073199061212	4.26198453499283	0.00215475799133331	0.0366937907123836
Contig13071	-2.46410885373799	1.58870213724911	0.00215606307018024	0.0367069337735955
Contig20458	-2.30190408510272	2.89067205118412	0.00215724717988989	0.0367089339644452
Contig26410	-0.960534367438801	6.46420580983809	0.00216060896882895	0.0367388924264907
Contig3632	-1.56115797311721	3.40198989264415	0.00216537587751873	0.0367836012836548
Contig26412	-1.37283995884091	3.42763386181639	0.0021661788520744	0.0367881625329349
Contig33014	-1.41069760664966	4.63631428189944	0.00217260431727966	0.0368790876367431
Contig43147	-2.43547255912181	3.70318359671482	0.00217424779160633	0.0368887907300584
Contig22145	-1.16791356453007	3.73445910491275	0.00217659507584482	0.0369104193792931
Contig17066	-0.996931126008867	4.99238242414127	0.00218080875925816	0.0369636612945722
Contig29492	-6.23198177812307	5.4267948774187	0.00218414068820129	0.0370110221197123
Contig26618	-2.35165167816819	0.234942654242102	0.00218563815639098	0.0370113408254497
W4a7167|c0_g1_i2	-2.05884243593201	2.26148767024018	0.00218577261238164	0.0370113408254497
Contig2808	-1.59197596700217	2.77207137245449	0.00218675091775552	0.0370187995993478
Contig5490	-2.41342573312938	2.06677358673911	0.00218930351536111	0.0370278691519454
W0d15578|c0_g1_i1	-2.41534530914422	0.171886971165795	0.00219230338455445	0.0370672136000127
Contig37732	-1.80045019087043	0.627146030471555	0.00219574934368609	0.0370984810748896
W1a13276|c0_g2_i1	-4.44092727466077	0.701318487166139	0.00220217139598054	0.0371883860471376
W1a5131|c0_g2_i1	-4.9049944740389	0.00634465873901152	0.00220371033465558	0.037205246444693
Contig23880	-1.06840866306013	6.79172962667666	0.00220634313169277	0.0372314318314971
Contig10826	-1.5096558308997	6.9998568848882	0.0022076481418219	0.0372443227690894
Contig775	-0.946682361820858	4.4507145880772	0.00220830621361498	0.037246295833263
Contig44684	-2.4073335718886	2.68026614700828	0.00221071251545139	0.0372777471493263
W3d1700|c0_g1_i2	-3.61315571250256	2.0095262730029	0.00221315541083282	0.0373097999604323
W0d23940|c0_g1_i1	-2.90834799724288	0.00588851390011004	0.00221911684367497	0.0373919830070589
Contig39312	-1.07460042706473	5.60368686224747	0.00222324572386232	0.0374249082085818
Contig3185	-1.86003321478965	4.3421784559332	0.00222619012202679	0.0374469986508671
Contig1451	-7.08280867743758	0.939284904774005	0.00222959357573468	0.0374767728949865
Contig44608	-0.883700513721799	3.57987919047995	0.00223351180631516	0.0375270041552186
Contig31245	-1.05202436244379	3.47926512357422	0.00223415406688483	0.0375270041552186
Contig5030	-1.48648713784703	8.8932754748974	0.00223835485620543	0.0375689932851334
Contig37097	-1.13261033787161	3.6978422377936	0.00224129925426333	0.0376054850457101
W1a21784|c0_g1_i2	-5.54447488060238	0.885450510622561	0.00224216804142832	0.0376054850457101
Contig39795	-1.50224736721654	2.52126216661393	0.0022440003666096	0.0376179902434763
Contig4042	-1.69923810273638	3.04902913575957	0.00224533860000984	0.0376179902434763
Contig29738	-1.39719719291612	3.53481000071452	0.00224623500828826	0.0376186978322379
W4a6903|c0_g1_i1	-3.64582482584239	0.0647214558775323	0.0022572708214699	0.0377759458262621
Contig26099	-1.31672248567715	3.19678186453905	0.0022603347085792	0.037790443450385
W7b26131|c2_g3_i2	-1.62045179227422	5.20812230771662	0.00226201345840027	0.0377949969586619
W2b21386|c0_g1_i1	-2.87841071143956	-0.365025068122898	0.00226225283980833	0.0377949969586619
W3d15592|c0_g1_i1	-5.12947806585051	2.11308356837778	0.00226606725804687	0.0378243119016865
Contig2297	-1.9730413850314	4.31838077203884	0.00226744680288009	0.0378358541420224
Contig20921	-0.852660540697131	6.72178645267055	0.00227213580345532	0.037892837783219
Contig16020	-1.26685719171907	11.714825234943	0.00227641584986381	0.0379277724484242
Contig30110	-1.24207454594564	5.69687075204777	0.00227744156839756	0.03792907283715
W2b24766|c0_g1_i4	-4.46757268705252	2.48272609870919	0.0022827035327709	0.0379972934549941
Contig1271	-2.72349186753354	1.21449967820297	0.00228290532525199	0.0379972934549941
W0d3819|c0_g1_i1	-3.37502214109431	-0.174395355772959	0.0022843511660146	0.0380073626925591
W2b19284|c0_g1_i1	-4.633768280704	0.281173966556538	0.0022906681408266	0.038084847697917
W0d736|c0_g5_i1	-2.56592254751687	1.91616897910711	0.00230222468484844	0.0382308153214688
Contig44652	-3.52002023089292	0.226005194460083	0.00230393033096716	0.0382483939293096
Contig9517	-2.02087707222504	4.67426978150109	0.00230453036411027	0.0382483939293096
Contig24723	-3.9645447763791	0.769653258623323	0.00230973951237557	0.0382924301462404
Contig39842	-1.3302502096212	8.54443953497776	0.00231276836467245	0.0383257087359594
Contig38844	-0.917510726140471	4.41905400049394	0.00231334957986313	0.0383257087359594
W0d753|c0_g1_i1	-3.61102670272092	1.77495520195678	0.00231350708678974	0.0383257087359594
Contig434	-1.36463547261915	6.0062436423169	0.0023156843022531	0.038331971849055
Contig3590	-0.807601539789245	7.83762311026947	0.00232184893721684	0.0383992085647548
Contig1832	-2.6685424771597	2.17302676355239	0.00233929873683732	0.0386599305291684
Contig41190	-2.22481681559	2.44068830290177	0.00234398207384575	0.0387280302705114
Contig17763	-2.75163223729761	4.05235269137726	0.00234495015207946	0.038734727350116
Contig34531	-3.4926216535127	-0.124298479790097	0.00235194336455381	0.0388162776123552
Contig23498	-0.924471337018245	4.48022955824495	0.00235954668473247	0.0389038948846024
Contig7424	-1.4176627027152	3.31511550859967	0.00236006303831884	0.0389038948846024
Contig23262	-1.23017351926224	5.28759228388596	0.00236042716253421	0.0389038948846024
Contig40148	-1.40262267670444	5.62847519121601	0.00236122960345864	0.0389038948846024
Contig26409	-0.844404850584492	3.75268360457533	0.00236140854294323	0.0389038948846024
Contig3337	-0.940699794038923	11.2626569729674	0.00236789444978861	0.038973436338558
W2b3582|c0_g1_i1	-3.1862929916779	0.0749192985131663	0.00237406565324926	0.0390376701013983
Contig20288	-0.947196559032222	3.65578798393744	0.00237578107381801	0.03904722131639
W1a6308|c0_g1_i3	-1.82119362274489	1.86753196014455	0.00237838955224595	0.0390714342864423
Contig34117	-1.41653625910658	3.6836186121839	0.00237973591305154	0.0390794001125513
Contig11789	-1.63987201149791	4.82238195587552	0.00238000995571558	0.0390794001125513
W5c17354|c3_g12_i1	-2.19561563476762	3.62590421882101	0.00238530573341057	0.0391277802996781
Contig29404	-1.96020214538704	4.02023345697464	0.00238669981912707	0.0391277802996781
Contig22738	-2.12510360996835	0.578580679296893	0.00238828107110148	0.0391277802996781
Contig29069	-2.4774675774404	8.74069527537351	0.00238929094750606	0.03912821995444
Contig14520	-1.47427103882616	7.33497474737905	0.00238980469387009	0.03912821995444
Contig2680	-3.31047872458815	3.19764657979851	0.00239391773416563	0.0391703744816855
Contig24108	-1.34584819375972	4.33806996580977	0.00239479513580094	0.0391726565559531
W0d7945|c0_g5_i1	-2.02068036906903	1.96210536857965	0.002403278145152	0.0392716742961835
Contig29218	-2.25476105188175	2.23357759020805	0.00240515830063197	0.0392768341990747
Contig23432	-2.15427926543103	2.26667137827793	0.00240581974724778	0.0392783170878936
Contig9004	-2.08987741968291	1.95831991701092	0.00240831667270267	0.0393097588843895
Contig27781	-1.60438112606936	1.9523505274319	0.00241362490395733	0.0393777268047383
Contig24948	-1.03746579374348	4.84501685268513	0.00241517356447948	0.0393936556375004
W4a1010|c0_g1_i1	-7.00690764082254	0.395601703677245	0.0024250383755126	0.0395077494587653
W2b20468|c0_g1_i1	-2.20213067828999	4.15857449441427	0.00242877334193706	0.039538063472952
Contig26463	-2.88013643706994	0.613673273993996	0.00243498819487561	0.0395761764887079
Contig3127	-1.36595101176052	4.84483334128656	0.0024421523726448	0.0396738806027582
W1a19792|c0_g1_i2	-1.75932845496278	2.0045778629496	0.00245040818068554	0.0397559393385755
Contig1327	-2.02776398768562	3.73192438356703	0.00245370265726092	0.0397863984227524
Contig13305	-2.32981864872023	1.89567369509666	0.00245748012386605	0.0398185671553711
W7b13947|c0_g1_i2	-2.65390525090683	0.789470573422249	0.00245760216651246	0.0398185671553711
Contig11268	-1.27582615267183	3.45189593291687	0.00245877937957049	0.0398185671553711
Contig22676	-3.40851996527076	0.790218628984737	0.00245915749909174	0.0398185671553711
Contig3913	-1.61202099599369	3.54068436156937	0.00246554529720535	0.039893844357602
Contig13295	-1.42200424567507	3.23064089235353	0.00246776690648625	0.0399204069817301
Contig23670	-1.80644307614716	8.22019159851864	0.0024694172228334	0.0399346897353047
Contig41986	-1.85584033664459	0.739772837065213	0.0024769215123122	0.0400358748668798
Contig24727	-0.927449254276545	3.68520528269022	0.00247723139031324	0.0400358748668798
W3d32061|c0_g1_i1	-3.93032378882911	1.45519970901911	0.00247810190341035	0.0400405423041177
Contig12874	-1.60609387100221	5.91311845268078	0.00249129125763371	0.0401970370008072
Contig4851	-1.18754074226407	10.9453475367668	0.00249214312991798	0.0402013583122836
Contig1660	-1.01418842510928	5.64040587055349	0.00250031513921477	0.0403142871076203
W0d12192|c0_g1_i1	-2.6725584911273	1.18379349880063	0.00250234992153168	0.0403303511048627
Contig20342	-1.09524045912939	2.62121552434956	0.00250478846261826	0.0403573301814052
W0d32056|c0_g1_i5	-3.36406794239266	0.413056327110202	0.0025053299608488	0.0403573301814052
W1a19912|c1_g1_i5	-3.00083657984784	2.42960456322134	0.00250606420327742	0.0403597125035076
Contig40864	-1.5061680644003	3.43664868040978	0.00251123856436814	0.040424128358884
W0d753|c0_g2_i4	-3.17446719529617	3.05399772960647	0.0025157336465025	0.0404775545479336
Contig3839	-2.04500169031382	1.08843535217852	0.00251675273062568	0.0404844879538273
Contig1209	-1.28247306525599	2.63198968462775	0.00251861610983334	0.040504996278516
Contig16152	-2.74877932739014	0.993678254139348	0.00252718510913545	0.0406062645240999
W1a12085|c0_g1_i1	-5.15595107212618	2.46142890570687	0.00252858283883125	0.0406178328967171
Contig41743	-4.71045984758719	-0.170392077630846	0.00252998500757057	0.0406308744846238
Contig1362	-0.98014457389165	3.94775763289849	0.00254160176579253	0.0407888861606508
W0d24401|c0_g1_i1	-1.56255376442678	5.38614330878017	0.0025468197459591	0.0408535764982187
Contig12091	-1.03178895763609	10.3011440263214	0.00255406978726926	0.0409126673486892
Contig6435	-1.89937725720185	2.7644748660876	0.00255669075162591	0.040928246469796
Contig43567	-1.56467740963858	7.6341046096283	0.00255682618288184	0.040928246469796
Contig42979	-1.4931280310786	3.44130443161742	0.00255960126305339	0.0409631420921858
Contig2177	-2.42472054032946	0.861361125014788	0.00256656066344149	0.0410554272800383
W2b11297|c0_g1_i1	-3.48863952142202	0.951206197605889	0.00257162923529789	0.0411018806304461
W2b25347|c0_g1_i1	-2.14604732212587	2.37516873315126	0.00257185320599912	0.0411018806304461
Contig31734	-1.34836016875271	3.79321708626104	0.00257694626756606	0.0411546091622059
Contig24721	-1.20067011965429	8.5084456324459	0.00258436955698789	0.0412179587550341
Contig7273	-0.846532383188146	10.1962134736295	0.00258510471794343	0.0412179587550341
W0d33084|c0_g2_i2	-1.93753184165339	2.09271387819004	0.00258594584208408	0.0412218212603825
Contig36556	-0.924641982504581	4.74774965913884	0.00258969106311031	0.0412624109388909
W4a20658|c0_g1_i1	-3.04187175438397	-0.0212831511784204	0.00260451555320685	0.04144296575194
W3d8466|c0_g1_i1	-2.84737561612005	-0.194952502349208	0.00260496392089148	0.04144296575194
Contig23286	-1.90827149257723	0.59732155915021	0.00260559466654425	0.04144296575194
Contig35936	-0.832518959938327	8.28918071653577	0.00260673388100664	0.04144296575194
W0d27827|c0_g1_i2	-3.64744928155345	0.921263915019268	0.00260674657046532	0.04144296575194
Contig36420	-1.44765338140478	4.99151669261626	0.00261256024834713	0.0415114836136265
W2b28437|c0_g1_i1	-2.69198505012684	0.403137294806043	0.00261316639509572	0.0415115322656886
Contig38572	-1.91821267674257	5.40671084936896	0.00261796743698947	0.0415686123697484
W3d25742|c0_g1_i5	-2.57696352086439	3.45209995191981	0.00262099933258694	0.0416071554567861
Contig35005	-1.12474034220531	3.80626406297063	0.00262290067429311	0.0416277378863139
W0d16774|c0_g1_i4	-2.92505748887961	1.23603884642051	0.00262515585436179	0.0416539252575912
W6b7055|c0_g1_i1	-3.85269130817651	0.668396502400708	0.00262863877455955	0.0416991384810943
W5c20674|c0_g1_i2	-3.83403800568589	0.180746844714974	0.00263229389579304	0.0417321630637593
Contig4091	-1.2710787395259	4.61520537639512	0.00263251179717055	0.0417321630637593
Contig144	-1.66512114353822	10.6009752015971	0.00263458730225023	0.0417554485812774
Contig2999	-2.08416530645666	3.33121697326309	0.00263578103155763	0.0417647513729684
W2b5720|c0_g1_i1	-3.220243540044	-0.0685729588391121	0.00264210328798634	0.0418360371563552
Contig3163	-1.1089975061409	5.3899209455505	0.00265063625972943	0.0419325660835891
W1a10329|c1_g3_i1	-4.94155830831482	1.51307560177424	0.00265866773985599	0.0420113447818566
Contig8664	-2.51265943811584	5.18137784771379	0.0026785205679554	0.0422571459393779
W1a3456|c1_g2_i2	-3.16877326085147	3.47891440612719	0.00268493949934326	0.0422988946846668
W4a25298|c0_g1_i1	-7.57689953660076	1.29794736199946	0.00268623343741623	0.0422988946846668
W0d14519|c0_g1_i1	-2.41377010863841	0.583100035584852	0.00268635423113899	0.0422988946846668
W1a29318|c0_g1_i1	-3.82700336018733	0.58969592080076	0.00268781259436789	0.0423067725807296
W0d8899|c0_g1_i2	-5.27977981585718	2.36093163229781	0.00268899984237445	0.0423157835277362
Contig2726	-1.86285240924955	1.53850551106433	0.00270173944715956	0.0424677162883962
Contig44949	-1.04882239606066	3.77664936228619	0.00270714650680771	0.0425235756176606
Contig26132	-1.57256386066485	1.54379800418046	0.00271623086191216	0.042637081570613
Contig42221	-1.15303165486767	3.72832628168662	0.00271691742918666	0.0426381350856763
Contig20922	-1.41957714883206	2.5321422092265	0.00271828604621868	0.0426451503602258
Contig11423	-0.927847842654506	4.67434122718348	0.00271860355329891	0.0426451503602258
W0d16038|c0_g1_i1	-2.46579520558495	0.474425266664331	0.00273149384983633	0.0427791091403719
Contig13201	-1.88994827303522	4.41186680544153	0.00273678279235112	0.0428296288584668
W5c8594|c0_g1_i1	-2.94481812597212	1.27458020323829	0.00273720852726051	0.0428296288584668
Contig1224	-1.32008405611395	7.53612718290796	0.00273940413601259	0.0428503725795754
W0d31700|c0_g2_i1	-4.33087985182008	-0.38172058141476	0.00274056297087338	0.0428503725795754
W0d27105|c1_g6_i2	-4.03493328250134	0.664748907270671	0.00274102438499347	0.0428503725795754
Contig6376	-3.58152466420729	2.19178467523341	0.00274577007084419	0.0429148150582079
W6b27542|c5_g2_i2	-3.76836634605577	0.120238904498176	0.00275122451269309	0.0429903032140047
W7b15406|c0_g1_i2	-5.23258321184961	0.251566134101502	0.00275427996205074	0.0430282792437305
W3d18087|c0_g2_i6	-6.14492912971002	0.192443506478973	0.00276706428981366	0.0431398797726963
Contig28001	-1.23793666489084	2.53201426188265	0.00276853377604316	0.0431432458393938
Contig12336	-1.35945024681454	2.38962133575241	0.00276984590970971	0.0431539234171884
Contig28045	-1.45467406413746	5.16655557616672	0.00277435057079809	0.043202615759394
W1a22316|c0_g2_i1	-6.91293717610997	0.462620670441483	0.00277615886029695	0.0432061235254808
W4a21032|c0_g2_i1	-9.43099087102203	3.31768414252061	0.00277647429098445	0.0432061235254808
Contig3911	-1.91545653151964	1.09562112472228	0.00278159061898468	0.0432429547690072
Contig27985	-1.54202852316355	3.1614497022124	0.00278183487978039	0.0432429547690072
W6b1487|c0_g1_i2	-2.39804337647237	0.115818373254699	0.00278708394990351	0.0433023739348821
Contig3862	-1.95847686239295	0.810718191610505	0.00279656998601433	0.043413059376937
Contig15387	-2.31732481764916	2.99643788460915	0.00279952528913878	0.0434274243851501
Contig27618	-1.61253604582597	1.66982686485162	0.0028004353625745	0.0434274243851501
Contig15324	-1.55976737312496	2.7065456437825	0.00280355770333091	0.0434627215846111
Contig31687	-1.81259882024845	2.82585857852146	0.00281765340851255	0.0436320196934422
W0d24747|c0_g1_i1	-2.21156178260376	0.148449250110225	0.00281917500531464	0.0436320196934422
Contig40916	-2.24361686135421	1.83953070246206	0.00282282194630893	0.0436451775976722
W1a11886|c0_g1_i6	-5.29059227539632	-0.0144182546651032	0.00282429803142831	0.0436556591715758
W1a1680|c0_g1_i1	-2.65611851063387	1.65084096170648	0.00282488240862097	0.0436556591715758
Contig40421	-1.01332692971532	4.93269099150185	0.00282853139870806	0.043702238661251
W4a17371|c1_g1_i2	-4.93086831515789	0.642612995170729	0.00282970396553338	0.0437105438410219
Contig30688	-1.8995691982679	4.02592375082878	0.00283749859995458	0.0438211136710957
Contig4437	-1.00396932439101	4.55817366549958	0.00284189627488809	0.0438791844757956
Contig6862	-1.37528246915023	3.69050055970388	0.00284360706031211	0.0438902669600078
Contig16036	-1.26847001991398	3.47726741529337	0.00284388933405444	0.0438902669600078
Contig26073	-1.03325529851969	4.0958662750677	0.00284745578268	0.0439116604479516
W2b14046|c0_g1_i3	-4.85877800766644	5.63002960519142	0.0028508311498519	0.043948132073148
Contig42789	-0.919150709904568	6.96952273119165	0.00285261712271131	0.0439658176870722
Contig18784	-1.48645096587111	7.82028898408977	0.00285983971690175	0.0440376929292576
Contig7865	-0.747171672125599	5.47221535284747	0.00286082418929086	0.0440429994625965
Contig16722	-1.28393630162434	2.53550646386285	0.00286158371968705	0.0440448413670615
W3d26215|c0_g1_i1	-4.5443282217781	0.945881355505137	0.0028622760044032	0.0440456476492469
Contig41530	-2.16264138830595	3.69455561730033	0.00288118168604225	0.0442466053383255
Contig3947	-1.96854550940073	4.32025232518859	0.00288176330386613	0.0442466053383255
Contig31974	-1.76225496011738	3.68922653526012	0.0028844576064194	0.0442780967807895
Contig14436	-1.28058332043696	4.93464950611296	0.0028955088046203	0.0444081243403798
Contig20499	-1.5185348734658	8.18731009753996	0.00290040697626717	0.0444589497722972
Contig11971	-3.09333954107263	6.44532046777087	0.00290125985345919	0.0444589497722972
Contig4822	-6.02982391666244	1.38338073827206	0.00290936210969016	0.0445411950031569
W0d8835|c0_g1_i1	-3.72968451019561	3.24275773346974	0.00291818604408812	0.0446545620249748
W4a13184|c0_g1_i2	-1.94360134816272	2.83926613266068	0.00292173164868301	0.0446908072982554
Contig2750	-1.64137871242548	11.7470870507165	0.00292261242144034	0.044691269422412
W3d7671|c0_g1_i1	-1.61288724558267	5.35821962455034	0.00292306042160185	0.044691269422412
Contig8920	-1.47583782562377	5.76888711883297	0.00292588189828269	0.0447244732006649
W3d2351|c0_g1_i1	-3.71600010352637	0.80310112687236	0.00292802694004282	0.0447473246751837
W3d28411|c0_g1_i1	-4.58111531942326	0.193040340328298	0.00293134767080138	0.0447781897196184
W0d22621|c0_g1_i1	-2.39349954516807	0.720957529786135	0.00293882108109027	0.0448525349564536
Contig14924	-1.48974737845469	3.11313701430556	0.00294260247489829	0.0448913717171101
W5c25042|c0_g1_i11	-2.04760083997486	2.993633945582	0.00294267011255813	0.0448913717171101
W6b26096|c0_g1_i1	-3.26819930098681	0.684460522833167	0.00294333707056128	0.0448915969955404
W6b28552|c0_g1_i1	-1.3544248024113	6.07776102129039	0.00296440221356896	0.0451129191165993
Contig3416	-1.25677545851644	5.2253703869562	0.00297216001671149	0.0452009982921531
Contig27567	-1.58921485728808	6.80235940451904	0.00297938722242115	0.0453009015448845
Contig9764	-1.32520162888847	5.96148343886485	0.00298377969533327	0.0453376432647196
W6b16379|c0_g1_i1	-2.28124509031726	2.22719842671984	0.00298609228147316	0.0453427540080213
Contig24038	-1.09378159890363	4.56473676057855	0.00298878456765792	0.0453736257964336
Contig6360	-1.5838907591272	4.12224187043401	0.0029900814956198	0.0453833052936057
Contig21174	-1.10664046919033	7.67895353727591	0.00299564476371022	0.0454386495306582
Contig13227	-1.28169990189435	7.06660894255988	0.00299570826897558	0.0454386495306582
Contig1806	-2.75618883157521	0.969958367612085	0.00299761538023483	0.0454513626752999
Contig1202	-2.08416802454287	0.883974293974491	0.0029978670755733	0.0454513626752999
Contig17217	-1.00857980562895	4.30622404105568	0.00302233087780464	0.0457215558200108
Contig10289	-1.09463723010338	3.67482746173707	0.00302570628571853	0.0457525077017966
W2b24777|c0_g1_i1	-1.92803322851477	1.90757142429837	0.00302707645567185	0.0457603139317437
[truncated: 107 more rows]
